# Supplementary material for: Comparative proteomics of adult Paragonimus kellicotti excretion/secretion products released in vitro or present in the lung cyst nodule
Source: PLoS Negl Trop Dis. 2022 Aug 17;16(8):e0010679. doi: 10.1371/journal.pntd.0010679 (PMC9423667; doi:10.1371/journal.pntd.0010679)
Supplement: S1 Table — (XLSX) [file pntd.0010679.s001.xlsx]

## Sheet: raw data
Weil_092 timsTOF P kellicotti 090921 (1), Samples report created on 01/19/2022
Experiment: Weil_092 timsTOF P kellicotti 090921 (1)
	Peak List Generator: unknown
		Version: unknown
		Charge States Calculated: unknown
		Deisotoped: unknown
		Textual Annotation: unknown
	Database Set: 1 Database
		Database Name: the GCA_014220965_1_P_kellicotti database
			Version: unknown
			Taxonomy: All Entries
			Number of Proteins: 12850
		Does database contain common contaminants?: unknown
	Search Engine Set: 1 Search Engine
		Search Engine: Mascot
			Version: 2.5.1
			Samples: All Samples
			Fragment Tolerance: 0.050 Da (Monoisotopic)
			Parent Tolerance: 25 PPM (Monoisotopic)
			Fixed Modifications: +57 on C (Carbamidomethyl)
			Variable Modifications: -17 on Peptide N-Terminal (Gln->pyro-Glu), +1 on NQ (Deamidated), +16 on M (Oxidation), +42 on Peptide N-Terminal (Acetyl)
			Database: the GCA_014220965_1_P_kellicotti database (unknown version, 12850 entries)
			Digestion Enzyme: Trypsin
			Max Missed Cleavages: 4
			Probability Model:
				Weil_092_4694_2171_01_Slot1-11_1_5907_5.3.236 (F016945): LFDR Model, Classifier data: Bayes, Good (54%) IonScore - IdentityScore m:27.2/s:24.1 Ion Score m:54.1/s:24.4 Identity Score m:NA Homology Score m:NA Delta Ion Score m:NA, Bad (46%) IonScore - IdentityScore m:-21.1/s:5.87 Ion Score m:5.62/s:5.31 Identity Score m:NA Homology Score m:NA Delta Ion Score m:NA [all charge states]
				Weil_092_4694_2171_05_Slot1-12_1_5964_5.3.236 (F016991): LFDR Model, Classifier data: Bayes, Good (53%) IonScore - IdentityScore m:27.1/s:24.0 Ion Score m:53.9/s:24.3 Identity Score m:NA Homology Score m:NA Delta Ion Score m:NA, Bad (47%) IonScore - IdentityScore m:-21.3/s:5.84 Ion Score m:5.52/s:5.22 Identity Score m:NA Homology Score m:NA Delta Ion Score m:NA [all charge states]
				Weil_092_4694_2171_06_Slot1-13_1_5965_5.3.236 (F016992): LFDR Model, Classifier data: Bayes, Good (52%) IonScore - IdentityScore m:29.0/s:25.7 Ion Score m:56.0/s:26.0 Identity Score m:NA Homology Score m:NA Delta Ion Score m:NA, Bad (48%) IonScore - IdentityScore m:-21.5/s:5.69 Ion Score m:5.28/s:5.07 Identity Score m:NA Homology Score m:NA Delta Ion Score m:NA [all charge states]
				Weil_092_4694_2171_02_Slot1-12_1_5908_5.3.236 (F016946): LFDR Model, Classifier data: Bayes, Good (50%) IonScore - IdentityScore m:25.6/s:19.0 Ion Score m:51.9/s:19.2 Identity Score m:NA Homology Score m:NA Delta Ion Score m:NA, Bad (50%) IonScore - IdentityScore m:-15.3/s:5.18 Ion Score m:10.5/s:5.24 Identity Score m:NA Homology Score m:NA Delta Ion Score m:NA [all charge states]
				Weil_092_4694_2171_07_Slot1-14_1_5966_5.3.236 (F016995): LFDR Model, Classifier data: Bayes, Good (50%) IonScore - IdentityScore m:27.5/s:21.0 Ion Score m:53.9/s:21.2 Identity Score m:NA Homology Score m:NA Delta Ion Score m:NA, Bad (50%) IonScore - IdentityScore m:-15.9/s:5.07 Ion Score m:9.90/s:5.15 Identity Score m:NA Homology Score m:NA Delta Ion Score m:NA [all charge states]
				Weil_092_4694_2171_08_Slot1-15_1_5967_5.3.236 (F016998): LFDR Model, Classifier data: Bayes, Good (50%) IonScore - IdentityScore m:27.8/s:20.6 Ion Score m:54.2/s:20.8 Identity Score m:NA Homology Score m:NA Delta Ion Score m:NA, Bad (50%) IonScore - IdentityScore m:-15.5/s:5.24 Ion Score m:10.3/s:5.31 Identity Score m:NA Homology Score m:NA Delta Ion Score m:NA [all charge states]
				Weil_092_4694_2171_03_Slot1-13_1_5909_5.3.236 (F016948): LFDR Model, Classifier data: Bayes, Good (50%) IonScore - IdentityScore m:37.6/s:17.4 Ion Score m:64.6/s:17.9 Identity Score m:NA Homology Score m:NA Delta Ion Score m:NA, Bad (50%) IonScore - IdentityScore m:1.27/s:5.60 Ion Score m:27.0/s:5.66 Identity Score m:NA Homology Score m:NA Delta Ion Score m:NA [all charge states]
				Weil_092_4694_2171_09_Slot1-16_1_5968_5.3.236 (F017000): LFDR Model, Classifier data: Bayes, Good (50%) IonScore - IdentityScore m:33.9/s:18.1 Ion Score m:61.1/s:18.7 Identity Score m:NA Homology Score m:NA Delta Ion Score m:NA, Bad (50%) IonScore - IdentityScore m:-0.514/s:4.92 Ion Score m:25.3/s:4.89 Identity Score m:NA Homology Score m:NA Delta Ion Score m:NA [all charge states]
				Weil_092_4694_2171_10_Slot1-17_1_5969_5.3.236 (F017003): LFDR Model, Classifier data: Bayes, Good (50%) IonScore - IdentityScore m:32.3/s:16.8 Ion Score m:59.1/s:17.3 Identity Score m:NA Homology Score m:NA Delta Ion Score m:NA, Bad (50%) IonScore - IdentityScore m:0.284/s:4.77 Ion Score m:26.1/s:4.89 Identity Score m:NA Homology Score m:NA Delta Ion Score m:NA [all charge states]
				Weil_092_4694_2171_04_Slot1-14_1_5910_5.3.236 (F016950): LFDR Model, Classifier data: Bayes, Good (50%) IonScore - IdentityScore m:36.0/s:17.4 Ion Score m:63.0/s:17.8 Identity Score m:NA Homology Score m:NA Delta Ion Score m:NA, Bad (50%) IonScore - IdentityScore m:4.86/s:4.72 Ion Score m:30.6/s:4.82 Identity Score m:NA Homology Score m:NA Delta Ion Score m:NA [all charge states]
				Weil_092_4694_2171_11_Slot1-18_1_5970_5.3.236 (F017006): LFDR Model, Classifier data: Bayes, Good (50%) IonScore - IdentityScore m:28.8/s:17.0 Ion Score m:55.4/s:17.4 Identity Score m:NA Homology Score m:NA Delta Ion Score m:NA, Bad (50%) IonScore - IdentityScore m:2.36/s:4.36 Ion Score m:28.2/s:4.48 Identity Score m:NA Homology Score m:NA Delta Ion Score m:NA [all charge states]
				Weil_092_4694_2171_12_Slot1-19_1_5971_5.3.236 (F017008): LFDR Model, Classifier data: Bayes, Good (50%) IonScore - IdentityScore m:33.4/s:18.7 Ion Score m:60.1/s:19.1 Identity Score m:NA Homology Score m:NA Delta Ion Score m:NA, Bad (50%) IonScore - IdentityScore m:4.07/s:4.32 Ion Score m:29.8/s:4.41 Identity Score m:NA Homology Score m:NA Delta Ion Score m:NA [all charge states]
	Scaffold: Version: Scaffold_5.0.1
		Modification Metadata Set: 0 modifications
			Source: None
			Comment:
		Protein Grouping Strategy: Experiment-wide grouping with binary peptide-protein weights
		Peptide Thresholds: 58.0% minimum
		Protein Thresholds: 95.0% minimum and 2 peptides minimum
		Peptide FDR: 1.0% (Decoy)
		Protein FDR: 6.6% (Decoy)
		GO Annotation Source(s):
		Pathway Annotation Source(s):
		Alternate ID Source(s):
									Quantitative Value (Normalized NSAF)	Quantitative Value (Normalized NSAF)	Quantitative Value (Normalized NSAF)	Quantitative Value (Normalized NSAF)	Quantitative Value (Normalized NSAF)	Quantitative Value (Normalized NSAF)	Quantitative Value (Normalized NSAF)	Quantitative Value (Normalized NSAF)	Quantitative Value (Normalized NSAF)	Quantitative Value (Normalized NSAF)	Quantitative Value (Normalized NSAF)	Quantitative Value (Normalized NSAF)
Weil_092 timsTOF P kellicotti 090921 (1)									Group 1	Group 1	Group 1	Group 2	Group 2	Group 2	Uncategorized Sample	Uncategorized Sample	Uncategorized Sample	Uncategorized Sample	Uncategorized Sample	Uncategorized Sample
									PS1	PS1-2	PS1-3	PS2	PS2-2	PS2-3	PS3	PS3-2	PS3-3	PS4	PS4-2	PS4-3
#	Visible?	Starred?	Identified Proteins (2623/2649)	Accession Number	Alternate ID	Molecular Weight	Protein Grouping Ambiguity	Taxonomy	Weil_092_4694_2171_01_Slot1-11_1_5907_5.3.236 (F016945)	Weil_092_4694_2171_05_Slot1-12_1_5964_5.3.236 (F016991)	Weil_092_4694_2171_06_Slot1-13_1_5965_5.3.236 (F016992)	Weil_092_4694_2171_02_Slot1-12_1_5908_5.3.236 (F016946)	Weil_092_4694_2171_07_Slot1-14_1_5966_5.3.236 (F016995)	Weil_092_4694_2171_08_Slot1-15_1_5967_5.3.236 (F016998)	Weil_092_4694_2171_03_Slot1-13_1_5909_5.3.236 (F016948)	Weil_092_4694_2171_09_Slot1-16_1_5968_5.3.236 (F017000)	Weil_092_4694_2171_10_Slot1-17_1_5969_5.3.236 (F017003)	Weil_092_4694_2171_04_Slot1-14_1_5910_5.3.236 (F016950)	Weil_092_4694_2171_11_Slot1-18_1_5970_5.3.236 (F017006)	Weil_092_4694_2171_12_Slot1-19_1_5971_5.3.236 (F017008)
1991	TRUE	Empty	hypothetical protein AHF37_02629 [Paragonimus kellicotti]	KAF6777708.1		61 kDa		unknown	0.0062754	0.0069225	0.0061621	0.0090479	0.0089214	0.0089861	0	0	0	0	0	0
1463	TRUE	Empty	hypothetical protein AHF37_05166 [Paragonimus kellicotti]	KAF6775055.1		40 kDa	TRUE	unknown	0.0099469	0.010666	0.0092218	0.0088989	0.0087305	0.0079062	0	0	0	0	0	0
509	TRUE	Empty	hypothetical protein AHF37_10232 [Paragonimus kellicotti]	KAF6771521.1		18 kDa	TRUE	unknown	0.015136	0.01696	0.016788	0.019483	0.020351	0.021345	0	0	0	0	0	0
498	TRUE	Empty	hypothetical protein AHF37_10293 [Paragonimus kellicotti]	KAF6771077.1		16 kDa		unknown	0.014068	0.017381	0.015675	0.017617	0.017021	0.019084	0	0	0	0	0	0
1062	TRUE	Empty	hypothetical protein AHF37_06905 [Paragonimus kellicotti]	KAF6773878.1		24 kDa		unknown	0.0095858	0.0097322	0.0091575	0.011376	0.011983	0.011684	0	0	0	0	0	0
2428	TRUE	Empty	hypothetical protein AHF37_00652 [Paragonimus kellicotti]	KAF6779958.1		271 kDa	TRUE	unknown	0.0011449	0.0010407	0.0011334	0.00033785	0.00038317	0.00031526	0	0	0	0	0	0
2449	TRUE	Empty	hypothetical protein AHF37_00585 [Paragonimus kellicotti]	KAF6779971.1		76 kDa	TRUE	unknown	0.0031786	0.0030019	0.0029051	0.0043891	0.0028644	0.0035528	0	0	0	0	0	0
2245	TRUE	Empty	hypothetical protein AHF37_01435 [Paragonimus kellicotti]	KAF6779107.1		102 kDa	TRUE	unknown	0.0023894	0.0026904	0.0024197	0.001352	0.0013299	0.0012753	0	0	0	0	0	0
2549	TRUE	Empty	hypothetical protein AHF37_00171 [Paragonimus kellicotti]	KAF6780360.1		54 kDa		unknown	0.0032289	0.0040123	0.0038644	0.0036004	0.0054254	0.004874	0	0	0	0	0	0
2005	TRUE	Empty	hypothetical protein AHF37_02549 [Paragonimus kellicotti]	KAF6778555.1		98 kDa		unknown	0.0022033	0.0022542	0.0023534	0.0022718	0.0019877	0.0022723	0	0	0	0	0	0
785	TRUE	Empty	hypothetical protein AHF37_08467 [Paragonimus kellicotti]	KAF6772611.1		22 kDa		unknown	0.0083981	0.016473	0.012671	0.0023394	0.0030657	0.0013494	0	0	0	0	0	0
2539	TRUE	Empty	hypothetical protein AHF37_00220 [Paragonimus kellicotti]	KAF6780325.1		65 kDa		unknown	0.0035484	0.0027334	0.0033831	0.0038684	0.0041407	0.0041443	0	0	0	0	0	0
2258	TRUE	Empty	hypothetical protein AHF37_01397 [Paragonimus kellicotti]	KAF6778984.1		57 kDa	TRUE	unknown	0.0011966	0.00081422	0.0010754	0.00066426	0.00050358	0.00043345	0	0	0	0	0	0
1939	TRUE	Empty	hypothetical protein AHF37_02848 [Paragonimus kellicotti]	KAF6777752.1		157 kDa		unknown	0.0011606	0.0011021	0.0011217	0.0015893	0.0018366	0.0018131	0	0	0	0	0	0
2259	TRUE	Empty	hypothetical protein AHF37_01396 [Paragonimus kellicotti]	KAF6778983.1		64 kDa	TRUE	unknown	0.0018863	0.0017057	0.0020596	0.0024631	0.0015976	0.0016207	0	0	0	0	0	0
1973	TRUE	Empty	hypothetical protein AHF37_02696 [Paragonimus kellicotti]	KAF6777634.1		39 kDa	TRUE	unknown	0.00507	0.0055556	0.0052492	0.0019517	0.0017755	0.0016716	0	0	0	0	0	0
1681	TRUE	Empty	hypothetical protein AHF37_04014 [Paragonimus kellicotti]	KAF6776229.1		17 kDa		unknown	0.0085692	0.0095211	0.0082367	0.008719	0.010018	0.010431	0	0	0	0	0	0
1941	TRUE	Empty	hypothetical protein AHF37_02827 [Paragonimus kellicotti]	KAF6778040.1		61 kDa	TRUE	unknown	0.0024218	0.0032535	0.0032613	0.0019842	0.001241	0.0013847	0	0	0	0	0	0
2007	TRUE	Empty	hypothetical protein AHF37_02540 [Paragonimus kellicotti]	KAF6778055.1		25 kDa		unknown	0.0059919	0.0060804	0.005172	0.011147	0.0089379	0.0097448	0	0	0	0	0	0
554	TRUE	Empty	hypothetical protein AHF37_09905 [Paragonimus kellicotti]	KAF6771137.1		59 kDa	TRUE	unknown	0.0021719	0.0022479	0.0021375	0.0054452	0.0047427	0.0043428	0	0	0	0	0	0
2068	TRUE	Empty	hypothetical protein AHF37_02183 [Paragonimus kellicotti]	KAF6777412.1		57 kDa	TRUE	unknown	0.0010999	0.00111	0.001046	0.0091042	0.0081158	0.0074927	0	0	0	0	0	0
2581	TRUE	Empty	hypothetical protein AHF37_00056 [Paragonimus kellicotti]	KAF6780472.1		213 kDa	TRUE	unknown	0.00079233	0.00083694	0.00074816	0.00071973	0.00071451	0.00073802	0	0	0	0	0	0
235	TRUE	Empty	hypothetical protein AHF37_12289 [Paragonimus kellicotti]	KAF6769706.1		99 kDa		unknown	0.00060816	0.00056888	0.00055582	0.0045639	0.0050238	0.0052743	0	0	0	0	0	0
1821	TRUE	Empty	hypothetical protein AHF37_03370 [Paragonimus kellicotti]	KAF6768575.1		150 kDa		unknown	0.0011329	0.001306	0.001168	0.00056006	0.00052796	0.00061175	0	0	0	0	0	0
2106	TRUE	Empty	hypothetical protein AHF37_02022 [Paragonimus kellicotti]	KAF6779118.1		95 kDa		unknown	0.0015579	0.0016143	0.0016649	0.0017463	0.0013633	0.0016669	0	0	0	0	0	0
321	TRUE	Empty	hypothetical protein AHF37_11549 [Paragonimus kellicotti]	KAF6770320.1		74 kDa		unknown	0.0024037	0.0021142	0.0023762	0.00097326	0.00089278	0.00082959	0	0	0	0	0	0
2448	TRUE	Empty	hypothetical protein AHF37_00586 [Paragonimus kellicotti]	KAF6779974.1		71 kDa	TRUE	unknown	0.0016388	0.0018278	0.0017945	0.0030008	0.0024204	0.0026483	0	0	0	0	0	0
2591	TRUE	Empty	hypothetical protein AHF37_00017 [Paragonimus kellicotti]	KAF6780507.1		96 kDa		unknown	0.0013589	0.0013519	0.0015277	0.0013572	0.0014071	0.0013165	0	0	0	0	0	0
2458	TRUE	Empty	hypothetical protein AHF37_00564 [Paragonimus kellicotti]	KAF6779902.1		33 kDa	TRUE	unknown	0.0039137	0.0040834	0.0036969	0.0043263	0.0039686	0.0038818	0	0	0	0	0	0
1330	TRUE	Empty	hypothetical protein AHF37_05681 [Paragonimus kellicotti]	KAF6774738.1		36 kDa	TRUE	unknown	0.0043429	0.0049011	0.004521	0.001646	0.0017158	0.0011076	0	0	0	0	0	0
1167	TRUE	Empty	hypothetical protein AHF37_06422 [Paragonimus kellicotti]	KAF6774887.1		42 kDa		unknown	0.0022615	0.0025352	0.0023822	0.0056128	0.0046107	0.0051863	0	0	0	0	0	0
210	TRUE	Empty	hypothetical protein AHF37_12506 [Paragonimus kellicotti]	KAF6769046.1		36 kDa	TRUE	unknown	0.003741	0.0035381	0.0041993	0.0024366	0.0021882	0.0017658	0	0	0	0	0	0
1909	TRUE	Empty	hypothetical protein AHF37_02983 [Paragonimus kellicotti]	KAF6777816.1		124 kDa		unknown	0.0014182	0.0013379	0.0014864	0	0	0	0	0	0	0	0	0
1579	TRUE	Empty	hypothetical protein AHF37_04540 [Paragonimus kellicotti]	KAF6776326.1		28 kDa	TRUE	unknown	0.0050631	0.0048266	0.0046997	0.0032978	0.0040193	0.0039831	0	0	0	0	0	0
204	TRUE	Empty	hypothetical protein AHF37_12568 [Paragonimus kellicotti]	KAF6769509.1		13 kDa		unknown	0.0068225	0.0069508	0.0057801	0.020962	0.018879	0.016551	0	0	0	0	0	0
184	TRUE	Empty	hypothetical protein AHF37_12789 [Paragonimus kellicotti]	KAF6769412.1		17 kDa	TRUE	unknown	0.00079134	0.00076213	0.00060882	0	0	0.00057054	0	0	0	0	0	0
2251	TRUE	Empty	hypothetical protein AHF37_01417 [Paragonimus kellicotti]	KAF6779132.1		64 kDa		unknown	0.0015485	0.0013024	0.00177	0.0031362	0.001973	0.0025671	0	0	0	0	0	0
2136	TRUE	Empty	hypothetical protein AHF37_01869 [Paragonimus kellicotti]	KAF6779424.1		53 kDa		unknown	0.0019488	0.0020902	0.0017305	0.0026636	0.0023799	0.0024468	0	0	0	0	0	0
2135	TRUE	Empty	hypothetical protein AHF37_01872 [Paragonimus kellicotti]	KAF6778533.1		50 kDa		unknown	0.0021839	0.0018064	0.002381	0.0032199	0.0015425	0.001967	0	0	0	0	0	0
1479	TRUE	Empty	hypothetical protein AHF37_05072 [Paragonimus kellicotti]	KAF6778929.1		72 kDa		unknown	0.0013654	0.0012356	0.0013099	0.0022801	0.0021442	0.0022199	0	0	0	0	0	0
1841	TRUE	Empty	hypothetical protein AHF37_03299 [Paragonimus kellicotti]	KAF6777131.1		59 kDa		unknown	0.0019615	0.002064	0.0017439	0.0015762	0.0015091	0.0016237	0	0	0	0	0	0
1632	TRUE	Empty	hypothetical protein AHF37_04248 [Paragonimus kellicotti]	KAF6776509.1		151 kDa		unknown	0.00078757	0.00069373	0.00085227	0.00053948	0.00046863	0.00050422	0	0	0	0	0	0
1853	TRUE	Empty	hypothetical protein AHF37_03241 [Paragonimus kellicotti]	KAF6776869.1		39 kDa		unknown	0.0032482	0.0032847	0.0028989	0.0013921	0.0013785	0.0013271	0	0	0	0	0	0
966	TRUE	Empty	hypothetical protein AHF37_07407 [Paragonimus kellicotti]	KAF6773372.1		18 kDa	TRUE	unknown	0.001814	0.0021368	0.0018143	0.0020376	0.0022089	0.0023766	0	0	0	0	0	0
579	TRUE	Empty	hypothetical protein AHF37_09697 [Paragonimus kellicotti]	KAF6769383.1		36 kDa	TRUE	unknown	0.00084241	0.00084963	0.00064596	0.0037156	0.0038323	0.0042988	0	0	0	0	0	0
1480	TRUE	Empty	hypothetical protein AHF37_05065 [Paragonimus kellicotti]	KAF6775089.1		10 kDa		unknown	0.0073375	0.0062733	0.0080522	0.016323	0.017755	0.021969	0	0	0	0	0	0
2235	TRUE	Empty	hypothetical protein AHF37_01468 [Paragonimus kellicotti]	KAF6780042.1		35 kDa	TRUE	unknown	0.0023264	0.0023043	0.0018555	0.002461	0.0020522	0.0027601	0	0	0	0	0	0
2189	TRUE	Empty	hypothetical protein AHF37_01638 [Paragonimus kellicotti]	KAF6778529.1		82 kDa	TRUE	unknown	0.00137	0.0012706	0.0012687	0.0011043	0.0012524	0.0010304	0	0	0	0	0	0
316	TRUE	Empty	hypothetical protein AHF37_11597 [Paragonimus kellicotti]	KAF6770193.1		71 kDa	TRUE	unknown	9.9203e-05	0.00016265	0.00018426	0	0	0.00022138	0	0	0	0	0	0
2275	TRUE	Empty	hypothetical protein AHF37_01306 [Paragonimus kellicotti]	KAF6779350.1		58 kDa		unknown	0.0019148	0.0017349	0.0016463	0.0014621	0.0011218	0.0011545	0	0	0	0	0	0
1064	TRUE	Empty	hypothetical protein AHF37_06889 [Paragonimus kellicotti]	KAF6774342.1		20 kDa		unknown	0.0041591	0.0049145	0.0048615	0.0047112	0.0056748	0.0048533	0	0	0	0	0	0
336	TRUE	Empty	hypothetical protein AHF37_11403 [Paragonimus kellicotti]	KAF6770413.1		101 kDa		unknown	0.001153	0.00099894	0.0009576	0.00082451	0.00068757	0.00064329	0	0	0	0	0	0
1260	TRUE	Empty	hypothetical protein AHF37_05978 [Paragonimus kellicotti]	KAF6775113.1		119 kDa		unknown	0.0009803	0.0010136	0.00097163	0.00030752	0.00025645	0.00024833	0	0	0	0	0	0
2349	TRUE	Empty	hypothetical protein AHF37_00945 [Paragonimus kellicotti]	KAF6779661.1		57 kDa		unknown	0.0017549	0.0018854	0.001564	0.0013311	0.00085772	0.00092285	0	0	0	0	0	0
996	TRUE	Empty	hypothetical protein AHF37_07247, partial [Paragonimus kellicotti]	KAF6773428.1		29 kDa	TRUE	unknown	0.0016587	0.0014729	0.0016943	0.0074962	0.0076859	0.0088208	0	0	0	0	0	0
2181	TRUE	Empty	hypothetical protein AHF37_01667 [Paragonimus kellicotti]	KAF6779135.1		73 kDa		unknown	0.0011251	0.0012753	0.0012503	0.0013059	0.001089	0.0012585	0	0	0	0	0	0
1798	TRUE	Empty	hypothetical protein AHF37_03476 [Paragonimus kellicotti]	KAF6776907.1		61 kDa		unknown	0.0021061	0.001843	0.0018687	0	0	0	0	0	0	0	0	0
449	TRUE	Empty	hypothetical protein AHF37_10611 [Paragonimus kellicotti]	KAF6770858.1		19 kDa	TRUE	unknown	0.0016815	0	0.0017328	0	0	0	0	0	0	0	0	0
6	TRUE	Empty	Type I cysteine peptidase inhibitor [Paragonimus kellicotti]	KAF6774898.1		11 kDa		unknown	0.0067796	0.0070734	0.0071472	0.010846	0.010109	0.010591	0	0	0	0	0	0
743	TRUE	Empty	hypothetical protein AHF37_08715, partial [Paragonimus kellicotti]	KAF6772630.1		48 kDa	TRUE	unknown	0.001171	0.0013106	0.00089437	0.0045965	0.0037094	0.0038581	0	0	0	0	0	0
1180	TRUE	Empty	hypothetical protein AHF37_06313 [Paragonimus kellicotti]	KAF6773628.1		20 kDa	TRUE	unknown	0.005308	0.0048391	0.0046388	0.0030506	0.0035914	0.0020931	0	0	0	0	0	0
2093	TRUE	Empty	hypothetical protein AHF37_02065 [Paragonimus kellicotti]	KAF6778551.1		87 kDa	TRUE	unknown	0.00085323	0.00086582	0.00095858	0.0014245	0.0012218	0.0012781	0	0	0	0	0	0
1593	TRUE	Empty	hypothetical protein AHF37_04474, partial [Paragonimus kellicotti]	KAF6776198.1		286 kDa		unknown	0.00035975	0.0004367	0.00038057	0	0	0	0	0	0	0	0	0
1229	TRUE	Empty	hypothetical protein AHF37_06138 [Paragonimus kellicotti]	KAF6774689.1		232 kDa	TRUE	unknown	0.00037973	0.00030056	0.00031431	0.00037996	0.00051964	0.00053183	0	0	0	0	0	0
1349	TRUE	Empty	hypothetical protein AHF37_05597 [Paragonimus kellicotti]	KAF6774746.1		12 kDa		unknown	0.0050193	0.0049612	0.0058128	0.012265	0.013808	0.016507	0	0	0	0	0	0
1640	TRUE	Empty	hypothetical protein AHF37_04229 [Paragonimus kellicotti]	KAF6776054.1		81 kDa	TRUE	unknown	0.0011106	0.001133	0.0011725	0.00073048	0.00089582	0.00065541	0	0	0	0	0	0
1845	TRUE	Empty	hypothetical protein AHF37_03285 [Paragonimus kellicotti]	KAF6777343.1		33 kDa	TRUE	unknown	0.0001851	0.00016094	0.00018513	0.0032227	0.0031354	0.0029879	0	0	0	0	0	0
2427	TRUE	Empty	hypothetical protein AHF37_00657 [Paragonimus kellicotti]	KAF6779875.1		36 kDa		unknown	0.0026158	0.0024029	0.0021897	0.0024751	0.002064	0.0020431	0	0	0	0	0	0
2390	TRUE	Empty	hypothetical protein AHF37_00798 [Paragonimus kellicotti]	KAF6779846.1		369 kDa		unknown	0.0002124	0.0002101	0.00021244	0.00028816	0.00028035	0.00024131	0	0	0	0	0	0
751	TRUE	Empty	hypothetical protein AHF37_08657 [Paragonimus kellicotti]	KAF6772010.1		59 kDa		unknown	0.0011867	0.0012205	0.0012208	0.0020661	0.0019691	0.0019598	0	0	0	0	0	0
2118	TRUE	Empty	hypothetical protein AHF37_01960 [Paragonimus kellicotti]	KAF6778293.1		48 kDa		unknown	0.0015548	0.0013744	0.0014039	0.003083	0.0028218	0.0028337	0	0	0	0	0	0
425	TRUE	Empty	hypothetical protein AHF37_10796, partial [Paragonimus kellicotti]	KAF6769224.1		32 kDa	TRUE	unknown	0.00063205	0.00042864	0.00034769	0.002531	0.0021106	0.0023696	0	0	0	0	0	0
1761	TRUE	Empty	hypothetical protein AHF37_03588 [Paragonimus kellicotti]	KAF6777236.1		44 kDa		unknown	0.0019451	0.001847	0.0019236	0.001522	0.0010154	0.0011608	0	0	0	0	0	0
1571	TRUE	Empty	hypothetical protein AHF37_04580 [Paragonimus kellicotti]	KAF6774547.1		92 kDa		unknown	0.00078302	0.00079426	0.00072876	0.0012118	0.0011684	0.001461	0	0	0	0	0	0
1140	TRUE	Empty	hypothetical protein AHF37_06508 [Paragonimus kellicotti]	KAF6774347.1		22 kDa		unknown	0.0049209	0.0044295	0.0044875	0.0013439	0.0016811	0.0013566	0	0	0	0	0	0
2503	TRUE	Empty	hypothetical protein AHF37_00351 [Paragonimus kellicotti]	KAF6780143.1		48 kDa		unknown	0.0018514	0.0017363	0.0017269	0.0014487	0.0012685	0.0012349	0	0	0	0	0	0
2527	TRUE	Empty	hypothetical protein AHF37_00256 [Paragonimus kellicotti]	KAF6780228.1		156 kDa		unknown	0.00055374	0.00054454	0.0005984	0.00031028	0.00033268	0.00035794	0	0	0	0	0	0
1768	TRUE	Empty	hypothetical protein AHF37_03565 [Paragonimus kellicotti]	KAF6776640.1		86 kDa	TRUE	unknown	0.00095596	0.00093658	0.0010611	0.00089307	0.00064319	0.00065561	0	0	0	0	0	0
1481	TRUE	Empty	hypothetical protein AHF37_05064 [Paragonimus kellicotti]	KAF6775088.1		11 kDa		unknown	0.0059232	0.0052144	0.0047209	0.013213	0.011556	0.015614	0	0	0	0	0	0
1195	TRUE	Empty	hypothetical protein AHF37_06258 [Paragonimus kellicotti]	KAF6768187.1		21 kDa	TRUE	unknown	0.0016267	0.0022629	0.0017256	0.007209	0.0077293	0.0075462	0	0	0	0	0	0
636	TRUE	Empty	hypothetical protein AHF37_09365 [Paragonimus kellicotti]	KAF6770950.1		12 kDa		unknown	0.0060752	0.0046423	0.005905	0.0062569	0.011181	0.0088219	0	0	0	0	0	0
1831	TRUE	Empty	hypothetical protein AHF37_03335 [Paragonimus kellicotti]	KAF6776996.1		60 kDa		unknown	0.0012957	0.0013345	0.0014288	0.00075196	0.00091649	0.00083039	0	0	0	0	0	0
2155	TRUE	Empty	hypothetical protein AHF37_01791 [Paragonimus kellicotti]	KAF6778741.1		72 kDa		unknown	0.00070332	0.00085611	0.00073275	0.0018368	0.0016594	0.0021516	0	0	0	0	0	0
2583	TRUE	Empty	hypothetical protein AHF37_00054 [Paragonimus kellicotti]	KAF6780470.1		52 kDa		unknown	0.0017949	0.001534	0.0014896	0.00073138	0.00060991	0.00059657	0	0	0	0	0	0
2543	TRUE	Empty	hypothetical protein AHF37_00214 [Paragonimus kellicotti]	KAF6780309.1		62 kDa		unknown	0.0012912	0.00089808	0.0013711	0.00061055	0.00087944	0.00044821	0	0	0	0	0	0
1177	TRUE	Empty	hypothetical protein AHF37_06323 [Paragonimus kellicotti]	KAF6774881.1		44 kDa	TRUE	unknown	0.0018047	0.0014243	0.0015505	0.0011279	0.001075	0.0013012	0	0	0	0	0	0
2385	TRUE	Empty	hypothetical protein AHF37_00804 [Paragonimus kellicotti]	KAF6779760.1		229 kDa		unknown	0.00034654	0.00035263	0.0003252	0.00011918	0.00013665	0.0001203	0	0	0	0	0	0
1547	TRUE	Empty	hypothetical protein AHF37_04724 [Paragonimus kellicotti]	KAF6775884.1		41 kDa		unknown	0.0014157	0.0015772	0.0013439	0.0025901	0.0019509	0.0017992	0	0	0	0	0	0
2288	TRUE	Empty	hypothetical protein AHF37_01244 [Paragonimus kellicotti]	KAF6778822.1		189 kDa		unknown	0.00036657	0.00041524	0.00047138	0.00014588	9.1237e-05	0.00014725	0	0	0	0	0	0
2054	TRUE	Empty	hypothetical protein AHF37_02248 [Paragonimus kellicotti]	KAF6778477.1		24 kDa		unknown	0.0037531	0.0034962	0.0035303	0.00077789	0.00077843	0.00027918	0	0	0	0	0	0
1236	TRUE	Empty	hypothetical protein AHF37_06097 [Paragonimus kellicotti]	KAF6774944.1		77 kDa		unknown	0.0010415	0.0011004	0.00093615	0.00027543	0.00042109	0.00037069	0	0	0	0	0	0
276	TRUE	Empty	hypothetical protein AHF37_11930 [Paragonimus kellicotti]	KAF6769271.1		20 kDa	TRUE	unknown	0.0029172	0.0022689	0.003183	0.0031398	0.0047745	0.0044743	0	0	0	0	0	0
315	TRUE	Empty	hypothetical protein AHF37_11601 [Paragonimus kellicotti]	KAF6768849.1		59 kDa		unknown	0.0010593	0.0010016	0.00097667	0.00097974	0.0010573	0.0010859	0	0	0	0	0	0
2577	TRUE	Empty	hypothetical protein AHF37_00073 [Paragonimus kellicotti]	KAF6780438.1		60 kDa		unknown	0.00086223	0.0010899	0.00091212	0.001328	0.0012037	0.0010879	0	0	0	0	0	0
761	TRUE	Empty	hypothetical protein AHF37_08586, partial [Paragonimus kellicotti]	KAF6771989.1		43 kDa		unknown	0.0015428	0.0016341	0.0018236	0.00056978	0.00040727	0.00058427	0	0	0	0	0	0
834	TRUE	Empty	hypothetical protein AHF37_08169 [Paragonimus kellicotti]	KAF6768495.1		28 kDa		unknown	0.0020076	0.0024312	0.0025457	0.001498	0.0014574	0.0017921	0	0	0	0	0	0
791	TRUE	Empty	hypothetical protein AHF37_08401 [Paragonimus kellicotti]	KAF6772577.1		29 kDa		unknown	0.0019808	0.0017403	0.0018769	0.0019361	0.0030272	0.0028228	0	0	0	0	0	0
394	TRUE	Empty	hypothetical protein AHF37_11022 [Paragonimus kellicotti]	KAF6770190.1		44 kDa	TRUE	unknown	0.00027347	0.00023777	0.00022793	0.00047612	0.00033087	0.00028479	0	0	0	0	0	0
602	TRUE	Empty	hypothetical protein AHF37_09564 [Paragonimus kellicotti]	KAF6771924.1		130 kDa		unknown	0.00052445	0.00040234	0.00052454	0.00040284	0.00038072	0.00038554	0	0	0	0	0	0
1891	TRUE	Empty	hypothetical protein AHF37_03052 [Paragonimus kellicotti]	KAF6777324.1		89 kDa	TRUE	unknown	0.00051067	0.00042856	0.00048855	0.00038656	0.00025789	0.00038153	0	0	0	0	0	0
1924	TRUE	Empty	hypothetical protein AHF37_02916 [Paragonimus kellicotti]	KAF6777777.1		15 kDa	TRUE	unknown	0.0032295	0.0034411	0.0030925	0.0014356	0.00099761	0.0010734	0	0	0	0	0	0
2561	TRUE	Empty	hypothetical protein AHF37_00122 [Paragonimus kellicotti]	KAF6780400.1		21 kDa		unknown	0.0018541	0.0026141	0.0022553	0.0054091	0.0053838	0.0054795	0	0	0	0	0	0
1828	TRUE	Empty	hypothetical protein AHF37_03350 [Paragonimus kellicotti]	KAF6777477.1		34 kDa	TRUE	unknown	0.00037274	0.00045371	0.00034173	0.0029203	0.0031568	0.0032025	0	0	0	0	0	0
1081	TRUE	Empty	hypothetical protein AHF37_06809 [Paragonimus kellicotti]	KAF6774311.1		33 kDa	TRUE	unknown	0.0023635	0.0020344	0.0020684	0.00020575	0.00017158	0.00027691	0	0	0	0	0	0
1401	TRUE	Empty	hypothetical protein AHF37_05411 [Paragonimus kellicotti]	KAF6775356.1		28 kDa	TRUE	unknown	0.0012852	0.0014942	0.00099162	0.0023015	0.0014928	0.0014914	0	0	0	0	0	0
1912	TRUE	Empty	hypothetical protein AHF37_02975 [Paragonimus kellicotti]	KAF6777176.1		33 kDa		unknown	0.0020931	0.0021521	0.0021541	0.00073939	0.0005285	0.00075818	0	0	0	0	0	0
550	TRUE	Empty	hypothetical protein AHF37_09944 [Paragonimus kellicotti]	KAF6767817.1		41 kDa		unknown	0.0016841	0.001732	0.0019972	0	0	0	0	0	0	0	0	0
854	TRUE	Empty	hypothetical protein AHF37_07997 [Paragonimus kellicotti]	KAF6773073.1		60 kDa		unknown	0.0010593	0.0011224	0.0011753	0.00057632	0.00033642	0.00036197	0	0	0	0	0	0
1634	TRUE	Empty	hypothetical protein AHF37_04240 [Paragonimus kellicotti]	KAF6776993.1		73 kDa	TRUE	unknown	0.0005155	0.00053784	0.00061313	0.0016495	0.0015778	0.0015235	0	0	0	0	0	0
1024	TRUE	Empty	hypothetical protein AHF37_07126 [Paragonimus kellicotti]	KAF6773823.1		21 kDa		unknown	0.0026394	0.0031544	0.0033598	0.0020052	0.0015328	0.0019491	0	0	0	0	0	0
2488	TRUE	Empty	hypothetical protein AHF37_00432 [Paragonimus kellicotti]	KAF6780064.1		90 kDa	TRUE	unknown	0.00080745	0.00064626	0.00076333	0.00034664	0.00028906	0.00034557	0	0	0	0	0	0
207	TRUE	Empty	hypothetical protein AHF37_12548 [Paragonimus kellicotti]	KAF6769064.1		18 kDa		unknown	0.0036508	0.0030353	0.003252	0.003774	0.0026503	0.0024951	0	0	0	0	0	0
538	TRUE	Empty	hypothetical protein AHF37_10031 [Paragonimus kellicotti]	KAF6771555.1 (+1)		5 kDa		unknown	0.010884	0.010725	0.010079	0.020353	0.012291	0.011335	0	0	0	0	0	0
2346	TRUE	Empty	hypothetical protein AHF37_00956 [Paragonimus kellicotti]	KAF6779510.1		58 kDa		unknown	0.0010641	0.00096922	0.0012332	0.00052931	0.00049045	0.00063323	0	0	0	0	0	0
487	TRUE	Empty	hypothetical protein AHF37_10360 [Paragonimus kellicotti]	KAF6768064.1		31 kDa	TRUE	unknown	0.00039151	0.00044252	0.00035894	0.0035218	0.0049263	0.0061159	0	0	0	0	0	0
1864	TRUE	Empty	hypothetical protein AHF37_03186 [Paragonimus kellicotti]	KAF6777169.1		26 kDa	TRUE	unknown	0.0016563	0.0014812	0.0014593	0.0045314	0.0041223	0.0040657	0	0	0	0	0	0
185	TRUE	Empty	hypothetical protein AHF37_12788 [Paragonimus kellicotti]	KAF6769411.1		9 kDa	TRUE	unknown	0.004255	0.0042058	0.0039198	0	0	0	0	0	0	0	0	0
930	TRUE	Empty	hypothetical protein AHF37_07625 [Paragonimus kellicotti]	KAF6773010.1		13 kDa		unknown	0.0038547	0.0042584	0.0034774	0.0047373	0.0043895	0.0070842	0	0	0	0	0	0
1273	TRUE	Empty	hypothetical protein AHF37_05925 [Paragonimus kellicotti]	KAF6774555.1		26 kDa		unknown	0.0024664	0.0026563	0.0021883	0.0012467	0.0013862	0.0018643	0	0	0	0	0	0
1559	TRUE	Empty	hypothetical protein AHF37_04651 [Paragonimus kellicotti]	KAF6775757.1		37 kDa		unknown	0.001581	0.0019679	0.00172	0.00096582	0.00072487	0.00095323	0	0	0	0	0	0
1070	TRUE	Empty	hypothetical protein AHF37_06871 [Paragonimus kellicotti]	KAF6768740.1		66 kDa		unknown	0.00094849	0.001036	0.00083007	0.00046445	0.00043034	0.00041672	0	0	0	0	0	0
927	TRUE	Empty	hypothetical protein AHF37_07638 [Paragonimus kellicotti]	KAF6773151.1		17 kDa		unknown	0.0034524	0.0032358	0.0033945	0.0028526	0.0027187	0.0025595	0	0	0	0	0	0
2588	TRUE	Empty	hypothetical protein AHF37_00032 [Paragonimus kellicotti]	KAF6780487.1		33 kDa	TRUE	unknown	0.0023314	0.0020992	0.0019804	0.00044482	0.00064915	0.00039911	0	0	0	0	0	0
1145	TRUE	Empty	hypothetical protein AHF37_06489 [Paragonimus kellicotti]	KAF6774619.1		113 kDa	TRUE	unknown	0.00013338	0.00020411	0.00021345	0.0014553	0.0013427	0.0014168	0	0	0	0	0	0
2000	TRUE	Empty	hypothetical protein AHF37_02581 [Paragonimus kellicotti]	KAF6778035.1		12 kDa		unknown	0.0044054	0.0044161	0.0044925	0.004211	0.0057691	0.0062071	0	0	0	0	0	0
2505	TRUE	Empty	hypothetical protein AHF37_00346 [Paragonimus kellicotti]	KAF6780151.1		418 kDa		unknown	8.4096e-05	7.2257e-05	7.6688e-05	0.00017225	0.00033038	0.00033228	0	0	0	0	0	0
1079	TRUE	Empty	hypothetical protein AHF37_06823 [Paragonimus kellicotti]	KAF6773862.1		35 kDa		unknown	0.00053006	0.00061449	0.00064796	0.0044092	0.0042755	0.0048762	0	0	0	0	0	0
2602	TRUE	Empty	Gem nuclear organelle associated protein 4 [Paragonimus kellicotti]	KAF6776896.1		33 kDa		unknown	0.0018819	0.0016416	0.0019439	0.00085938	0.0013437	0.00096384	0	0	0	0	0	0
268	TRUE	Empty	hypothetical protein AHF37_12017 [Paragonimus kellicotti]	KAF6769923.1		20 kDa	TRUE	unknown	0.0013455	0.0016118	0.001595	0.0062471	0.0057884	0.0060722	0	0	0	0	0	0
263	TRUE	Empty	hypothetical protein AHF37_12038 [Paragonimus kellicotti]	KAF6769909.1		10 kDa	TRUE	unknown	0.0060127	0.0073365	0.0068291	0	0	0	0	0	0	0	0	0
391	TRUE	Empty	hypothetical protein AHF37_11035 [Paragonimus kellicotti]	KAF6768606.1		31 kDa		unknown	0.0013377	0.0015999	0.0015663	0.0020449	0.0022737	0.0025483	0	0	0	0	0	0
1116	TRUE	Empty	hypothetical protein AHF37_06630 [Paragonimus kellicotti]	KAF6774044.1		41 kDa		unknown	0.0010922	0.0011395	0.0010211	0.0019842	0.001241	0.001632	0	0	0	0	0	0
1521	TRUE	Empty	hypothetical protein AHF37_04853 [Paragonimus kellicotti]	KAF6775718.1		41 kDa	TRUE	unknown	0.0016538	0.0017524	0.0016282	0	0.00015007	0.0002422	0	0	0	0	0	0
1827	TRUE	Empty	hypothetical protein AHF37_03352 [Paragonimus kellicotti]	KAF6777315.1		228 kDa		unknown	0.00031198	0.00029248	0.00029394	0	0	0	0	0	0	0	0	0
2217	TRUE	Empty	hypothetical protein AHF37_01537 [Paragonimus kellicotti]	KAF6779063.1		66 kDa		unknown	0.00090248	0.00083175	0.00079733	0.000419	0.00043677	0.00042294	0	0	0	0	0	0
2237	TRUE	Empty	hypothetical protein AHF37_01464 [Paragonimus kellicotti]	KAF6779304.1		177 kDa		unknown	0.00033592	0.00035048	0.00039657	0	0	0	0	0	0	0	0	0
862	TRUE	Empty	hypothetical protein AHF37_07946 [Paragonimus kellicotti]	KAF6773498.1		40 kDa		unknown	0.0013973	0.0011133	0.0013722	0.0012385	0.00095905	0.0010319	0	0	0	0	0	0
2360	TRUE	Empty	hypothetical protein AHF37_00905 [Paragonimus kellicotti]	KAF6779597.1		40 kDa		unknown	0.0014492	0.0013035	0.0013495	0.00069603	0.00072554	0.00078063	0	0	0	0	0	0
228	TRUE	Empty	hypothetical protein AHF37_12349, partial [Paragonimus kellicotti]	KAF6768636.1		29 kDa		unknown	0.0013532	0.00145	0.0019021	0.0014008	0.0028673	0.0030851	0	0	0	0	0	0
894	TRUE	Empty	hypothetical protein AHF37_07784 [Paragonimus kellicotti]	KAF6773351.1		44 kDa		unknown	0.00048964	0.00046221	0.00060632	0.0036535	0.0026405	0.0031324	0	0	0	0	0	0
916	TRUE	Empty	hypothetical protein AHF37_07675 [Paragonimus kellicotti]	KAF6775154.1		49 kDa	TRUE	unknown	8.2831e-05	6.4816e-05	6.2133e-05	0.00043263	0.00066143	0.00051757	0	0	0	0	0	0
1342	TRUE	Empty	hypothetical protein AHF37_05614 [Paragonimus kellicotti]	KAF6775556.1		55 kDa		unknown	0.00026127	0.00029207	0.00024265	0.0027293	0.0027638	0.0029736	0	0	0	0	0	0
1538	TRUE	Empty	hypothetical protein AHF37_04762, partial [Paragonimus kellicotti]	KAF6775668.1		64 kDa		unknown	0.00057689	0.00045142	0.00044877	0.0018972	0.0014425	0.0017022	0	0	0	0	0	0
793	TRUE	Empty	hypothetical protein AHF37_08396, partial [Paragonimus kellicotti]	KAF6768814.1		47 kDa		unknown	0.0011521	0.0010272	0.0010266	0.00058351	0.0011557	0.00071988	0	0	0	0	0	0
1055	TRUE	Empty	hypothetical protein AHF37_06956 [Paragonimus kellicotti]	KAF6774167.1		74 kDa		unknown	0.00077663	0.00063666	0.00073515	0.00067607	0.00040271	0.00038996	0	0	0	0	0	0
858	TRUE	Empty	hypothetical protein AHF37_07979 [Paragonimus kellicotti]	KAF6772180.1		14 kDa		unknown	0.002156	0.0020943	0.0037178	0.0054363	0.0051811	0.0055745	0	0	0	0	0	0
1936	TRUE	Empty	hypothetical protein AHF37_02865 [Paragonimus kellicotti]	KAF6777077.1		57 kDa		unknown	0.00074077	0.00077288	0.00063247	0.0012583	0.0013641	0.0013548	0	0	0	0	0	0
2519	TRUE	Empty	hypothetical protein AHF37_00288 [Paragonimus kellicotti]	KAF6780273.1		361 kDa		unknown	9.4389e-05	9.5496e-05	0.00010871	0.00024899	0.00025747	0.00017873	0	0	0	0	0	0
1253	TRUE	Empty	hypothetical protein AHF37_06001, partial [Paragonimus kellicotti]	KAF6775073.1		34 kDa		unknown	0.0017612	0.0020212	0.0016147	0	0	0.00018341	0	0	0	0	0	0
2124	TRUE	Empty	hypothetical protein AHF37_01942 [Paragonimus kellicotti]	KAF6778565.1		57 kDa	TRUE	unknown	0.00086725	0.00094254	0.00103	0.00044039	0.00062957	0.00045158	0	0	0	0	0	0
472	TRUE	Empty	hypothetical protein AHF37_10453 [Paragonimus kellicotti]	KAF6771118.1		27 kDa		unknown	0.001753	0.0014712	0.0014484	0.0021232	0.0024345	0.0028575	0	0	0	0	0	0
2201	TRUE	Empty	hypothetical protein AHF37_01590 [Paragonimus kellicotti]	KAF6778916.1		135 kDa		unknown	0.00024207	0.00036305	0.00030263	0.00034243	0.00054915	0.00054358	0	0	0	0	0	0
2545	TRUE	Empty	hypothetical protein AHF37_00204 [Paragonimus kellicotti]	KAF6780277.1		17 kDa		unknown	0.0028231	0.0026321	0.0030038	0.0025099	0.0027907	0.0028149	0	0	0	0	0	0
880	TRUE	Empty	hypothetical protein AHF37_07872 [Paragonimus kellicotti]	KAF6772469.1		12 kDa		unknown	0.0030233	0.0045964	0.0029374	0.0048125	0.0060199	0.0056674	0	0	0	0	0	0
2483	TRUE	Empty	hypothetical protein AHF37_00458 [Paragonimus kellicotti]	KAF6780227.1		88 kDa		unknown	0.00054464	0.00042909	0.00047803	0.00050315	0.00064552	0.00059035	0	0	0	0	0	0
882	TRUE	Empty	hypothetical protein AHF37_07859 [Paragonimus kellicotti]	KAF6772755.1		21 kDa	TRUE	unknown	0.0022436	0.0022413	0.0027692	0	0.00041585	0	0	0	0	0	0	0
10	TRUE	Empty	Tetratricopeptide repeat protein [Paragonimus kellicotti]	KAF6777222.1		31 kDa		unknown	0.001573	0.0014317	0.0014059	0.001515	0.0012634	0.0015685	0	0	0	0	0	0
2473	TRUE	Empty	hypothetical protein AHF37_00494 [Paragonimus kellicotti]	KAF6779984.1		156 kDa		unknown	0.00034263	0.00037771	0.00036855	0	7.5088e-05	0.00010099	0	0	0	0	0	0
777	TRUE	Empty	hypothetical protein AHF37_08497 [Paragonimus kellicotti]	KAF6768333.1		68 kDa		unknown	0.00083419	0.00064881	0.00075848	0.00036969	0.00035233	0.00037909	0	0	0	0	0	0
524	TRUE	Empty	hypothetical protein AHF37_10152 [Paragonimus kellicotti]	KAF6768655.1		36 kDa		unknown	0.0011768	0.0012877	0.0012918	0.0014992	0.0013335	0.0012554	0	0	0	0	0	0
460	TRUE	Empty	hypothetical protein AHF37_10525 [Paragonimus kellicotti]	KAF6771210.1		30 kDa	TRUE	unknown	0.001251	0.0013053	0.0011817	0.0026621	0.0020182	0.0028228	0	0	0	0	0	0
2384	TRUE	Empty	hypothetical protein AHF37_00818 [Paragonimus kellicotti]	KAF6779645.1		64 kDa		unknown	0.00062816	0.00059144	0.00061294	0.00096027	0.0007563	0.00095733	0	0	0	0	0	0
1093	TRUE	Empty	hypothetical protein AHF37_06744 [Paragonimus kellicotti]	KAF6774248.1		82 kDa		unknown	0.00056842	0.00054148	0.00059323	0.00043028	0.00046646	0.00042467	0	0	0	0	0	0
497	TRUE	Empty	hypothetical protein AHF37_10294 [Paragonimus kellicotti]	KAF6771078.1		14 kDa		unknown	0.003506	0.0031013	0.0035828	0.0029194	0.0033198	0.0035719	0	0	0	0	0	0
914	TRUE	Empty	hypothetical protein AHF37_07679 [Paragonimus kellicotti]	KAF6773340.1		34 kDa	TRUE	unknown	0.00021163	0.00015772	0.00018143	0.00031582	0	0	0	0	0	0	0	0
1321	TRUE	Empty	hypothetical protein AHF37_05709 [Paragonimus kellicotti]	KAF6774803.1		16 kDa	TRUE	unknown	0.0020288	0.0027393	0.0033421	0	0.0036387	0.0029828	0	0	0	0	0	0
1478	TRUE	Empty	hypothetical protein AHF37_05098 [Paragonimus kellicotti]	KAF6775137.1		50 kDa		unknown	0.00092671	0.00094631	0.00096631	0.0004806	0.00068705	0.00067762	0	0	0	0	0	0
2572	TRUE	Empty	hypothetical protein AHF37_00084 [Paragonimus kellicotti]	KAF6780473.1		50 kDa	TRUE	unknown	0.00070544	0.0005047	0.00066524	0.0013335	0.0013461	0.0014483	0	0	0	0	0	0
2486	TRUE	Empty	hypothetical protein AHF37_00435 [Paragonimus kellicotti]	KAF6780184.1		47 kDa		unknown	0.00082072	0.00063673	0.0008419	0.001319	0.0013443	0.0013807	0	0	0	0	0	0
2383	TRUE	Empty	hypothetical protein AHF37_00819 [Paragonimus kellicotti]	KAF6779646.1		36 kDa		unknown	0.0009728	0.0012836	0.0014022	0.00099629	0.0010801	0.0011621	0	0	0	0	0	0
1102	TRUE	Empty	hypothetical protein AHF37_06703 [Paragonimus kellicotti]	KAF6767735.1		51 kDa	TRUE	unknown	0.00060466	0.00065122	0.00072182	0.0011546	0.0014726	0.0012188	0	0	0	0	0	0
782	TRUE	Empty	hypothetical protein AHF37_08473 [Paragonimus kellicotti]	KAF6772051.1		36 kDa		unknown	0.0010381	0.0013682	0.0010929	0.0013318	0.00087261	0.0012803	0	0	0	0	0	0
775	TRUE	Empty	hypothetical protein AHF37_08504 [Paragonimus kellicotti]	KAF6772113.1		110 kDa		unknown	0.00023067	0.00019253	0.0001938	0.0011245	0.00091094	0.00095129	0	0	0	0	0	0
1214	TRUE	Empty	hypothetical protein AHF37_06195 [Paragonimus kellicotti]	KAF6774819.1		46 kDa		unknown	0.0011135	0.00095053	0.00095169	0.00042298	0.00035273	0.00025301	0	0	0	0	0	0
259	TRUE	Empty	hypothetical protein AHF37_12059, partial [Paragonimus kellicotti]	KAF6769818.1		30 kDa		unknown	0.0016431	0.0015772	0.0014133	0.0010299	0.00057254	0.00082136	0	0	0	0	0	0
1934	TRUE	Empty	hypothetical protein AHF37_02875 [Paragonimus kellicotti]	KAF6778075.1		119 kDa		unknown	0.00050907	0.00048688	0.0004243	0	0	0	0	0	0	0	0	0
1723	TRUE	Empty	hypothetical protein AHF37_03801 [Paragonimus kellicotti]	KAF6776837.1		48 kDa		unknown	0.00095019	0.00094631	0.00090715	0.00082716	0.00081519	0.00080963	0	0	0	0	0	0
2041	TRUE	Empty	hypothetical protein AHF37_02337 [Paragonimus kellicotti]	KAF6777862.1		25 kDa	TRUE	unknown	0.0016152	0.0016852	0.0013255	0.0018748	0.0030065	0.0024585	0	0	0	0	0	0
2546	TRUE	Empty	hypothetical protein AHF37_00194 [Paragonimus kellicotti]	KAF6780302.1		67 kDa		unknown	0.00054693	0.00049138	0.00044066	0.0010051	0.00088231	0.00094931	0	0	0	0	0	0
931	TRUE	Empty	hypothetical protein AHF37_07619 [Paragonimus kellicotti]	KAF6773439.1		37 kDa		unknown	0.001039	0.0014649	0.0014043	0.00068445	0.00040769	0.00061411	0	0	0	0	0	0
1067	TRUE	Empty	hypothetical protein AHF37_06877 [Paragonimus kellicotti]	KAF6773903.1		90 kDa	TRUE	unknown	0.00039688	0.00032883	0.00031522	0.00065034	0.00088129	0.0010212	0	0	0	0	0	0
1206	TRUE	Empty	hypothetical protein AHF37_06229 [Paragonimus kellicotti]	KAF6774313.1		9 kDa	TRUE	unknown	0.0032473	0.0043226	0.0044797	0.0031192	0.002276	0.0024489	0	0	0	0	0	0
2482	TRUE	Empty	hypothetical protein AHF37_00461 [Paragonimus kellicotti]	KAF6779966.1		10 kDa		unknown	0.0039616	0.0041333	0.0034409	0.0050822	0.0051463	0.0048857	0	0	0	0	0	0
2119	TRUE	Empty	hypothetical protein AHF37_01954 [Paragonimus kellicotti]	KAF6778613.1		19 kDa		unknown	0.0019857	0.0020158	0.0018787	0.0026163	0.0023376	0.0023474	0	0	0	0	0	0
1748	TRUE	Empty	hypothetical protein AHF37_03681 [Paragonimus kellicotti]	KAF6776953.1		57 kDa		unknown	0.00074734	0.00097466	0.00079842	0.00011829	0.00014796	0.00010613	0	0	0	0	0	0
997	TRUE	Empty	hypothetical protein AHF37_07243 [Paragonimus kellicotti]	KAF6773182.1		48 kDa		unknown	0.00094479	0.00096383	0.00094494	0.00043864	0.00024386	0.00039357	0	0	0	0	0	0
347	TRUE	Empty	hypothetical protein AHF37_11324 [Paragonimus kellicotti]	KAF6769839.1		148 kDa		unknown	0.00023308	0.00025013	0.00032636	0.00023188	0.00019337	0.00016644	0	0	0	0	0	0
1900	TRUE	Empty	hypothetical protein AHF37_03021 [Paragonimus kellicotti]	KAF6777190.1		100 kDa		unknown	0.00026319	0.00039077	0.00039485	0.00049347	0.0004703	0.00050602	0	0	0	0	0	0
1378	TRUE	Empty	hypothetical protein AHF37_05495 [Paragonimus kellicotti]	KAF6774823.1		16 kDa		unknown	0.0026676	0.0026441	0.0029349	0.0011611	0.0021302	0.0018752	0	0	0	0	0	0
1556	TRUE	Empty	hypothetical protein AHF37_04686 [Paragonimus kellicotti]	KAF6776247.1		148 kDa		unknown	0.00025895	0.00026306	0.00025899	0.00028474	0.00025724	0.0002129	0	0	0	0	0	0
1717	TRUE	Empty	hypothetical protein AHF37_03825 [Paragonimus kellicotti]	KAF6777044.1		30 kDa	TRUE	unknown	0.00076452	0.00072514	0.0007994	0.001089	0.00070636	0.00054285	0	0	0	0	0	0
1445	TRUE	Empty	hypothetical protein AHF37_05207 [Paragonimus kellicotti]	KAF6768370.1		156 kDa		unknown	0.00027446	0.00027304	0.00022982	8.8902e-05	0.00014827	0.0002393	0	0	0	0	0	0
1228	TRUE	Empty	hypothetical protein AHF37_06139 [Paragonimus kellicotti]	KAF6774583.1		19 kDa		unknown	0.0021312	0.0021719	0.0016854	0.0012081	0.001727	0.0015485	0	0	0	0	0	0
1650	TRUE	Empty	hypothetical protein AHF37_04190 [Paragonimus kellicotti]	KAF6776346.1		25 kDa		unknown	0.001144	0.001023	0.0011033	0.0021339	0.0034404	0.0031911	0	0	0	0	0	0
915	TRUE	Empty	hypothetical protein AHF37_07678 [Paragonimus kellicotti]	KAF6773339.1		29 kDa	TRUE	unknown	0.00046421	0.00026079	0.00046429	0.00037302	0.0015553	0.0008925	0	0	0	0	0	0
1268	TRUE	Empty	hypothetical protein AHF37_05947 [Paragonimus kellicotti]	KAF6774569.1		29 kDa		unknown	0.0013109	0.0015525	0.0012757	0.0011103	0.0010288	0.0011069	0	0	0	0	0	0
1314	TRUE	Empty	hypothetical protein AHF37_05736 [Paragonimus kellicotti]	KAF6774768.1		44 kDa		unknown	0.00061093	0.00051483	0.00075204	0.0018	0.0017058	0.0013948	0	0	0	0	0	0
1489	TRUE	Empty	hypothetical protein AHF37_05015 [Paragonimus kellicotti]	KAF6776126.1		24 kDa		unknown	0.0015187	0.0015845	0.0014346	0.0011752	0.00196	0.001977	0	0	0	0	0	0
1606	TRUE	Empty	hypothetical protein AHF37_04389 [Paragonimus kellicotti]	KAF6776110.1		21 kDa		unknown	0.0017555	0.0017298	0.0015119	0.0018678	0.0025487	0.0021329	0	0	0	0	0	0
1945	TRUE	Empty	hypothetical protein AHF37_02814 [Paragonimus kellicotti]	KAF6777871.1		16 kDa		unknown	0.0022825	0.0020054	0.0018624	0.002719	0.0029651	0.0024396	0	0	0	0	0	0
1749	TRUE	Empty	hypothetical protein AHF37_03674 [Paragonimus kellicotti]	KAF6777244.1		22 kDa		unknown	0.0014246	0.0014368	0.0012824	0.0029763	0.0027578	0.0029672	0	0	0	0	0	0
1130	TRUE	Empty	hypothetical protein AHF37_06548 [Paragonimus kellicotti]	KAF6773922.1		88 kDa		unknown	0.00054863	0.00040191	0.000467	0.00024388	0.00016948	0.00021882	0	0	0	0	0	0
2076	TRUE	Empty	hypothetical protein AHF37_02166 [Paragonimus kellicotti]	KAF6778241.1		45 kDa		unknown	0.00079561	0.00059292	0.00095489	0.0011082	0.00066008	0.00092326	0	0	0	0	0	0
1695	TRUE	Empty	hypothetical protein AHF37_03958 [Paragonimus kellicotti]	KAF6776697.1		42 kDa		unknown	0.00079956	0.00088635	0.00082468	0.00069603	0.00087065	0.0010148	0	0	0	0	0	0
555	TRUE	Empty	hypothetical protein AHF37_09901 [Paragonimus kellicotti]	KAF6771348.1		17 kDa		unknown	0.0021541	0.0027206	0.0020978	0.0019739	0.00065843	0.00088553	0	0	0	0	0	0
2206	TRUE	Empty	hypothetical protein AHF37_01577 [Paragonimus kellicotti]	KAF6778794.1		221 kDa		unknown	5.0929e-05	4.3475e-05	4.1676e-05	0.00045141	0.0005781	0.00056414	0	0	0	0	0	0
1208	TRUE	Empty	hypothetical protein AHF37_06223 [Paragonimus kellicotti]	KAF6774580.1		34 kDa		unknown	0.00094036	0.0010444	0.00097086	0.0015844	0.0014093	0.00094772	0	0	0	0	0	0
2266	TRUE	Empty	hypothetical protein AHF37_01361 [Paragonimus kellicotti]	KAF6779289.1		47 kDa		unknown	0.00080477	0.00074888	0.00091367	0.00053016	0.00044211	0.00061159	0	0	0	0	0	0
1880	TRUE	Empty	hypothetical protein AHF37_03116 [Paragonimus kellicotti]	KAF6777779.1		282 kDa		unknown	0.0001698	0.00014394	0.00018398	0	0	0	0	0	0	0	0	0
803	TRUE	Empty	hypothetical protein AHF37_08324 [Paragonimus kellicotti]	KAF6773019.1		35 kDa		unknown	0.00075583	0.0007255	0.00081643	0.0018949	0.0020192	0.0019836	0	0	0	0	0	0
1781	TRUE	Empty	hypothetical protein AHF37_03531 [Paragonimus kellicotti]	KAF6776963.1		49 kDa	TRUE	unknown	0.0006787	0.00060083	0.00080224	0.00078777	0.00071665	0.00044979	0	0	0	0	0	0
1895	TRUE	Empty	hypothetical protein AHF37_03037 [Paragonimus kellicotti]	KAF6776997.1		49 kDa		unknown	0.00076933	0.00063369	0.00060746	0.00049347	0.00076424	0.00069577	0	0	0	0	0	0
1270	TRUE	Empty	hypothetical protein AHF37_05941 [Paragonimus kellicotti]	KAF6775012.1		31 kDa		unknown	0.0011917	0.0011052	0.0012912	0.00046106	0.0013457	0.0011376	0	0	0	0	0	0
2535	TRUE	Empty	hypothetical protein AHF37_00241 [Paragonimus kellicotti]	KAF6780253.1		44 kDa		unknown	0.0010966	0.00088195	0.00093685	0	0.0003317	0.00021413	0	0	0	0	0	0
420	TRUE	Empty	hypothetical protein AHF37_10807 [Paragonimus kellicotti]	KAF6770363.1		33 kDa		unknown	0.00087271	0.00081298	0.00090403	0.001845	0.0015386	0.0017528	0	0	0	0	0	0
1793	TRUE	Empty	hypothetical protein AHF37_03492 [Paragonimus kellicotti]	KAF6776878.1		28 kDa		unknown	0.0012435	0.0011066	0.0012437	0.0016555	0.0011682	0.0017139	0	0	0	0	0	0
2284	TRUE	Empty	hypothetical protein AHF37_01255 [Paragonimus kellicotti]	KAF6779441.1		191 kDa		unknown	0.0001893	0.000158	0.00016228	0.00020716	0.00021987	0.00021967	0	0	0	0	0	0
1008	TRUE	Empty	hypothetical protein AHF37_07173 [Paragonimus kellicotti]	KAF6773767.1		14 kDa		unknown	0.0032501	0.0027601	0.0028726	0	0.00065843	0.00094456	0	0	0	0	0	0
2257	TRUE	Empty	hypothetical protein AHF37_01398, partial [Paragonimus kellicotti]	KAF6779314.1		166 kDa	TRUE	unknown	0.000241	0.00027598	0.00027632	0	0	0	0	0	0	0	0	0
1044	TRUE	Empty	hypothetical protein AHF37_07024 [Paragonimus kellicotti]	KAF6774033.1		26 kDa		unknown	0.00088394	0.00088215	0.00073033	0.0025426	0.0031247	0.0027617	0	0	0	0	0	0
1610	TRUE	Empty	hypothetical protein AHF37_04363 [Paragonimus kellicotti]	KAF6775793.1		66 kDa		unknown	0.00056781	0.00048329	0.00052307	0.00041624	0.00043389	0.00060689	0	0	0	0	0	0
535	TRUE	Empty	hypothetical protein AHF37_10054 [Paragonimus kellicotti]	KAF6770905.1		10 kDa		unknown	0.0031241	0.0049418	0.0033262	0.0021055	0.0017558	0.0031485	0	0	0	0	0	0
1887	TRUE	Empty	hypothetical protein AHF37_03066 [Paragonimus kellicotti]	KAF6777380.1		24 kDa	TRUE	unknown	0.00021191	8.844e-05	0.00025434	0.0016234	0.0022153	0.0021186	0	0	0	0	0	0
2126	TRUE	Empty	hypothetical protein AHF37_01930 [Paragonimus kellicotti]	KAF6778787.1		59 kDa		unknown	0.00043751	0.00049159	0.00053857	0.00082032	0.0007818	0.00073602	0	0	0	0	0	0
1757	TRUE	Empty	hypothetical protein AHF37_03644 [Paragonimus kellicotti]	KAF6776573.1		10 kDa	TRUE	unknown	0.0035668	0.0044657	0.0038732	0	0.0017755	0.0025471	0	0	0	0	0	0
2262	TRUE	Empty	hypothetical protein AHF37_01378 [Paragonimus kellicotti]	KAF6778999.1		66 kDa		unknown	0.00068712	0.00041421	0.00053451	0.00037218	0.00035471	0.00038164	0	0	0	0	0	0
1870	TRUE	Empty	hypothetical protein AHF37_03154 [Paragonimus kellicotti]	KAF6777349.1		125 kDa		unknown	0.00029672	0.00031795	0.00032885	0.00019547	9.3146e-05	7.5164e-05	0	0	0	0	0	0
581	TRUE	Empty	hypothetical protein AHF37_09690 [Paragonimus kellicotti]	KAF6771917.1		38 kDa	TRUE	unknown	0.00094643	0.00074059	0.00097288	0.001007	0.00076339	0.00082136	0	0	0	0	0	0
1085	TRUE	Empty	hypothetical protein AHF37_06791 [Paragonimus kellicotti]	KAF6774076.1		20 kDa		unknown	0.0014321	0.0013282	0.0012732	0.0027704	0.0027723	0.0028171	0	0	0	0	0	0
2277	TRUE	Empty	hypothetical protein AHF37_01297 [Paragonimus kellicotti]	KAF6779275.1		30 kDa		unknown	0.000907	0.0012505	0.0011987	0.00090235	0.00094061	0.00091083	0	0	0	0	0	0
1585	TRUE	Empty	hypothetical protein AHF37_04516, partial [Paragonimus kellicotti]	KAF6776251.1		75 kDa		unknown	0.00051564	0.00045522	0.00042316	0.00032227	0.00042231	0.00033046	0	0	0	0	0	0
1039	TRUE	Empty	hypothetical protein AHF37_07036, partial [Paragonimus kellicotti]	KAF6772453.1		101 kDa		unknown	0.0003823	0.00040884	0.00039192	0	0	0	0	0	0	0	0	0
2144	TRUE	Empty	hypothetical protein AHF37_01837 [Paragonimus kellicotti]	KAF6778103.1		101 kDa		unknown	0.00033159	0.00035614	0.00040968	0.00010188	0.00016992	0.00018282	0	0	0	0	0	0
2088	TRUE	Empty	hypothetical protein AHF37_02083 [Paragonimus kellicotti]	KAF6778069.1		18 kDa		unknown	0.0013954	0.0015119	0.0015566	0.0028032	0.0026493	0.0025151	0	0	0	0	0	0
2604	TRUE	Empty	ES1 protein like protein mitochondrial [Paragonimus kellicotti]	KAF6777620.1		24 kDa		unknown	0.0013793	0.0017007	0.0017558	0.00043662	0.00084958	0.00039175	0	0	0	0	0	0
1869	TRUE	Empty	hypothetical protein AHF37_03156, partial [Paragonimus kellicotti]	KAF6777351.1		72 kDa		unknown	0.00051985	0.00055665	0.00058835	0	7.9448e-05	8.5481e-05	0	0	0	0	0	0
1381	TRUE	Empty	hypothetical protein AHF37_05491 [Paragonimus kellicotti]	KAF6775334.1		153 kDa		unknown	0.00030545	0.00025365	0.00023692	0	5.4303e-05	0	0	0	0	0	0	0
1254	TRUE	Empty	hypothetical protein AHF37_06000 [Paragonimus kellicotti]	KAF6774831.1		86 kDa		unknown	0.00039637	0.00045004	0.00039644	0.00032475	0.00027082	0.00025496	0	0	0	0	0	0
654	TRUE	Empty	hypothetical protein AHF37_09233 [Paragonimus kellicotti]	KAF6771201.1		50 kDa		unknown	0.00076421	0.0007134	0.00076434	0.00028011	0.00023359	0.00037699	0	0	0	0	0	0
1165	TRUE	Empty	hypothetical protein AHF37_06429 [Paragonimus kellicotti]	KAF6773786.1		86 kDa		unknown	0.00038442	0.00042615	0.00037247	0.00033465	0.00034883	0.00045039	0	0	0	0	0	0
1061	TRUE	Empty	hypothetical protein AHF37_06912 [Paragonimus kellicotti]	KAF6774429.1		71 kDa	TRUE	unknown	0.00039949	0.00030875	0.00034036	0.00066977	0.00068743	0.00078585	0	0	0	0	0	0
2083	TRUE	Empty	hypothetical protein AHF37_02126 [Paragonimus kellicotti]	KAF6778464.1		30 kDa	TRUE	unknown	0.00021093	0.00022007	0.00028129	0.00061206	0.001225	0.0009885	0	0	0	0	0	0
2191	TRUE	Empty	hypothetical protein AHF37_01635 [Paragonimus kellicotti]	KAF6778763.1		95 kDa		unknown	0.00045609	0.00042178	0.00043543	0	0	0	0	0	0	0	0	0
1504	TRUE	Empty	hypothetical protein AHF37_04941 [Paragonimus kellicotti]	KAF6775652.1		68 kDa	TRUE	unknown	0.00047255	0.00069979	0.00044214	0.00010616	0.00035411	0.00052388	0	0	0	0	0	0
744	TRUE	Empty	hypothetical protein AHF37_08712 [Paragonimus kellicotti]	KAF6772073.1		63 kDa	TRUE	unknown	0.00041003	0.00034225	0.00036089	0.00079955	0.0010954	0.0011273	0	0	0	0	0	0
306	TRUE	Empty	hypothetical protein AHF37_11679 [Paragonimus kellicotti]	KAF6769236.1		32 kDa	TRUE	unknown	0.00032626	0.00037444	0.00022842	0.0024993	0.0019895	0.0022425	0	0	0	0	0	0
1609	TRUE	Empty	hypothetical protein AHF37_04369 [Paragonimus kellicotti]	KAF6775631.1		37 kDa		unknown	0.0010078	0.00099462	0.0009807	0.00037937	0.00055363	0.00042548	0	0	0	0	0	0
565	TRUE	Empty	hypothetical protein AHF37_09808 [Paragonimus kellicotti]	KAF6771444.1		22 kDa		unknown	0.0018605	0.0018926	0.0018143	0.00032392	0.00027012	0	0	0	0	0	0	0
1427	TRUE	Empty	hypothetical protein AHF37_05310 [Paragonimus kellicotti]	KAF6775246.1		13 kDa	TRUE	unknown	0.0004535	0.00055201	0.00052917	0	0	0	0	0	0	0	0	0
2247	TRUE	Empty	hypothetical protein AHF37_01430 [Paragonimus kellicotti]	KAF6778687.1		12 kDa		unknown	0.0030233	0.0024534	0.0017639	0.0038016	0.0029263	0.0034109	0	0	0	0	0	0
2175	TRUE	Empty	hypothetical protein AHF37_01689 [Paragonimus kellicotti]	KAF6778873.1		51 kDa	TRUE	unknown	0.00058064	0.00050136	0.00068086	0.00069718	0.00069767	0.00075065	0	0	0	0	0	0
771	TRUE	Empty	hypothetical protein AHF37_08520 [Paragonimus kellicotti]	KAF6768525.1		70 kDa		unknown	0.00031374	0.00040173	0.000271	0.00079452	0.00082821	0.00080199	0	0	0	0	0	0
1911	TRUE	Empty	hypothetical protein AHF37_02976 [Paragonimus kellicotti]	KAF6777177.1		11 kDa		unknown	0.0025787	0.0031544	0.0029349	0.0021674	0.0018074	0.0019447	0	0	0	0	0	0
1551	TRUE	Empty	hypothetical protein AHF37_04697 [Paragonimus kellicotti]	KAF6775783.1		10 kDa		unknown	0.0036687	0.0042531	0.004179	0	0.00059184	0	0	0	0	0	0	0
828	TRUE	Empty	hypothetical protein AHF37_08191 [Paragonimus kellicotti]	KAF6772416.1		41 kDa		unknown	0.00047737	0.00062257	0.00062068	0.00091423	0.0011089	0.0011186	0	0	0	0	0	0
1925	TRUE	Empty	hypothetical protein AHF37_02905 [Paragonimus kellicotti]	KAF6777317.1		71 kDa		unknown	0.00048335	0.00057846	0.00041234	0.00024751	0.0002064	0.00017766	0	0	0	0	0	0
783	TRUE	Empty	hypothetical protein AHF37_08471 [Paragonimus kellicotti]	KAF6772493.1		34 kDa		unknown	0.0011227	0.00095556	0.00097511	0.0004115	0.00051473	0.00064612	0	0	0	0	0	0
784	TRUE	Empty	hypothetical protein AHF37_08469 [Paragonimus kellicotti]	KAF6772909.1		55 kDa		unknown	0.00070195	0.0005011	0.00060969	0.00025729	0.00032184	0.00034628	0	0	0	0	0	0
2511	TRUE	Empty	hypothetical protein AHF37_00320 [Paragonimus kellicotti]	KAF6780180.1		31 kDa		unknown	0.0013101	0.0011216	0.0010415	0.00058486	0.00058527	0.00041981	0	0	0	0	0	0
236	TRUE	Empty	hypothetical protein AHF37_12277 [Paragonimus kellicotti]	KAF6769724.1		31 kDa		unknown	0.0016367	0.0013519	0.0010572	0	0	0	0	0	0	0	0	0
897	TRUE	Empty	hypothetical protein AHF37_07761 [Paragonimus kellicotti]	KAF6772761.1		90 kDa		unknown	0.00045797	0.0004312	0.0004357	0	0	0	0	0	0	0	0	0
28	TRUE	Empty	Procollagen--oxoglutarate 5-dioxygenase 3 [Paragonimus kellicotti]	KAF6767857.1		27 kDa		unknown	0.00086756	0.0012343	0.0012227	0.0009612	0.0016031	0.0013552	0	0	0	0	0	0
286	TRUE	Empty	hypothetical protein AHF37_11839, partial [Paragonimus kellicotti]	KAF6769949.1		53 kDa		unknown	0.00024162	0.00025209	0.00027884	0.0014885	0.0014032	0.0014517	0	0	0	0	0	0
682	TRUE	Empty	hypothetical protein AHF37_09079 [Paragonimus kellicotti]	KAF6772064.1		27 kDa		unknown	0.0012485	0.0010727	0.0015425	0.00038359	0.00042651	0	0	0	0	0	0	0
2402	TRUE	Empty	hypothetical protein AHF37_00751 [Paragonimus kellicotti]	KAF6779663.1		38 kDa		unknown	0.00080503	0.00072793	0.00075148	0.00093439	0.00085712	0.00092221	0	0	0	0	0	0
580	TRUE	Empty	hypothetical protein AHF37_09693 [Paragonimus kellicotti]	KAF6768584.1		43 kDa		unknown	0.00067271	0.00062926	0.00064962	0.00056541	0.00060622	0.00065226	0	0	0	0	0	0
1033	TRUE	Empty	hypothetical protein AHF37_07082 [Paragonimus kellicotti]	KAF6768627.1		50 kDa	TRUE	unknown	0.00016269	0.00021218	0.00028475	0.00035406	0.00041336	0.00050829	0	0	0	0	0	0
1245	TRUE	Empty	hypothetical protein AHF37_06041 [Paragonimus kellicotti]	KAF6774192.1		18 kDa	TRUE	unknown	0.0012492	0.0012466	0.0011407	0.0022694	0.0023656	0.0020362	0	0	0	0	0	0
1246	TRUE	Empty	hypothetical protein AHF37_06039 [Paragonimus kellicotti]	KAF6774876.1		31 kDa		unknown	0.001082	0.0010957	0.0010504	0.00044326	0.00027723	0.00049714	0	0	0	0	0	0
597	TRUE	Empty	hypothetical protein AHF37_09589 [Paragonimus kellicotti]	KAF6771485.1		33 kDa		unknown	0.00084653	0.00085168	0.00069548	0.001158	0.0012291	0.001039	0	0	0	0	0	0
2374	TRUE	Empty	hypothetical protein AHF37_00857 [Paragonimus kellicotti]	KAF6779638.1		38 kDa		unknown	0.00082454	0.00077703	0.00053205	0.001204	0.00084958	0.00091409	0	0	0	0	0	0
1790	TRUE	Empty	hypothetical protein AHF37_03507 [Paragonimus kellicotti]	KAF6776453.1		33 kDa		unknown	0.00094479	0.00072287	0.0011339	0	0.00082303	0.00088553	0	0	0	0	0	0
1666	TRUE	Empty	hypothetical protein AHF37_04120 [Paragonimus kellicotti]	KAF6776463.1		98 kDa	TRUE	unknown	0.00035588	0.00037131	0.00045764	0	0	0	0	0	0	0	0	0
1051	TRUE	Empty	hypothetical protein AHF37_06965 [Paragonimus kellicotti]	KAF6771509.1		35 kDa		unknown	0.00094122	0.00080347	0.0008558	0.00069521	0.00066257	0.00071288	0	0	0	0	0	0
2100	TRUE	Empty	hypothetical protein AHF37_02047 [Paragonimus kellicotti]	KAF6778403.1		28 kDa		unknown	0.0010928	0.0011781	0.0011294	0.00088786	0.0007404	0.00079662	0	0	0	0	0	0
1288	TRUE	Empty	hypothetical protein AHF37_05833 [Paragonimus kellicotti]	KAF6775163.1		38 kDa		unknown	0.00076432	0.00061138	0.00073897	0.00097586	0.00066582	0.00087558	0	0	0	0	0	0
1089	TRUE	Empty	hypothetical protein AHF37_06779 [Paragonimus kellicotti]	KAF6773389.1		8 kDa		unknown	0.0029819	0.0029815	0.0032309	0	0.0043294	0.0042699	0	0	0	0	0	0
1078	TRUE	Empty	hypothetical protein AHF37_06830 [Paragonimus kellicotti]	KAF6772971.1		54 kDa	TRUE	unknown	0.0003017	0.00031478	0.00039605	0.00091924	0.0013141	0.0012372	0	0	0	0	0	0
2089	TRUE	Empty	hypothetical protein AHF37_02080 [Paragonimus kellicotti]	KAF6778104.1		81 kDa		unknown	0.00033138	0.00033294	0.00042964	0.00025642	0.00035639	0.0003451	0	0	0	0	0	0
2241	TRUE	Empty	hypothetical protein AHF37_01455 [Paragonimus kellicotti]	KAF6779100.1		27 kDa		unknown	0.0012317	0.0012072	0.0013813	0.00025994	0.00043353	0.00058306	0	0	0	0	0	0
2569	TRUE	Empty	hypothetical protein AHF37_00094 [Paragonimus kellicotti]	KAF6780430.1		8 kDa		unknown	0.0045988	0.0038652	0.0048552	0	0.0014838	0.0019956	0	0	0	0	0	0
1073	TRUE	Empty	hypothetical protein AHF37_06852 [Paragonimus kellicotti]	KAF6775955.1		29 kDa		unknown	0.0006758	0.001002	0.00078264	0.00074311	0.00072298	0.000889	0	0	0	0	0	0
1971	TRUE	Empty	hypothetical protein AHF37_02698 [Paragonimus kellicotti]	KAF6777996.1		23 kDa		unknown	0.00097336	0.0010617	0.0011063	0.0023109	0.0016702	0.0016587	0	0	0	0	0	0
2222	TRUE	Empty	hypothetical protein AHF37_01517 [Paragonimus kellicotti]	KAF6778918.1		63 kDa		unknown	0.00057996	0.00045382	0.00038671	0.00050487	0.00037424	0.00035232	0	0	0	0	0	0
338	TRUE	Empty	hypothetical protein AHF37_11386 [Paragonimus kellicotti]	KAF6767788.1		89 kDa	TRUE	unknown	0.00036973	0.00038576	0.00042757	0.0001207	6.7101e-05	7.2196e-05	0	0	0	0	0	0
458	TRUE	Empty	hypothetical protein AHF37_10535, partial [Paragonimus kellicotti]	KAF6771205.1		34 kDa		unknown	0.00099109	0.0011594	0.00090114	0.00052289	0	0	0	0	0	0	0	0
649	TRUE	Empty	hypothetical protein AHF37_09241 [Paragonimus kellicotti]	KAF6771999.1		27 kDa	TRUE	unknown	0.00037325	0.0005452	0.00044797	0.0028593	0.0024928	0.0032652	0	0	0	0	0	0
2376	TRUE	Empty	hypothetical protein AHF37_00847, partial [Paragonimus kellicotti]	KAF6779656.1		30 kDa	TRUE	unknown	0	0	0	0	0.00040056	0.00021549	0	0	0	0	0	0
1327	TRUE	Empty	hypothetical protein AHF37_05687 [Paragonimus kellicotti]	KAF6775327.1		37 kDa		unknown	0.00076909	0.00060874	0.00063659	0.00083111	0.00092411	0.00116	0	0	0	0	0	0
327	TRUE	Empty	hypothetical protein AHF37_11501 [Paragonimus kellicotti]	KAF6770362.1		10 kDa	TRUE	unknown	0.0026496	0.0022329	0.0026501	0	0	0	0	0	0	0	0	0
342	TRUE	Empty	hypothetical protein AHF37_11369 [Paragonimus kellicotti]	KAF6770201.1		17 kDa		unknown	0.0015799	0.0015263	0.0013461	0.0024451	0.0018691	0.0018282	0	0	0	0	0	0
1395	TRUE	Empty	hypothetical protein AHF37_05425 [Paragonimus kellicotti]	KAF6774862.1		23 kDa		unknown	0.0013673	0.0015217	0.0011852	0.00079353	0.0011911	0.00071198	0	0	0	0	0	0
1266	TRUE	Empty	hypothetical protein AHF37_05949 [Paragonimus kellicotti]	KAF6775472.1		16 kDa		unknown	0.0017394	0.0014908	0.0019883	0.0010816	0.0019843	0.0017468	0	0	0	0	0	0
2518	TRUE	Empty	hypothetical protein AHF37_00289 [Paragonimus kellicotti]	KAF6780274.1		86 kDa	TRUE	unknown	0.00031928	0.00027143	0.00033116	0.00045294	0.00034338	0.00036945	0	0	0	0	0	0
1296	TRUE	Empty	hypothetical protein AHF37_05815 [Paragonimus kellicotti]	KAF6775152.1		70 kDa		unknown	0.00056511	0.00048642	0.00039564	0	0.00012307	0.00013242	0	0	0	0	0	0
1072	TRUE	Empty	hypothetical protein AHF37_06860 [Paragonimus kellicotti]	KAF6772782.1		41 kDa		unknown	0.00053503	0.00066454	0.000688	0.00079843	0.0010357	0.00079598	0	0	0	0	0	0
1117	TRUE	Empty	hypothetical protein AHF37_06624 [Paragonimus kellicotti]	KAF6768671.1		108 kDa	TRUE	unknown	0.00027624	0.00029782	0.00030392	0.00012825	0.00010695	5.7537e-05	0	0	0	0	0	0
1736	TRUE	Empty	hypothetical protein AHF37_03743 [Paragonimus kellicotti]	KAF6776470.1		108 kDa		unknown	0.00032965	0.00026532	0.00031086	9.8387e-05	8.2047e-05	8.8277e-05	0	0	0	0	0	0
1696	TRUE	Empty	hypothetical protein AHF37_03957 [Paragonimus kellicotti]	KAF6776472.1		51 kDa		unknown	0.00074575	0.00058881	0.0006854	0.00035091	0	0	0	0	0	0	0	0
414	TRUE	Empty	hypothetical protein AHF37_10858 [Paragonimus kellicotti]	KAF6768567.1		38 kDa		unknown	0.00064402	0.00078392	0.00091251	0.00056063	0.00054544	0.00050302	0	0	0	0	0	0
2513	TRUE	Empty	hypothetical protein AHF37_00314 [Paragonimus kellicotti]	KAF6780243.1		89 kDa		unknown	0.00033713	0.00023828	0.00030456	0.00037868	0.00028421	0.00027182	0	0	0	0	0	0
1796	TRUE	Empty	hypothetical protein AHF37_03479 [Paragonimus kellicotti]	KAF6777105.1		136 kDa		unknown	0.00027165	0.00019682	0.00024905	0.00013137	6.5733e-05	9.4299e-05	0	0	0	0	0	0
1915	TRUE	Empty	hypothetical protein AHF37_02957 [Paragonimus kellicotti]	KAF6777006.1		32 kDa		unknown	0.00089422	0.00066641	0.00070272	0.0011121	0.001391	0.00079822	0	0	0	0	0	0
39	TRUE	Empty	Metallo-beta-lactamase domain-containing protein 1 [Paragonimus kellicotti]	KAF6772038.1		17 kDa		unknown	0.0017784	0.0014844	0.001838	0.00061926	0.0017214	0.0011113	0	0	0	0	0	0
2353	TRUE	Empty	hypothetical protein AHF37_00934 [Paragonimus kellicotti]	KAF6779071.1		127 kDa		unknown	0.00020578	0.00031378	0.00026122	0	0	0	0	0	0	0	0	0
2271	TRUE	Empty	hypothetical protein AHF37_01319 [Paragonimus kellicotti]	KAF6767705.1		113 kDa		unknown	0.0002652	0.00028592	0.00024756	0	0.00017969	8.2857e-05	0	0	0	0	0	0
1540	TRUE	Empty	hypothetical protein AHF37_04754 [Paragonimus kellicotti]	KAF6776386.1		39 kDa		unknown	0.00073884	0.00063796	0.00091734	0	0.00022194	0.00023879	0	0	0	0	0	0
2307	TRUE	Empty	hypothetical protein AHF37_01142 [Paragonimus kellicotti]	KAF6779497.1		88 kDa		unknown	0.00040713	0.00035398	0.00031671	0	9.8518e-05	0.000212	0	0	0	0	0	0
1972	TRUE	Empty	hypothetical protein AHF37_02697 [Paragonimus kellicotti]	KAF6777995.1		143 kDa		unknown	0.00023383	0.00023658	0.0002197	0	0	0	0	0	0	0	0	0
2432	TRUE	Empty	hypothetical protein AHF37_00640 [Paragonimus kellicotti]	KAF6779937.1		63 kDa		unknown	3.3284e-05	3.4727e-05	0	0.0018544	0.001643	0.0017158	0	0	0	0	0	0
1560	TRUE	Empty	hypothetical protein AHF37_04640 [Paragonimus kellicotti]	KAF6776248.1		23 kDa		unknown	0.00084891	0.00079247	0.0010725	0.0021781	0.0015569	0.0019543	0	0	0	0	0	0
1444	TRUE	Empty	hypothetical protein AHF37_05208 [Paragonimus kellicotti]	KAF6768371.1		52 kDa		unknown	0.00061232	0.00061889	0.00061242	0	0.00016669	0.00011957	0	0	0	0	0	0
1524	TRUE	Empty	hypothetical protein AHF37_04843 [Paragonimus kellicotti]	KAF6775797.1		38 kDa		unknown	0.00071815	0.00052727	0.00061186	0.00046308	0.00092682	0.0011634	0	0	0	0	0	0
648	TRUE	Empty	hypothetical protein AHF37_09260 [Paragonimus kellicotti]	KAF6768429.1		25 kDa		unknown	0.001026	0.001413	0.00069781	0.0010003	0.00095338	0.0012822	0	0	0	0	0	0
1315	TRUE	Empty	hypothetical protein AHF37_05733 [Paragonimus kellicotti]	KAF6775361.1		55 kDa		unknown	0.00053461	0.00055778	0.0005347	0.00025677	0.00026765	0.00034557	0	0	0	0	0	0
366	TRUE	Empty	hypothetical protein AHF37_11192, partial [Paragonimus kellicotti]	KAF6770643.1		52 kDa		unknown	0.00058896	0.00053255	0.00056942	0.00027344	0.00022803	0.00018401	0	0	0	0	0	0
1677	TRUE	Empty	hypothetical protein AHF37_04051 [Paragonimus kellicotti]	KAF6777022.1		122 kDa		unknown	0.00026457	0.00024154	0.00026462	5.7579e-05	7.2025e-05	7.7494e-05	0	0	0	0	0	0
2379	TRUE	Empty	hypothetical protein AHF37_00838 [Paragonimus kellicotti]	KAF6779615.1		36 kDa		unknown	0.00087492	0.00097369	0.00099174	0.0002031	0.00025405	0.00018223	0	0	0	0	0	0
1305	TRUE	Empty	hypothetical protein AHF37_05780 [Paragonimus kellicotti]	KAF6775024.1		40 kDa		unknown	0.00073267	0.00081715	0.0008844	0.00026392	0	0	0	0	0	0	0	0
1591	TRUE	Empty	hypothetical protein AHF37_04483 [Paragonimus kellicotti]	KAF6774025.1		98 kDa		unknown	0.00035651	0.00031726	0.00034608	0	0	0	0	0	0	0	0	0
1242	TRUE	Empty	hypothetical protein AHF37_06061 [Paragonimus kellicotti]	KAF6774417.1		92 kDa		unknown	0.0002789	0.00023279	0.00032358	0.00019423	0.00035634	0.0003834	0	0	0	0	0	0
1455	TRUE	Empty	hypothetical protein AHF37_05182 [Paragonimus kellicotti]	KAF6775699.1 (+1)		11 kDa		unknown	0.0022014	0.0015619	0.0017614	0.0045994	0.0033241	0.0033014	0	0	0	0	0	0
1951	TRUE	Empty	hypothetical protein AHF37_02775 [Paragonimus kellicotti]	KAF6777548.1		103 kDa		unknown	0.00026735	0.00021695	0.00024758	0.00034479	0.00017251	0.00027842	0	0	0	0	0	0
2001	TRUE	Empty	hypothetical protein AHF37_02580 [Paragonimus kellicotti]	KAF6778034.1		48 kDa		unknown	0.00050389	0.00048192	0.00054597	0.00065797	0.00067062	0.00059035	0	0	0	0	0	0
1192	TRUE	Empty	hypothetical protein AHF37_06268 [Paragonimus kellicotti]	KAF6768674.1		59 kDa		unknown	0.00049816	0.00051975	0.00053261	0.00023926	0.00029928	0.00016101	0	0	0	0	0	0
1397	TRUE	Empty	hypothetical protein AHF37_05423 [Paragonimus kellicotti]	KAF6775387.1		43 kDa		unknown	0.00077541	0.00075999	0.00061103	0.00032728	0.00013646	0.00014682	0	0	0	0	0	0
402	TRUE	Empty	hypothetical protein AHF37_10967 [Paragonimus kellicotti]	KAF6768777.1		38 kDa		unknown	0.00088816	0.00075817	0.00099598	0	0.0001563	0	0	0	0	0	0	0
954	TRUE	Empty	hypothetical protein AHF37_07452 [Paragonimus kellicotti]	KAF6768338.1		41 kDa		unknown	0.0005364	0.00058508	0.00058526	0.00050939	0.001062	0.00083792	0	0	0	0	0	0
305	TRUE	Empty	hypothetical protein AHF37_11715 [Paragonimus kellicotti]	KAF6768946.1		37 kDa	TRUE	unknown	0.00053828	0.00033696	0.00045761	0.00093716	0.00078151	0.00084086	0	0	0	0	0	0
1142	TRUE	Empty	hypothetical protein AHF37_06501 [Paragonimus kellicotti]	KAF6774200.1		25 kDa	TRUE	unknown	0.0011587	0.0012089	0.00087917	0.00083478	0.00081215	0.00099866	0	0	0	0	0	0
1287	TRUE	Empty	hypothetical protein AHF37_05835 [Paragonimus kellicotti]	KAF6775165.1		21 kDa		unknown	0.0010884	0.0013248	0.0011339	0.00094747	0.0011852	0.0011335	0	0	0	0	0	0
1307	TRUE	Empty	hypothetical protein AHF37_05762 [Paragonimus kellicotti]	KAF6775379.1		22 kDa		unknown	0.0014884	0.0011647	0.0011165	0.00097176	0.00094543	0.00058127	0	0	0	0	0	0
21	TRUE	Empty	putative Ribosome-binding protein 1 (Ribosome receptor protein) (MRRp) [Paragonimus kellicotti]	KAF6774867.1		83 kDa		unknown	0.00046097	0.00041596	0.00038628	0	0	0	0	0	0	0	0	0
1374	TRUE	Empty	hypothetical protein AHF37_05510 [Paragonimus kellicotti]	KAF6774896.1		22 kDa	TRUE	unknown	0.00094479	0.00138	0.00094494	0.00098695	0.0016461	0.0019186	0	0	0	0	0	0
1276	TRUE	Empty	hypothetical protein AHF37_05882 [Paragonimus kellicotti]	KAF6774928.1		30 kDa		unknown	0.00068712	0.00089613	0.00075596	0.0010767	0.0013967	0.00075136	0	0	0	0	0	0
1567	TRUE	Empty	hypothetical protein AHF37_04596 [Paragonimus kellicotti]	KAF6775983.1		26 kDa		unknown	0.00092715	0.00096734	0.00092731	0.00098256	0.0012876	0.0016372	0	0	0	0	0	0
1862	TRUE	Empty	hypothetical protein AHF37_03189 [Paragonimus kellicotti]	KAF6777585.1		30 kDa		unknown	0.00084293	0.00087947	0.0011129	0.00046963	0.00039163	0.00073739	0	0	0	0	0	0
1281	TRUE	Empty	hypothetical protein AHF37_05871 [Paragonimus kellicotti]	KAF6775178.1		46 kDa	TRUE	unknown	0.00063076	0.00074888	0.00058736	0.00030295	0.00012632	0.00027182	0	0	0	0	0	0
483	TRUE	Empty	hypothetical protein AHF37_10392 [Paragonimus kellicotti]	KAF6768330.1		119 kDa		unknown	0.0002369	0.00028248	0.00028771	0	7.3704e-05	0	0	0	0	0	0	0
691	TRUE	Empty	hypothetical protein AHF37_09019 [Paragonimus kellicotti]	KAF6767861.1		42 kDa		unknown	0.00052283	0.00052177	0.00065933	0.00039577	0.00072608	0.00063918	0	0	0	0	0	0
1060	TRUE	Empty	hypothetical protein AHF37_06916 [Paragonimus kellicotti]	KAF6768220.1		136 kDa	TRUE	unknown	0.00020799	0.00016276	0.00014116	0.00031039	0.00017256	0.00018566	0	0	0	0	0	0
1964	TRUE	Empty	hypothetical protein AHF37_02721 [Paragonimus kellicotti]	KAF6778014.1		121 kDa		unknown	0.00011391	0.00012627	9.2566e-05	0.00022311	0.00043413	0.00042261	0	0	0	0	0	0
1928	TRUE	Empty	hypothetical protein AHF37_02895 [Paragonimus kellicotti]	KAF6777977.1		35 kDa		unknown	0.00073693	0.00091674	0.00068036	0.00019739	0.00057612	0.00053132	0	0	0	0	0	0
1746	TRUE	Empty	hypothetical protein AHF37_03695 [Paragonimus kellicotti]	KAF6776916.1		10 kDa	TRUE	unknown	0.0020931	0.0025997	0.0035887	0	0.0017365	0.0018684	0	0	0	0	0	0
988	TRUE	Empty	hypothetical protein AHF37_07290 [Paragonimus kellicotti]	KAF6772570.1		73 kDa		unknown	0.00044998	0.00035211	0.00056257	0	0	0	0	0	0	0	0	0
879	TRUE	Empty	hypothetical protein AHF37_07873 [Paragonimus kellicotti]	KAF6772949.1		32 kDa		unknown	0.00074804	0.00078046	0.00065464	0.00086824	0.00099556	0.00068164	0	0	0	0	0	0
1532	TRUE	Empty	hypothetical protein AHF37_04788 [Paragonimus kellicotti]	KAF6776123.1		17 kDa		unknown	0.0011417	0.0012573	0.0013956	0.0026503	0.0022101	0.0027742	0	0	0	0	0	0
1110	TRUE	Empty	hypothetical protein AHF37_06656 [Paragonimus kellicotti]	KAF6776374.1		35 kDa		unknown	0.00062551	0.0005043	0.00068249	0.00079203	0.001321	0.00088831	0	0	0	0	0	0
2334	TRUE	Empty	hypothetical protein AHF37_01007 [Paragonimus kellicotti]	KAF6779608.1		89 kDa		unknown	0.00020056	0.00017438	0.00025632	0.00027159	0.00035591	0.00055699	0	0	0	0	0	0
2424	TRUE	Empty	hypothetical protein AHF37_00670 [Paragonimus kellicotti]	KAF6779802.1		23 kDa		unknown	0.00098782	0.00098379	0.0015718	0.00078174	0.00091267	0.00084169	0	0	0	0	0	0
506	TRUE	Empty	hypothetical protein AHF37_10246 [Paragonimus kellicotti]	KAF6767740.1		46 kDa		unknown	0.00062775	0.00065496	0.00060621	0.00022613	0.00018857	0.00020289	0	0	0	0	0	0
223	TRUE	Empty	hypothetical protein AHF37_12407 [Paragonimus kellicotti]	KAF6769618.1		24 kDa		unknown	0.0011544	0.0013764	0.0011958	0.00028711	0.00047885	0	0	0	0	0	0	0
835	TRUE	Empty	hypothetical protein AHF37_08164 [Paragonimus kellicotti]	KAF6772365.1		39 kDa		unknown	0.00056687	0.00061961	0.00064796	0.00065797	0.00078384	0.00084336	0	0	0	0	0	0
667	TRUE	Empty	hypothetical protein AHF37_09167 [Paragonimus kellicotti]	KAF6771730.1		15 kDa		unknown	0.0017746	0.0017143	0.00092029	0.0027463	0.0013359	0.0014374	0	0	0	0	0	0
675	TRUE	Empty	hypothetical protein AHF37_09121 [Paragonimus kellicotti]	KAF6771454.1		124 kDa		unknown	0.00023675	0.00026405	0.00019596	5.6854e-05	0	0.00010202	0	0	0	0	0	0
1324	TRUE	Empty	hypothetical protein AHF37_05695 [Paragonimus kellicotti]	KAF6775259.1		28 kDa		unknown	0.0010798	0.0010139	0.0011519	0.00025065	0	0.00033734	0	0	0	0	0	0
1788	TRUE	Empty	hypothetical protein AHF37_03516, partial [Paragonimus kellicotti]	KAF6776792.1		21 kDa	TRUE	unknown	0	0	0	0	0	0.00060291	0	0	0	0	0	0
866	TRUE	Empty	hypothetical protein AHF37_07929 [Paragonimus kellicotti]	KAF6773502.1		38 kDa		unknown	0.00056352	0.00053195	0.00077832	0.00056063	0.00062336	0.0006707	0	0	0	0	0	0
1569	TRUE	Empty	hypothetical protein AHF37_04594 [Paragonimus kellicotti]	KAF6776549.1		21 kDa		unknown	0.00085926	0.00099611	0.00071617	0.0021609	0.0016634	0.0019388	0	0	0	0	0	0
451	TRUE	Empty	hypothetical protein AHF37_10586 [Paragonimus kellicotti]	KAF6771036.1		36 kDa	TRUE	unknown	0.00037913	0.00051727	0.00040836	0.0012186	0.0015243	0.0016401	0	0	0	0	0	0
1509	TRUE	Empty	hypothetical protein AHF37_04905 [Paragonimus kellicotti]	KAF6775189.1		42 kDa		unknown	0.00082675	0.00063425	0.00063233	0	0.00028243	0	0	0	0	0	0	0
1046	TRUE	Empty	hypothetical protein AHF37_07002 [Paragonimus kellicotti]	KAF6774051.1		120 kDa	TRUE	unknown	0.00023004	0.00027429	0.00022186	0	4.7712e-05	0	0	0	0	0	0	0
1423	TRUE	Empty	hypothetical protein AHF37_05321 [Paragonimus kellicotti]	KAF6774381.1		31 kDa		unknown	0.0010337	0.0010437	0.0011006	0	0	0	0	0	0	0	0	0
2618	TRUE	Empty	Chloride intracellular channel exc-4 [Paragonimus kellicotti]	KAF6777586.1		34 kDa	TRUE	unknown	0.00073293	0.00066911	0.00088577	0.0008507	0.00044338	0.00047705	0	0	0	0	0	0
926	TRUE	Empty	hypothetical protein AHF37_07639 [Paragonimus kellicotti]	KAF6779137.1		15 kDa		unknown	0.0016617	0.0018782	0.0016619	0.0019287	0.0012063	0.0010816	0	0	0	0	0	0
935	TRUE	Empty	hypothetical protein AHF37_07576 [Paragonimus kellicotti]	KAF6768007.1		135 kDa	TRUE	unknown	0.00024187	0.00022869	0.00019655	0	6.5843e-05	4.7228e-05	0	0	0	0	0	0
439	TRUE	Empty	hypothetical protein AHF37_10687 [Paragonimus kellicotti]	KAF6768025.1		43 kDa		unknown	0.0004236	0.00054595	0.0005732	0.00078088	0.0007959	0.00054494	0	0	0	0	0	0
1737	TRUE	Empty	hypothetical protein AHF37_03738 [Paragonimus kellicotti]	KAF6777107.1		100 kDa		unknown	0.00028186	0.00025207	0.00027184	0.00017526	0.00011692	9.4352e-05	0	0	0	0	0	0
2506	TRUE	Empty	hypothetical protein AHF37_00345 [Paragonimus kellicotti]	KAF6780110.1		52 kDa		unknown	0.00051043	0.00049159	0.00049088	0.0003418	0.00022803	0.00049068	0	0	0	0	0	0
1600	TRUE	Empty	hypothetical protein AHF37_04433 [Paragonimus kellicotti]	KAF6775439.1		123 kDa		unknown	0.00023536	0.00015786	0.00029426	0.00011708	7.3226e-05	0.00010505	0	0	0	0	0	0
1660	TRUE	Empty	hypothetical protein AHF37_04158 [Paragonimus kellicotti]	KAF6775864.1		29 kDa		unknown	0.0010531	0.00085061	0.00095131	0.00047314	0.00029592	0	0	0	0	0	0	0
406	TRUE	Empty	hypothetical protein AHF37_10919 [Paragonimus kellicotti]	KAF6767973.1		31 kDa		unknown	0.00010004	0	0.0001334	0.0024383	0.0030985	0.0030212	0	0	0	0	0	0
250	TRUE	Empty	hypothetical protein AHF37_12191 [Paragonimus kellicotti]	KAF6769781.1		61 kDa		unknown	0.0005251	0.00048146	0.00047745	0	0	0	0	0	0	0	0	0
845	TRUE	Empty	hypothetical protein AHF37_08079 [Paragonimus kellicotti]	KAF6773273.1		9 kDa		unknown	0.00042186	0.00044014	0.00073838	0.010283	0.0076561	0.007249	0	0	0	0	0	0
1103	TRUE	Empty	hypothetical protein AHF37_06699 [Paragonimus kellicotti]	KAF6774034.1		112 kDa		unknown	0.00019914	0.00024555	0.00020823	0.00022064	0.00021028	0.00011312	0	0	0	0	0	0
2116	TRUE	Empty	hypothetical protein AHF37_01983 [Paragonimus kellicotti]	KAF6778398.1		22 kDa	TRUE	unknown	0.0007404	0.00062765	0.00064796	0.0022559	0.0022843	0.0023132	0	0	0	0	0	0
1661	TRUE	Empty	hypothetical protein AHF37_04150 [Paragonimus kellicotti]	KAF6776369.1		141 kDa		unknown	0.0001814	0.00023468	0.00021046	0	4.2139e-05	0	0	0	0	0	0	0
1587	TRUE	Empty	hypothetical protein AHF37_04495 [Paragonimus kellicotti]	KAF6776525.1		135 kDa		unknown	0.00020464	0.00022114	0.00017544	7.6347e-05	0	4.5668e-05	0	0	0	0	0	0
1469	TRUE	Empty	hypothetical protein AHF37_05132 [Paragonimus kellicotti]	KAF6775339.1		38 kDa		unknown	0.00068156	0.0007111	0.0008652	0	0	0	0	0	0	0	0	0
679	TRUE	Empty	hypothetical protein AHF37_09091 [Paragonimus kellicotti]	KAF6771436.1		29 kDa		unknown	0.000907	0.00047315	0.00059313	0.0012147	0.0012156	0.0010899	0	0	0	0	0	0
2325	TRUE	Empty	hypothetical protein AHF37_01059 [Paragonimus kellicotti]	KAF6779688.1		52 kDa		unknown	0.00048142	0.00040183	0.00044298	0.00040232	0.00044734	0.00030082	0	0	0	0	0	0
1166	TRUE	Empty	hypothetical protein AHF37_06426 [Paragonimus kellicotti]	KAF6774710.1		31 kDa		unknown	0.00057284	0.00092971	0.00070025	0.00033245	0.00046205	0.00049714	0	0	0	0	0	0
1522	TRUE	Empty	hypothetical protein AHF37_04850 [Paragonimus kellicotti]	KAF6774909.1		52 kDa	TRUE	unknown	0.00019298	0.00012081	0.00017371	0.00073916	0.0011768	0.00096466	0	0	0	0	0	0
2143	TRUE	Empty	hypothetical protein AHF37_01839 [Paragonimus kellicotti]	KAF6778568.1		63 kDa		unknown	0.00037596	0.00047397	0.00043869	0	0.00013646	0.00014682	0	0	0	0	0	0
1074	TRUE	Empty	hypothetical protein AHF37_06851 [Paragonimus kellicotti]	KAF6767806.1		104 kDa	TRUE	unknown	0.00027664	0.00023709	0.00030633	6.8807e-05	8.6069e-05	0	0	0	0	0	0	0
2209	TRUE	Empty	hypothetical protein AHF37_01572 [Paragonimus kellicotti]	KAF6778892.1		346 kDa	TRUE	unknown	0	0	0	0.00027172	0.00029631	0.00023442	0	0	0	0	0	0
1774	TRUE	Empty	hypothetical protein AHF37_03551 [Paragonimus kellicotti]	KAF6777042.1		76 kDa	TRUE	unknown	0.00040551	0.00038078	0.00040558	0	7.8501e-05	0	0	0	0	0	0	0
14	TRUE	Empty	Synaptosomal-associated protein 25 [Paragonimus kellicotti]	KAF6768180.1		22 kDa		unknown	0.00027765	0.00053109	0.00023141	0.0027393	0.0037624	0.0031807	0	0	0	0	0	0
611	TRUE	Empty	hypothetical protein AHF37_09502 [Paragonimus kellicotti]	KAF6767952.1		42 kDa		unknown	0.00064614	0.00057428	0.00059838	0.00041665	0.00034745	0.00029907	0	0	0	0	0	0
2177	TRUE	Empty	hypothetical protein AHF37_01686 [Paragonimus kellicotti]	KAF6778501.1		116 kDa		unknown	0.00025819	0.00021724	0.00023324	0	4.8369e-05	0	0	0	0	0	0	0
619	TRUE	Empty	hypothetical protein AHF37_09464 [Paragonimus kellicotti]	KAF6771901.1		36 kDa		unknown	0.00070419	0.00044083	0.00073248	0.00088274	0.00049075	0.00061602	0	0	0	0	0	0
1708	TRUE	Empty	hypothetical protein AHF37_03905, partial [Paragonimus kellicotti]	KAF6776581.1		36 kDa		unknown	0.00075102	0.00072329	0.00078003	0.00020116	0.0003355	0.00036098	0	0	0	0	0	0
399	TRUE	Empty	hypothetical protein AHF37_10998 [Paragonimus kellicotti]	KAF6770747.1		92 kDa		unknown	0.00026397	0.00033049	0.00033794	0	0	0	0	0	0	0	0	0
188	TRUE	Empty	hypothetical protein AHF37_12731 [Paragonimus kellicotti]	KAF6769439.1		27 kDa		unknown	0.00065612	0.00072483	0.00054043	0.0016127	0.001569	0.001447	0	0	0	0	0	0
421	TRUE	Empty	hypothetical protein AHF37_10802 [Paragonimus kellicotti]	KAF6770783.1		46 kDa		unknown	0.00026546	0.00018465	0.00026551	0.0013095	0.001092	0.0013132	0	0	0	0	0	0
599	TRUE	Empty	hypothetical protein AHF37_09578 [Paragonimus kellicotti]	KAF6767955.1		21 kDa		unknown	0.0010025	0.0010459	0.0012891	0.00083111	0.00097031	0.00074571	0	0	0	0	0	0
836	TRUE	Empty	hypothetical protein AHF37_08153 [Paragonimus kellicotti]	KAF6772865.1		42 kDa		unknown	0.00052041	0.00043954	0.00066921	0.00060403	0.00043175	0.00046454	0	0	0	0	0	0
1709	TRUE	Empty	hypothetical protein AHF37_03887 [Paragonimus kellicotti]	KAF6776754.1		45 kDa		unknown	0.00055036	0.00039047	0.00037431	0.00053659	0.00057532	0.00055023	0	0	0	0	0	0
1899	TRUE	Empty	hypothetical protein AHF37_03030 [Paragonimus kellicotti]	KAF6777744.1		69 kDa		unknown	0.00026546	0.00021542	0.000177	0.00061624	0.00077084	0.00055292	0	0	0	0	0	0
585	TRUE	Empty	hypothetical protein AHF37_09645 [Paragonimus kellicotti]	KAF6771269.1		17 kDa		unknown	0.0014321	0.0010584	0.0015517	0.00062334	0.00086635	0.0011186	0	0	0	0	0	0
2409	TRUE	Empty	hypothetical protein AHF37_00732 [Paragonimus kellicotti]	KAF6779736.1		143 kDa		unknown	0.00015912	0.00023098	0.00019375	0	0	0	0	0	0	0	0	0
1778	TRUE	Empty	hypothetical protein AHF37_03537 [Paragonimus kellicotti]	KAF6777405.1		73 kDa	TRUE	unknown	0.00032904	0.00023882	0.00030047	0.00029889	0.00041541	0.00031287	0	0	0	0	0	0
1916	TRUE	Empty	hypothetical protein AHF37_02956 [Paragonimus kellicotti]	KAF6777005.1		98 kDa		unknown	6.1561e-05	5.3524e-05	5.1309e-05	0.00057163	0.00059586	0.00067316	0	0	0	0	0	0
1057	TRUE	Empty	hypothetical protein AHF37_06926 [Paragonimus kellicotti]	KAF6774084.1		60 kDa		unknown	0.00035142	0.00050633	0.00043516	0.00017481	0.00014578	0.00015685	0	0	0	0	0	0
1075	TRUE	Empty	hypothetical protein AHF37_06850 [Paragonimus kellicotti]	KAF6773815.1		34 kDa		unknown	0.00098782	0.0004997	0.0009281	0	0	0	0	0	0	0	0	0
872	TRUE	Empty	hypothetical protein AHF37_07895 [Paragonimus kellicotti]	KAF6772509.1		29 kDa	TRUE	unknown	0.00041861	0.00040036	0.00045357	0.0014576	0.0019246	0.0017438	0	0	0	0	0	0
1785	TRUE	Empty	hypothetical protein AHF37_03520 [Paragonimus kellicotti]	KAF6776298.1		63 kDa		unknown	0.00039366	0.00029572	0.00037798	0.00027415	0.00022862	0.00029518	0	0	0	0	0	0
1907	TRUE	Empty	hypothetical protein AHF37_02994 [Paragonimus kellicotti]	KAF6777452.1		66 kDa		unknown	0.00017565	0.00014994	0.00025553	0.0011677	0.00060278	0.000449	0	0	0	0	0	0
262	TRUE	Empty	hypothetical protein AHF37_12049 [Paragonimus kellicotti]	KAF6769899.1		20 kDa		unknown	0.001371	0.0011554	0.0013185	0.00073447	0.00045937	0.00049425	0	0	0	0	0	0
479	TRUE	Empty	hypothetical protein AHF37_10425 [Paragonimus kellicotti]	KAF6771314.1		17 kDa		unknown	0.0001814	0.00012617	0.00042334	0.0029477	0.0052674	0.0049117	0	0	0	0	0	0
1872	TRUE	Empty	hypothetical protein AHF37_03143 [Paragonimus kellicotti]	KAF6777319.1		33 kDa		unknown	0.00086088	0.00070572	0.00073802	0.00032118	0.00035711	0.00019211	0	0	0	0	0	0
2323	TRUE	Empty	hypothetical protein AHF37_01062 [Paragonimus kellicotti]	KAF6779482.1		61 kDa		unknown	0.00039081	0.00039076	0.00042344	0	0.00018913	0.00025437	0	0	0	0	0	0
1069	TRUE	Empty	hypothetical protein AHF37_06874 [Paragonimus kellicotti]	KAF6773780.1		30 kDa		unknown	0.00078131	0.0009215	0.00095131	0	0.00029592	0	0	0	0	0	0	0
1960	TRUE	Empty	hypothetical protein AHF37_02740 [Paragonimus kellicotti]	KAF6777848.1		482 kDa		unknown	5.0611e-05	5.9406e-05	6.3275e-05	0	0	0	0	0	0	0	0	0
382	TRUE	Empty	hypothetical protein AHF37_11091 [Paragonimus kellicotti]	KAF6770022.1		41 kDa		unknown	0.00062638	0.00047054	0.00092719	0	0.00014551	0.00015656	0	0	0	0	0	0
504	TRUE	Empty	hypothetical protein AHF37_10257 [Paragonimus kellicotti]	KAF6771505.1		34 kDa	TRUE	unknown	0.00033368	0.00050639	0.00048543	0.00063376	0.0011451	0.00075818	0	0	0	0	0	0
2176	TRUE	Empty	hypothetical protein AHF37_01688 [Paragonimus kellicotti]	KAF6778872.1		69 kDa	TRUE	unknown	0.00035223	0.0003675	0.00017614	0.00025552	0.00029832	0.00036682	0	0	0	0	0	0
2489	TRUE	Empty	hypothetical protein AHF37_00430 [Paragonimus kellicotti]	KAF6780069.1		59 kDa		unknown	0.00046684	0.00033051	0.00036686	0.00023222	0.00024207	0.00020836	0	0	0	0	0	0
1716	TRUE	Empty	hypothetical protein AHF37_03834 [Paragonimus kellicotti]	KAF6777073.1		26 kDa		unknown	0.00080265	0.00079557	0.0010035	0.00055898	0.00081575	0.00087769	0	0	0	0	0	0
2345	TRUE	Empty	hypothetical protein AHF37_00958 [Paragonimus kellicotti]	KAF6779996.1		37 kDa		unknown	0.00049926	0.00063666	0.00047161	0.00057949	0.00056379	0.0006066	0	0	0	0	0	0
558	TRUE	Empty	hypothetical protein AHF37_09868, partial [Paragonimus kellicotti]	KAF6771808.1		21 kDa		unknown	0.00093657	0.00108	0.00088743	0.0013731	0.00057254	0.00092403	0	0	0	0	0	0
1137	TRUE	Empty	hypothetical protein AHF37_06517 [Paragonimus kellicotti]	KAF6774161.1		50 kDa		unknown	0.00045043	0.00053403	0.00038907	0.00021388	0.00029726	0.00031983	0	0	0	0	0	0
318	TRUE	Empty	hypothetical protein AHF37_11589 [Paragonimus kellicotti]	KAF6770262.1		37 kDa		unknown	0.00038247	0.00051306	0.00038253	0.00095127	0.00087261	0.0010242	0	0	0	0	0	0
409	TRUE	Empty	hypothetical protein AHF37_10903 [Paragonimus kellicotti]	KAF6770651.1		43 kDa		unknown	0.00038189	0.00057277	0.0004297	0.00066489	0.00034654	0.000522	0	0	0	0	0	0
627	TRUE	Empty	hypothetical protein AHF37_09411 [Paragonimus kellicotti]	KAF6772142.1		20 kDa		unknown	0.001121	0.00085061	0.0010193	0.00088714	0.0016276	0.0011144	0	0	0	0	0	0
2509	TRUE	Empty	hypothetical protein AHF37_00326 [Paragonimus kellicotti]	KAF6780194.1		51 kDa		unknown	0.00046152	0.00043966	0.00038132	0.00041923	0.00029134	0.00037615	0	0	0	0	0	0
2554	TRUE	Empty	hypothetical protein AHF37_00161 [Paragonimus kellicotti]	KAF6780294.1		178 kDa		unknown	0.00010236	0.00012459	0.00010237	0.00015841	0.00014861	8.8831e-05	0	0	0	0	0	0
1168	TRUE	Empty	hypothetical protein AHF37_06391 [Paragonimus kellicotti]	KAF6774359.1		13 kDa		unknown	0.0012743	0.0013295	0.0017993	0.0015661	0.0023943	0.0011709	0	0	0	0	0	0
1383	TRUE	Empty	hypothetical protein AHF37_05487 [Paragonimus kellicotti]	KAF6768369.1		41 kDa		unknown	0.00051694	0.00058838	0.00061103	0.00016364	0.00020469	0.00014682	0	0	0	0	0	0
1782	TRUE	Empty	hypothetical protein AHF37_03526 [Paragonimus kellicotti]	KAF6777126.1		84 kDa		unknown	0.00029108	0.0002794	0.00034935	0	0	0	0	0	0	0	0	0
377	TRUE	Empty	hypothetical protein AHF37_11119 [Paragonimus kellicotti]	KAF6770304.1		26 kDa		unknown	0.00077521	0.00097057	0.00093041	0	0	0	0	0	0	0	0	0
1698	TRUE	Empty	hypothetical protein AHF37_03954 [Paragonimus kellicotti]	KAF6776268.1		48 kDa	TRUE	unknown	0.00031936	0.00042206	0.00029812	0.00066723	0.00049459	0.00039911	0	0	0	0	0	0
2616	TRUE	Empty	Coiled-coil and C2 domain-containing protein 1A, partial [Paragonimus kellicotti]	KAF6773634.1		90 kDa		unknown	0.00029006	0.00026771	0.00023432	0	9.7185e-05	0.00010456	0	0	0	0	0	0
1104	TRUE	Empty	hypothetical protein AHF37_06697 [Paragonimus kellicotti]	KAF6774357.1		43 kDa		unknown	0.00079891	0.00049032	0.00049353	0	0	0	0	0	0	0	0	0
2202	TRUE	Empty	hypothetical protein AHF37_01588 [Paragonimus kellicotti]	KAF6778825.1		49 kDa		unknown	0.0003628	0.00048367	0.00046365	0.00035091	0.00023411	0.00037783	0	0	0	0	0	0
2075	TRUE	Empty	hypothetical protein AHF37_02172, partial [Paragonimus kellicotti]	KAF6778051.1		7 kDa		unknown	0.0012558	0.0023294	0.0020934	0.0053447	0.0056726	0.0061033	0	0	0	0	0	0
685	TRUE	Empty	hypothetical protein AHF37_09068 [Paragonimus kellicotti]	KAF6771971.1		40 kDa		unknown	0.00035469	0.00037006	0.00027873	0.00088219	0.00088281	0.001029	0	0	0	0	0	0
838	TRUE	Empty	hypothetical protein AHF37_08123 [Paragonimus kellicotti]	KAF6772886.1		50 kDa		unknown	0.00037879	0.00026347	0.0003999	0.00058621	0.00073328	0.00046023	0	0	0	0	0	0
2508	TRUE	Empty	hypothetical protein AHF37_00331 [Paragonimus kellicotti]	KAF6780099.1		120 kDa		unknown	0.00017834	0.00018607	0.00020385	8.8714e-05	7.398e-05	7.9598e-05	0	0	0	0	0	0
1184	TRUE	Empty	hypothetical protein AHF37_06299, partial [Paragonimus kellicotti]	KAF6774591.1		29 kDa		unknown	0.00071605	0.00060478	0.00095489	0.00035619	0.00039605	0.00042612	0	0	0	0	0	0
1648	TRUE	Empty	hypothetical protein AHF37_04203 [Paragonimus kellicotti]	KAF6776297.1		29 kDa		unknown	0.00074734	0.00095694	0.00081541	0	0.00029592	0.00021226	0	0	0	0	0	0
1291	TRUE	Empty	hypothetical protein AHF37_05829 [Paragonimus kellicotti]	KAF6768442.1		23 kDa		unknown	0.00081223	0.0009416	0.00054158	0.0010999	0.0010482	0.0012688	0	0	0	0	0	0
643	TRUE	Empty	hypothetical protein AHF37_09308 [Paragonimus kellicotti]	KAF6772165.1		83 kDa		unknown	0.00031867	0.00025576	0.00023292	0.00021339	7.1181e-05	0.00011488	0	0	0	0	0	0
1388	TRUE	Empty	hypothetical protein AHF37_05458 [Paragonimus kellicotti]	KAF6775295.1		62 kDa		unknown	0.00040275	0.0004034	0.00040282	0	0	0	0	0	0	0	0	0
2304	TRUE	Empty	hypothetical protein AHF37_01160 [Paragonimus kellicotti]	KAF6779199.1		141 kDa		unknown	0.00018954	0.00015381	0.00016149	4.8889e-05	6.1154e-05	0	0	0	0	0	0	0
1129	TRUE	Empty	hypothetical protein AHF37_06555 [Paragonimus kellicotti]	KAF6773796.1		12 kDa		unknown	0.0018605	0.0016985	0.0020934	0	0	0	0	0	0	0	0	0
1428	TRUE	Empty	hypothetical protein AHF37_05306 [Paragonimus kellicotti]	KAF6775064.1		27 kDa		unknown	0.0010914	0.00078532	0.00090338	0	0	0	0	0	0	0	0	0
531	TRUE	Empty	hypothetical protein AHF37_10064 [Paragonimus kellicotti]	KAF6767784.1		10 kDa		unknown	0.0021093	0.0020907	0.0012658	0.0029379	0.0027562	0.0023065	0	0	0	0	0	0
1416	TRUE	Empty	hypothetical protein AHF37_05341 [Paragonimus kellicotti]	KAF6768077.1		450 kDa		unknown	8.9249e-06	1.164e-05	2.2316e-05	0.00010877	0.00011662	0.00014639	0	0	0	0	0	0
1186	TRUE	Empty	hypothetical protein AHF37_06296 [Paragonimus kellicotti]	KAF6777497.1		45 kDa		unknown	0.00051893	0.00051788	0.00045132	0.00023569	0.00019654	0.00014098	0	0	0	0	0	0
1816	TRUE	Empty	hypothetical protein AHF37_03383 [Paragonimus kellicotti]	KAF6777095.1		48 kDa	TRUE	unknown	0.00047396	0.00044955	0.0004525	0.00037509	0.00018767	0.00020193	0	0	0	0	0	0
1795	TRUE	Empty	hypothetical protein AHF37_03481 [Paragonimus kellicotti]	KAF6776887.1		27 kDa		unknown	0.00073441	0.0009578	0.00073453	0.00025573	0.00053314	0.00034417	0	0	0	0	0	0
1222	TRUE	Empty	hypothetical protein AHF37_06161 [Paragonimus kellicotti]	KAF6773939.1		57 kDa		unknown	0.00036913	0.00040346	0.00042193	0.00024482	0	0	0	0	0	0	0	0
1688	TRUE	Empty	hypothetical protein AHF37_03983 [Paragonimus kellicotti]	KAF6776504.1		101 kDa		unknown	5.0557e-05	0	3.0339e-05	0.00066897	0.00064595	0.00078977	0	0	0	0	0	0
827	TRUE	Empty	hypothetical protein AHF37_08204 [Paragonimus kellicotti]	KAF6772989.1		56 kDa		unknown	0.0004656	0.0003692	0.00057744	0	0	0	0	0	0	0	0	0
1807	TRUE	Empty	hypothetical protein AHF37_03426, partial [Paragonimus kellicotti]	KAF6768236.1		24 kDa		unknown	0.0011388	0.00084871	0.001139	0	0	0	0	0	0	0	0	0
1993	TRUE	Empty	hypothetical protein AHF37_02622 [Paragonimus kellicotti]	KAF6778234.1		37 kDa		unknown	0.00062551	0.00056363	0.00042656	0.00069303	0.00041281	0.00035532	0	0	0	0	0	0
2452	TRUE	Empty	hypothetical protein AHF37_00575 [Paragonimus kellicotti]	KAF6779998.1		47 kDa		unknown	0.00047284	0.00031394	0.0005804	0.00022452	0.00018723	0.00033575	0	0	0	0	0	0
288	TRUE	Empty	hypothetical protein AHF37_11811 [Paragonimus kellicotti]	KAF6769344.1		58 kDa		unknown	0.00036558	0.00025429	0.00040047	0	0.00030331	0.00021756	0	0	0	0	0	0
1581	TRUE	Empty	hypothetical protein AHF37_04533 [Paragonimus kellicotti]	KAF6775936.1		176 kDa		unknown	0.00015754	0.00012915	0.00011255	0	0	5.2736e-05	0	0	0	0	0	0
590	TRUE	Empty	hypothetical protein AHF37_09610 [Paragonimus kellicotti]	KAF6767884.1		44 kDa		unknown	0.00056126	0.00053874	0.00047154	0	0.00013038	0	0	0	0	0	0	0
2253	TRUE	Empty	hypothetical protein AHF37_01407 [Paragonimus kellicotti]	KAF6778942.1		35 kDa		unknown	0.00071137	0.00052573	0.00068184	0	0.00017214	0.00027781	0	0	0	0	0	0
2405	TRUE	Empty	hypothetical protein AHF37_00740, partial [Paragonimus kellicotti]	KAF6779884.1		20 kDa		unknown	0.0009265	0.0011193	0.0010242	0.00067919	0	0	0	0	0	0	0	0
2415	TRUE	Empty	hypothetical protein AHF37_00705 [Paragonimus kellicotti]	KAF6779619.1		28 kDa		unknown	0.00091064	0.00068408	0.00072863	0	0	0	0	0	0	0	0	0
523	TRUE	Empty	hypothetical protein AHF37_10153, partial [Paragonimus kellicotti]	KAF6767764.1		28 kDa		unknown	0.00065276	0.00050183	0.00061851	0.00095704	0.00079809	0.00064402	0	0	0	0	0	0
1294	TRUE	Empty	hypothetical protein AHF37_05822 [Paragonimus kellicotti]	KAF6774952.1		47 kDa		unknown	0.00050146	0.00038671	0.00043613	0.0003796	0.00018993	0.00020435	0	0	0	0	0	0
1150	TRUE	Empty	hypothetical protein AHF37_06473 [Paragonimus kellicotti]	KAF6774218.1		18 kDa		unknown	0.0010444	0.0010897	0.00087966	0.0011484	0.0011173	0.0012022	0	0	0	0	0	0
2055	TRUE	Empty	hypothetical protein AHF37_02243 [Paragonimus kellicotti]	KAF6778064.1		65 kDa	TRUE	unknown	0.00031745	0.00029966	0.00028726	0.00026319	0.00026337	0.00014168	0	0	0	0	0	0
1767	TRUE	Empty	hypothetical protein AHF37_03567 [Paragonimus kellicotti]	KAF6776821.1		60 kDa		unknown	0.00032332	0.0004261	0.00047655	0	0	0	0	0	0	0	0	0
354	TRUE	Empty	hypothetical protein AHF37_11291 [Paragonimus kellicotti]	KAF6770435.1		30 kDa		unknown	0.00058405	0.00046599	0.00048106	0.00095704	0.00079809	0.00075136	0	0	0	0	0	0
444	TRUE	Empty	hypothetical protein AHF37_10640 [Paragonimus kellicotti]	KAF6771111.1		54 kDa		unknown	0.00026127	0.00036996	0.00037331	0.00019495	0.00043353	0.00052476	0	0	0	0	0	0
1219	TRUE	Empty	hypothetical protein AHF37_06169, partial [Paragonimus kellicotti]	KAF6774612.1		48 kDa		unknown	0.00045028	0.00040268	0.00034313	0.00044798	0.00037357	0.00033495	0	0	0	0	0	0
390	TRUE	Empty	hypothetical protein AHF37_11038 [Paragonimus kellicotti]	KAF6767710.1		9 kDa		unknown	0.0017929	0.0015405	0.0015822	0.0025707	0.0027562	0.0036245	0	0	0	0	0	0
1293	TRUE	Empty	hypothetical protein AHF37_05826 [Paragonimus kellicotti]	KAF6774449.1		29 kDa		unknown	0.00076802	0.00091578	0.00084131	0	0.00031859	0	0	0	0	0	0	0
231	TRUE	Empty	hypothetical protein AHF37_12307 [Paragonimus kellicotti]	KAF6769060.1		47 kDa		unknown	0.00027743	0.00026719	0.00029882	0.0006688	0.0008056	0.00066675	0	0	0	0	0	0
1505	TRUE	Empty	hypothetical protein AHF37_04932 [Paragonimus kellicotti]	KAF6775772.1		64 kDa		unknown	0.00023826	0.00023202	0.00022242	0.00044248	0.00050737	0.00049627	0	0	0	0	0	0
2570	TRUE	Empty	hypothetical protein AHF37_00093 [Paragonimus kellicotti]	KAF6780429.1		23 kDa	TRUE	unknown	0.00048907	0.0003711	0.00022234	0.0010837	0.001291	0.00097235	0	0	0	0	0	0
1754	TRUE	Empty	hypothetical protein AHF37_03653 [Paragonimus kellicotti]	KAF6776687.1		19 kDa		unknown	0.00086381	0.00067593	0.00070196	0.0015039	0.0017244	0.0020241	0	0	0	0	0	0
1863	TRUE	Empty	hypothetical protein AHF37_03188 [Paragonimus kellicotti]	KAF6777115.1		66 kDa		unknown	0.00027661	0.00022784	0.00032034	0.00030416	0.00025365	0.00018194	0	0	0	0	0	0
632	TRUE	Empty	hypothetical protein AHF37_09380 [Paragonimus kellicotti]	KAF6768363.1 (+1)		17 kDa		unknown	0.0011337	0.0014319	0.0010146	0.00083111	0.00086635	0	0	0	0	0	0	0
1005	TRUE	Empty	hypothetical protein AHF37_07201 [Paragonimus kellicotti]	KAF6774137.1		25 kDa		unknown	0.00079414	0.00078496	0.0010451	0	0.00048547	0.00052234	0	0	0	0	0	0
1304	TRUE	Empty	hypothetical protein AHF37_05791 [Paragonimus kellicotti]	KAF6775214.1		65 kDa		unknown	0.00034582	0.00036081	0.0003616	0.00016421	0	0	0	0	0	0	0	0
1927	TRUE	Empty	hypothetical protein AHF37_02897 [Paragonimus kellicotti]	KAF6777611.1		62 kDa		unknown	0.00046007	0.00030858	0.00034511	0	9.5424e-05	0	0	0	0	0	0	0
629	TRUE	Empty	hypothetical protein AHF37_09399, partial [Paragonimus kellicotti]	KAF6771150.1		27 kDa		unknown	0.0008877	0.00080537	0.00092645	0	0	0	0	0	0	0	0	0
639	TRUE	Empty	hypothetical protein AHF37_09350 [Paragonimus kellicotti]	KAF6771849.1		24 kDa		unknown	0.00037967	0.00044014	0.00033754	0.0014689	0.00196	0.0018452	0	0	0	0	0	0
2163	TRUE	Empty	hypothetical protein AHF37_01761 [Paragonimus kellicotti]	KAF6778731.1		17 kDa		unknown	0.0012425	0.00097223	0.0010563	0.00064895	0.0016235	0.0011645	0	0	0	0	0	0
1178	TRUE	Empty	hypothetical protein AHF37_06322 [Paragonimus kellicotti]	KAF6774518.1		34 kDa		unknown	0.00048862	0.00054166	0.0004887	0.00063803	0.00079809	0.00057246	0	0	0	0	0	0
1181	TRUE	Empty	hypothetical protein AHF37_06311 [Paragonimus kellicotti]	KAF6774502.1		32 kDa		unknown	0.00056687	0.00055858	0.00066146	0.0005483	0.00036579	0.00019678	0	0	0	0	0	0
1999	TRUE	Empty	hypothetical protein AHF37_02597 [Paragonimus kellicotti]	KAF6778119.1		49 kDa	TRUE	unknown	0.00048514	0.00037412	0.00035864	0.00044068	0.000245	0.0001977	0	0	0	0	0	0
2129	TRUE	Empty	hypothetical protein AHF37_01921 [Paragonimus kellicotti]	KAF6778762.1		17 kDa		unknown	0.0011489	0.00094631	0.00096762	0.0014738	0.0012291	0.0011335	0	0	0	0	0	0
1791	TRUE	Empty	hypothetical protein AHF37_03503 [Paragonimus kellicotti]	KAF6777098.1		40 kDa		unknown	0.00055582	0.00047447	0.00058118	0.00035189	0.00014672	0.00015787	0	0	0	0	0	0
1826	TRUE	Empty	hypothetical protein AHF37_03353 [Paragonimus kellicotti]	KAF6776919.1		21 kDa		unknown	0.0010728	0.00096666	0.00078034	0	0.00042479	0	0	0	0	0	0	0
2292	TRUE	Empty	hypothetical protein AHF37_01232 [Paragonimus kellicotti]	KAF6779213.1		60 kDa		unknown	0.00036488	0.00036257	0.00036494	0	0.00020182	0	0	0	0	0	0	0
856	TRUE	Empty	hypothetical protein AHF37_07990 [Paragonimus kellicotti]	KAF6774187.1		131 kDa		unknown	0	0	0	0.00052407	0.00059805	0.00059396	0	0	0	0	0	0
429	TRUE	Empty	hypothetical protein AHF37_10770, partial [Paragonimus kellicotti]	KAF6771013.1		23 kDa		unknown	0.0011124	0.00098202	0.00094138	0	0	0	0	0	0	0	0	0
921	TRUE	Empty	hypothetical protein AHF37_07655 [Paragonimus kellicotti]	KAF6773345.1		23 kDa		unknown	0.0001814	0.00023658	0.00013607	0.0031582	0.0023703	0.002692	0	0	0	0	0	0
1702	TRUE	Empty	hypothetical protein AHF37_03929 [Paragonimus kellicotti]	KAF6776895.1		59 kDa		unknown	0.00022719	0.00025527	0.00019227	0.00060852	0.00050746	0.00060059	0	0	0	0	0	0
942	TRUE	Empty	hypothetical protein AHF37_07505 [Paragonimus kellicotti]	KAF6773050.1		29 kDa		unknown	0.0006628	0.00072793	0.00052335	0.00036441	0.00050648	0.00076292	0	0	0	0	0	0
330	TRUE	Empty	hypothetical protein AHF37_11488, partial [Paragonimus kellicotti]	KAF6770230.1		19 kDa		unknown	0.0016637	0.00095191	0.0011272	0	0	0	0	0	0	0	0	0
741	TRUE	Empty	hypothetical protein AHF37_08720 [Paragonimus kellicotti]	KAF6768632.1		23 kDa		unknown	0.00083655	0.00068906	0.00088072	0.00061325	0.0007671	0.00055023	0	0	0	0	0	0
1277	TRUE	Empty	hypothetical protein AHF37_05881 [Paragonimus kellicotti]	KAF6775098.1		19 kDa		unknown	0.0010366	0.00070297	0.00093307	0.0010828	0.00075249	0.0011335	0	0	0	0	0	0
1447	TRUE	Empty	hypothetical protein AHF37_05202 [Paragonimus kellicotti]	KAF6775200.1		20 kDa		unknown	0.00087608	0.00091405	0.00082468	0.00089723	0.00089785	0.001127	0	0	0	0	0	0
2446	TRUE	Empty	hypothetical protein AHF37_00590 [Paragonimus kellicotti]	KAF6779955.1		39 kDa		unknown	0.00049237	0.00054075	0.00038878	0.00036094	0.00030099	0.00032385	0	0	0	0	0	0
1705	TRUE	Empty	hypothetical protein AHF37_03917 [Paragonimus kellicotti]	KAF6776972.1		67 kDa	TRUE	unknown	0.0002694	0.00023423	0.00035927	0.0003127	8.6921e-05	9.3521e-05	0	0	0	0	0	0
2496	TRUE	Empty	hypothetical protein AHF37_00385 [Paragonimus kellicotti]	KAF6780062.1		123 kDa		unknown	0.00013669	0.0001594	0.0001528	0	0.00011674	0	0	0	0	0	0	0
1669	TRUE	Empty	hypothetical protein AHF37_04102 [Paragonimus kellicotti]	KAF6776611.1		19 kDa		unknown	0.001202	0.00096911	0.0013115	0	0	0	0	0	0	0	0	0
1004	TRUE	Empty	hypothetical protein AHF37_07217 [Paragonimus kellicotti]	KAF6767828.1		39 kDa		unknown	0.00050985	0.00055995	0.00056361	0.00028032	0.00015584	0	0	0	0	0	0	0
2593	TRUE	Empty	hypothetical protein AHF37_00015 [Paragonimus kellicotti]	KAF6780505.1		69 kDa		unknown	0.00034595	0.00036095	0.00027079	0	0	0	0	0	0	0	0	0
467	TRUE	Empty	hypothetical protein AHF37_10486 [Paragonimus kellicotti]	KAF6770711.1		29 kDa	TRUE	unknown	0.00025704	0.00034481	0.00036727	0.00038359	0	0	0	0	0	0	0	0
877	TRUE	Empty	hypothetical protein AHF37_07875 [Paragonimus kellicotti]	KAF6772513.1		16 kDa		unknown	0.001286	0	0.00081237	0	0	0	0	0	0	0	0	0
299	TRUE	Empty	hypothetical protein AHF37_11752 [Paragonimus kellicotti]	KAF6770138.1		49 kDa		unknown	0.0002468	0.00030042	0.00022627	0.00064454	0.00047777	0.00051405	0	0	0	0	0	0
1988	TRUE	Empty	hypothetical protein AHF37_02641 [Paragonimus kellicotti]	KAF6777947.1		30 kDa		unknown	0.0004319	0.00048529	0.00049843	0.00069412	0.00086825	0.00083039	0	0	0	0	0	0
2053	TRUE	Empty	hypothetical protein AHF37_02249 [Paragonimus kellicotti]	KAF6778534.1		22 kDa	TRUE	unknown	0.00064457	0.00081661	0.00078282	0.00080158	0.00066845	0.00086305	0	0	0	0	0	0
2178	TRUE	Empty	hypothetical protein AHF37_01674 [Paragonimus kellicotti]	KAF6778545.1		49 kDa		unknown	0.00039077	0.00036479	0.00039083	0.00035808	0.00017916	0.00019277	0	0	0	0	0	0
1034	TRUE	Empty	hypothetical protein AHF37_07078 [Paragonimus kellicotti]	KAF6773876.1		30 kDa		unknown	0.00055866	0.00068573	0.00059162	0.00057214	0.0003817	0.00020534	0	0	0	0	0	0
1888	TRUE	Empty	hypothetical protein AHF37_03063 [Paragonimus kellicotti]	KAF6777377.1		49 kDa	TRUE	unknown	0	0	0	0	0.0001189	0	0	0	0	0	0	0
363	TRUE	Empty	hypothetical protein AHF37_11235 [Paragonimus kellicotti]	KAF6769112.1		47 kDa		unknown	0	0	0	0	0.0012356	0	0	0	0	0	0	0
1446	TRUE	Empty	hypothetical protein AHF37_05205 [Paragonimus kellicotti]	KAF6774959.1		65 kDa		unknown	0.00034344	0.00027689	0.00039034	0	0	0	0	0	0	0	0	0
1299	TRUE	Empty	hypothetical protein AHF37_05804 [Paragonimus kellicotti]	KAF6775315.1		29 kDa		unknown	0.00032915	0.00038158	0.00047552	0.0011461	0.00095578	0.00079983	0	0	0	0	0	0
1658	TRUE	Empty	hypothetical protein AHF37_04164 [Paragonimus kellicotti]	KAF6776452.1		22 kDa		unknown	0.0005553	0.00033797	0.00060168	0.0011279	0.0017468	0.0017349	0	0	0	0	0	0
2078	TRUE	Empty	hypothetical protein AHF37_02155 [Paragonimus kellicotti]	KAF6778321.1		29 kDa		unknown	0.00051409	0.00053637	0.00025709	0.0016622	0.00085302	0.00080307	0	0	0	0	0	0
552	TRUE	Empty	hypothetical protein AHF37_09922 [Paragonimus kellicotti]	KAF6769357.1		12 kDa		unknown	0.0011979	0.0014284	0.0012837	0.0014897	0.0017392	0.0018713	0	0	0	0	0	0
1001	TRUE	Empty	hypothetical protein AHF37_07235 [Paragonimus kellicotti]	KAF6773975.1		21 kDa		unknown	0.00099612	0.0008752	0.001206	0	0	0	0	0	0	0	0	0
2507	TRUE	Empty	hypothetical protein AHF37_00337 [Paragonimus kellicotti]	KAF6780191.1		22 kDa		unknown	0.00077482	0.0008084	0.00072936	0	0	0	0	0	0	0	0	0
1894	TRUE	Empty	hypothetical protein AHF37_03038 [Paragonimus kellicotti]	KAF6777467.1		28 kDa		unknown	0.00063525	0.00073643	0.00074125	0	0.00020496	0.00022052	0	0	0	0	0	0
2164	TRUE	Empty	hypothetical protein AHF37_01752 [Paragonimus kellicotti]	KAF6778940.1		64 kDa		unknown	0.00032228	0.00036828	0.00027629	0.00010688	0	0	0	0	0	0	0	0
488	TRUE	Empty	hypothetical protein AHF37_10352 [Paragonimus kellicotti]	KAF6771218.1		22 kDa		unknown	0.00077191	0.0007047	0.0009168	0.00067196	0.00070045	0.00045219	0	0	0	0	0	0
799	TRUE	Empty	hypothetical protein AHF37_08360, partial [Paragonimus kellicotti]	KAF6771791.1		27 kDa		unknown	0.00051942	0.000667	0.00055947	0.00083478	0.00069613	0.0011235	0	0	0	0	0	0
1114	TRUE	Empty	hypothetical protein AHF37_06634 [Paragonimus kellicotti]	KAF6773762.1		24 kDa		unknown	0.0006164	0.00087281	0.00061651	0.00061325	0.00063925	0.00068779	0	0	0	0	0	0
1450	TRUE	Empty	hypothetical protein AHF37_05194 [Paragonimus kellicotti]	KAF6775503.1		30 kDa		unknown	0.00048939	0.00047656	0.00055473	0.00068163	0.00066316	0.00050966	0	0	0	0	0	0
2485	TRUE	Empty	hypothetical protein AHF37_00449 [Paragonimus kellicotti]	KAF6780036.1		75 kDa		unknown	0.00019181	0.0002716	0.00019184	0.00019083	0.00027849	0.00021403	0	0	0	0	0	0
2172	TRUE	Empty	hypothetical protein AHF37_01706 [Paragonimus kellicotti]	KAF6778875.1		115 kDa		unknown	0.00019076	0.00014475	0.00019947	0	5.0358e-05	0	0	0	0	0	0	0
763	TRUE	Empty	hypothetical protein AHF37_08578 [Paragonimus kellicotti]	KAF6768342.1		75 kDa		unknown	0.00027132	0.00021568	0.00032306	0	0	0	0	0	0	0	0	0
2152	TRUE	Empty	hypothetical protein AHF37_01799 [Paragonimus kellicotti]	KAF6778631.1		49 kDa		unknown	0.00048067	0.00039248	0.00045984	0	0	0	0	0	0	0	0	0
1231	TRUE	Empty	hypothetical protein AHF37_06111 [Paragonimus kellicotti]	KAF6774673.1		29 kDa		unknown	0.00054352	0.00046075	0.00064554	0.00047314	0.0004932	0.00063679	0	0	0	0	0	0
1654	TRUE	Empty	hypothetical protein AHF37_04180 [Paragonimus kellicotti]	KAF6776105.1		20 kDa		unknown	0.00059152	0.00077145	0.00073952	0.0013731	0.00085882	0.00077003	0	0	0	0	0	0
1699	TRUE	Empty	hypothetical protein AHF37_03939 [Paragonimus kellicotti]	KAF6776406.1		15 kDa		unknown	0.0012671	0.0010437	0.0012673	0.00046445	0.00077462	0.00083344	0	0	0	0	0	0
1139	TRUE	Empty	hypothetical protein AHF37_06509 [Paragonimus kellicotti]	KAF6768304.1		42 kDa	TRUE	unknown	0.00045112	0.00042113	0.0004512	0	0.00013789	0	0	0	0	0	0	0
1265	TRUE	Empty	hypothetical protein AHF37_05950 [Paragonimus kellicotti]	KAF6775473.1		8 kDa		unknown	0.0020288	0.0024903	0.002984	0	0	0	0	0	0	0	0	0
1159	TRUE	Empty	hypothetical protein AHF37_06447 [Paragonimus kellicotti]	KAF6773915.1		29 kDa		unknown	0.0003672	0.00038312	0.00029381	0.0014065	0.0010663	0.0010325	0	0	0	0	0	0
1613	TRUE	Empty	hypothetical protein AHF37_04344 [Paragonimus kellicotti]	KAF6776826.1		122 kDa		unknown	0.00017017	9.7649e-05	0.00013616	0.00011851	0.00012353	0.00015949	0	0	0	0	0	0
1857	TRUE	Empty	hypothetical protein AHF37_03219, partial [Paragonimus kellicotti]	KAF6777375.1		92 kDa		unknown	0.00013161	0.00013731	0.00012066	0.00019095	0.00035031	0.00030838	0	0	0	0	0	0
417	TRUE	Empty	hypothetical protein AHF37_10853, partial [Paragonimus kellicotti]	KAF6770917.1		14 kDa		unknown	0.0014629	0.0010684	0.00095104	0.0010188	0.00084958	0.0013711	0	0	0	0	0	0
1491	TRUE	Empty	hypothetical protein AHF37_05007 [Paragonimus kellicotti]	KAF6775407.1		24 kDa		unknown	0.00063873	0.00062199	0.00059625	0.0010379	0.00074189	0.00079822	0	0	0	0	0	0
485	TRUE	Empty	hypothetical protein AHF37_10384 [Paragonimus kellicotti]	KAF6769374.1		22 kDa		unknown	0.00068025	0.00085168	0.00054429	0.0011054	0.00065843	0.00070842	0	0	0	0	0	0
269	TRUE	Empty	hypothetical protein AHF37_12013 [Paragonimus kellicotti]	KAF6769937.1		14 kDa		unknown	0.0012141	0.0014157	0.0011429	0.00049736	0.00082951	0.0008925	0	0	0	0	0	0
2173	TRUE	Empty	hypothetical protein AHF37_01699 [Paragonimus kellicotti]	KAF6778739.1		34 kDa		unknown	0.00058328	0.00066941	0.00037919	0	0.00025405	0.00036446	0	0	0	0	0	0
1628	TRUE	Empty	hypothetical protein AHF37_04271 [Paragonimus kellicotti]	KAF6776140.1		86 kDa		unknown	0.00026373	0.00023927	0.00019496	0	0	0	0	0	0	0	0	0
2300	TRUE	Empty	hypothetical protein AHF37_01193 [Paragonimus kellicotti]	KAF6779192.1		57 kDa		unknown	0.0001301	0.0002327	0.00020448	0.0007119	0.00053969	0.00052261	0	0	0	0	0	0
2477	TRUE	Empty	hypothetical protein AHF37_00478 [Paragonimus kellicotti]	KAF6779917.1		107 kDa		unknown	0.00015782	0.00012592	0.00011142	0.00016163	0.0001887	0.00014502	0	0	0	0	0	0
1175	TRUE	Empty	hypothetical protein AHF37_06335 [Paragonimus kellicotti]	KAF6774453.1		120 kDa		unknown	0.00010191	0.00010633	0.00017837	0.00011829	0.0001233	0.0001592	0	0	0	0	0	0
1434	TRUE	Empty	hypothetical protein AHF37_05270 [Paragonimus kellicotti]	KAF6775741.1		38 kDa		unknown	0.0003978	0.00030437	0.0004244	0.00046173	0.00061607	0.00041428	0	0	0	0	0	0
604	TRUE	Empty	hypothetical protein AHF37_09557, partial [Paragonimus kellicotti]	KAF6771091.1		69 kDa		unknown	0.0001911	0.00033742	0.00020584	0.00025593	8.5371e-05	0.00018371	0	0	0	0	0	0
238	TRUE	Empty	hypothetical protein AHF37_12271 [Paragonimus kellicotti]	KAF6767904.1		33 kDa		unknown	0.00053538	0.00059144	0.00053547	0.00021932	0.00027434	0.00039357	0	0	0	0	0	0
660	TRUE	Empty	hypothetical protein AHF37_09193 [Paragonimus kellicotti]	KAF6772072.1		48 kDa		unknown	0.00028549	0.00036661	0.00035144	0.00015294	0.00051016	0.00034306	0	0	0	0	0	0
2455	TRUE	Empty	hypothetical protein AHF37_00569 [Paragonimus kellicotti]	KAF6779923.1		83 kDa		unknown	0.00026464	0.00020081	0.00025265	0	0	0	0	0	0	0	0	0
44	TRUE	Empty	KH domain containing RNA binding signal [Paragonimus kellicotti]	KAF6777991.1		34 kDa		unknown	0.00049899	0.00058187	0.00061651	0	0	0	0	0	0	0	0	0
385	TRUE	Empty	hypothetical protein AHF37_11071 [Paragonimus kellicotti]	KAF6768778.1		34 kDa		unknown	0.00012134	0.00022154	0.00012136	0.00169	0.0013213	0.0013268	0	0	0	0	0	0
1496	TRUE	Empty	hypothetical protein AHF37_04979 [Paragonimus kellicotti]	KAF6775710.1		66 kDa		unknown	0.00010984	0.00014735	0.00010986	0.00076497	0.00041009	0.00068636	0	0	0	0	0	0
615	TRUE	Empty	hypothetical protein AHF37_09481 [Paragonimus kellicotti]	KAF6767971.1		37 kDa		unknown	0.00037347	0.00047315	0.00042689	0.00046445	0.00023239	0.00033338	0	0	0	0	0	0
252	TRUE	Empty	hypothetical protein AHF37_12166 [Paragonimus kellicotti]	KAF6767995.1		15 kDa		unknown	0.0011593	0.001423	0.0010231	0.00047492	0.00059407	0.00063918	0	0	0	0	0	0
1542	TRUE	Empty	hypothetical protein AHF37_04751 [Paragonimus kellicotti]	KAF6776048.1		34 kDa		unknown	0.00051916	0.00060538	0.00051924	0	0.00026603	0.00028623	0	0	0	0	0	0
1182	TRUE	Empty	hypothetical protein AHF37_06309 [Paragonimus kellicotti]	KAF6767947.1		44 kDa		unknown	0.00045124	0.00042372	0.00036105	0	0.00013103	0	0	0	0	0	0	0
2476	TRUE	Empty	hypothetical protein AHF37_00479 [Paragonimus kellicotti]	KAF6779918.1		66 kDa		unknown	0.00028722	0.00026812	0.00025702	0	0	0	0	0	0	0	0	0
1812	TRUE	Empty	hypothetical protein AHF37_03393 [Paragonimus kellicotti]	KAF6776390.1		42 kDa		unknown	0.00040364	0.00061931	0.00028497	0.00016535	0	0.00014836	0	0	0	0	0	0
2112	TRUE	Empty	hypothetical protein AHF37_01995 [Paragonimus kellicotti]	KAF6778952.1		184 kDa		unknown	8.6742e-05	0.00010747	0.00010302	0	4.7227e-05	0	0	0	0	0	0	0
1488	TRUE	Empty	hypothetical protein AHF37_05019 [Paragonimus kellicotti]	KAF6775758.1		66 kDa		unknown	0.00025112	0.00024659	0.00033981	0	0	0	0	0	0	0	0	0
1190	TRUE	Empty	hypothetical protein AHF37_06272, partial [Paragonimus kellicotti]	KAF6773594.1		47 kDa		unknown	0.00035053	0.00050287	0.0003725	0	0	0	0	0	0	0	0	0
303	TRUE	Empty	hypothetical protein AHF37_11722 [Paragonimus kellicotti]	KAF6768802.1		52 kDa		unknown	0	4.2626e-05	0	0.001067	0.0012457	0.0012126	0	0	0	0	0	0
1338	TRUE	Empty	hypothetical protein AHF37_05639 [Paragonimus kellicotti]	KAF6774372.1		49 kDa	TRUE	unknown	0.00043486	0.00028087	0.00047636	0	0.00012026	0	0	0	0	0	0	0
2057	TRUE	Empty	hypothetical protein AHF37_02237, partial [Paragonimus kellicotti]	KAF6778425.1		70 kDa		unknown	0.00035596	0.00023769	0.0002421	0	0	0	0	0	0	0	0	0
912	TRUE	Empty	hypothetical protein AHF37_07692 [Paragonimus kellicotti]	KAF6769372.1		18 kDa		unknown	0.00074626	0.00077861	0.0008038	0.0011993	0.0010001	0.00089674	0	0	0	0	0	0
1568	TRUE	Empty	hypothetical protein AHF37_04595 [Paragonimus kellicotti]	KAF6775645.1		84 kDa		unknown	0.000173	0.00012892	8.6513e-05	0.0004733	0.00035881	0.00027024	0	0	0	0	0	0
2344	TRUE	Empty	hypothetical protein AHF37_00962 [Paragonimus kellicotti]	KAF6779854.1		8 kDa		unknown	0.0016006	0.00167	0.0018677	0.0023222	0.0027112	0.0033338	0	0	0	0	0	0
861	TRUE	Empty	hypothetical protein AHF37_07947 [Paragonimus kellicotti]	KAF6772680.1		24 kDa		unknown	0.00051339	0.00080347	0.00064185	0.00044692	0.00049692	0.00053466	0	0	0	0	0	0
975	TRUE	Empty	hypothetical protein AHF37_07366 [Paragonimus kellicotti]	KAF6773610.1		136 kDa		unknown	8.2182e-05	6.236e-05	8.2196e-05	0.00028617	0.00021694	7.0025e-05	0	0	0	0	0	0
789	TRUE	Empty	hypothetical protein AHF37_08438, partial [Paragonimus kellicotti]	KAF6772348.1		28 kDa		unknown	0.00025396	0.00030282	0.00029029	0.00088431	0.00063209	0.00079343	0	0	0	0	0	0
2619	TRUE	Empty	CD59 molecule complement regulatory protein [Paragonimus kellicotti]	KAF6776372.1		13 kDa		unknown	0.001183	0.0012343	0.00055218	0.0019224	0.00091607	0.0014784	0	0	0	0	0	0
1430	TRUE	Empty	hypothetical protein AHF37_05290 [Paragonimus kellicotti]	KAF6775519.1		8 kDa		unknown	0.001022	0.0022658	0.0015332	0.0026689	0.0029676	0.0023947	0	0	0	0	0	0
1225	TRUE	Empty	hypothetical protein AHF37_06149 [Paragonimus kellicotti]	KAF6774917.1		41 kDa		unknown	0.00049027	0.00038364	0.00044131	0	0	0.00030635	0	0	0	0	0	0
842	TRUE	Empty	hypothetical protein AHF37_08100 [Paragonimus kellicotti]	KAF6768418.1		103 kDa		unknown	0.00016508	0.00013171	0.00018454	0.00013526	8.4594e-05	0	0	0	0	0	0	0
673	TRUE	Empty	hypothetical protein AHF37_09132 [Paragonimus kellicotti]	KAF6768145.1		17 kDa		unknown	0.00091308	0.00082564	0.001035	0	0	0	0	0	0	0	0	0
2233	TRUE	Empty	hypothetical protein AHF37_01477 [Paragonimus kellicotti]	KAF6778946.1		24 kDa		unknown	0.00058516	0.00095939	0.00066886	0	0	0	0	0	0	0	0	0
396	TRUE	Empty	hypothetical protein AHF37_11017 [Paragonimus kellicotti]	KAF6770708.1		25 kDa	TRUE	unknown	0.00012257	0	8.1725e-05	0.00042679	0.00083045	0.00063822	0	0	0	0	0	0
1076	TRUE	Empty	hypothetical protein AHF37_06849 [Paragonimus kellicotti]	KAF6773814.1		19 kDa		unknown	0.0011409	0.00077371	0.0011411	0	0.00049692	0.00035644	0	0	0	0	0	0
493	TRUE	Empty	hypothetical protein AHF37_10325 [Paragonimus kellicotti]	KAF6771014.1		16 kDa		unknown	0.0012093	0.00098136	0.0012095	0	0	0	0	0	0	0	0	0
1282	TRUE	Empty	hypothetical protein AHF37_05869 [Paragonimus kellicotti]	KAF6774607.1		26 kDa		unknown	0.00054265	0.00048529	0.00054274	0.00053987	0.00078786	0.00072659	0	0	0	0	0	0
2248	TRUE	Empty	hypothetical protein AHF37_01429 [Paragonimus kellicotti]	KAF6778686.1		21 kDa		unknown	0.00081152	0.00044825	0.00071617	0.0011636	0.00055446	0.00074571	0	0	0	0	0	0
2101	TRUE	Empty	hypothetical protein AHF37_02046 [Paragonimus kellicotti]	KAF6778316.1		28 kDa		unknown	0.00046239	0.00055665	0.00046247	0.0002477	0.00072298	0.00077788	0	0	0	0	0	0
270	TRUE	Empty	hypothetical protein AHF37_12011 [Paragonimus kellicotti]	KAF6769734.1		27 kDa		unknown	0.00072713	0.00043921	0.0008038	0.00026652	0	0.0003587	0	0	0	0	0	0
2073	TRUE	Empty	hypothetical protein AHF37_02175 [Paragonimus kellicotti]	KAF6778197.1		46 kDa		unknown	0.00033592	0.00042058	0.00033598	0.00031192	0.00026012	0	0	0	0	0	0	0
2584	TRUE	Empty	hypothetical protein AHF37_00053, partial [Paragonimus kellicotti]	KAF6780469.1		11 kDa		unknown	0.0020452	0.0011133	0.0016898	0	0	0	0	0	0	0	0	0
1120	TRUE	Empty	hypothetical protein AHF37_06594 [Paragonimus kellicotti]	KAF6773926.1		59 kDa		unknown	0.00020497	0.00042771	0.00029042	0	0	0	0	0	0	0	0	0
1875	TRUE	Empty	hypothetical protein AHF37_03136, partial [Paragonimus kellicotti]	KAF6777864.1		20 kDa		unknown	0	0	0	0.0034246	0.0019039	0.002902	0	0	0	0	0	0
217	TRUE	Empty	hypothetical protein AHF37_12454 [Paragonimus kellicotti]	KAF6768272.1		16 kDa	TRUE	unknown	0.00047737	0.00049806	0.00027283	0	0	0.00042612	0	0	0	0	0	0
696	TRUE	Empty	hypothetical protein AHF37_08982 [Paragonimus kellicotti]	KAF6772321.1		23 kDa		unknown	0.00077482	0.00095106	0.00086612	0	0	0	0	0	0	0	0	0
817	TRUE	Empty	hypothetical protein AHF37_08242 [Paragonimus kellicotti]	KAF6772712.1		54 kDa	TRUE	unknown	0.00030746	0.00038093	0.00034595	0	0	0	0	0	0	0	0	0
1741	TRUE	Empty	hypothetical protein AHF37_03716 [Paragonimus kellicotti]	KAF6776749.1		68 kDa		unknown	0.00034254	0.00023308	0.00029791	0	0	0	0	0	0	0	0	0
1403	TRUE	Empty	hypothetical protein AHF37_05407 [Paragonimus kellicotti]	KAF6768406.1		64 kDa		unknown	9.7005e-05	8.4341e-05	0.0001617	0.00056296	0.00065725	0.00050511	0	0	0	0	0	0
1028	TRUE	Empty	hypothetical protein AHF37_07112 [Paragonimus kellicotti]	KAF6771943.1		44 kDa		unknown	0.00032559	0.00026691	0.00020934	0.00056686	0.00060778	0.00043595	0	0	0	0	0	0
773	TRUE	Empty	hypothetical protein AHF37_08511 [Paragonimus kellicotti]	KAF6772628.1		54 kDa		unknown	0.00017149	9.9402e-05	0.00020963	0.0005308	0.00071929	0.00053578	0	0	0	0	0	0
1363	TRUE	Empty	hypothetical protein AHF37_05540 [Paragonimus kellicotti]	KAF6775066.1		18 kDa		unknown	0.00074626	0.00089839	0.00068897	0.0015991	0.00066676	0.00089674	0	0	0	0	0	0
575	TRUE	Empty	hypothetical protein AHF37_09743 [Paragonimus kellicotti]	KAF6771358.1		9 kDa		unknown	0	0	0.0003489	0.0048588	0.0067531	0.006176	0	0	0	0	0	0
1625	TRUE	Empty	hypothetical protein AHF37_04282 [Paragonimus kellicotti]	KAF6775910.1		44 kDa		unknown	0.00040713	0.00042478	0.00027147	0	0.00019704	0.000212	0	0	0	0	0	0
1022	TRUE	Empty	hypothetical protein AHF37_07130 [Paragonimus kellicotti]	KAF6774863.1		47 kDa		unknown	0.00032087	0.00044637	0.00034232	0	0.00024846	0.00013366	0	0	0	0	0	0
574	TRUE	Empty	hypothetical protein AHF37_09746 [Paragonimus kellicotti]	KAF6768245.1		77 kDa	TRUE	unknown	0.00021686	0.00022626	0.00026793	0	0	0	0	0	0	0	0	0
582	TRUE	Empty	hypothetical protein AHF37_09686 [Paragonimus kellicotti]	KAF6771153.1		14 kDa		unknown	0.0015232	0.0013003	0.001108	0	0	0	0	0	0	0	0	0
978	TRUE	Empty	hypothetical protein AHF37_07349 [Paragonimus kellicotti]	KAF6773670.1		34 kDa		unknown	0.00043054	0.0004492	0.0004019	0.00049972	0.00033338	0.00017935	0	0	0	0	0	0
2125	TRUE	Empty	hypothetical protein AHF37_01940 [Paragonimus kellicotti]	KAF6778691.1		53 kDa		unknown	0.00020529	0.00036996	0.00029865	0.00019495	0.00016257	0.00011661	0	0	0	0	0	0
1621	TRUE	Empty	hypothetical protein AHF37_04298 [Paragonimus kellicotti]	KAF6777116.1		24 kDa		unknown	0.00073075	0.00053818	0.00034394	0.0011974	0.00074892	0.00053719	0	0	0	0	0	0
937	TRUE	Empty	hypothetical protein AHF37_07560 [Paragonimus kellicotti]	KAF6772672.1		42 kDa		unknown	0.00026676	0.00020242	0.00024255	0.00059111	0.0007042	0.00053037	0	0	0	0	0	0
2401	TRUE	Empty	hypothetical protein AHF37_00752 [Paragonimus kellicotti]	KAF6779664.1		117 kDa		unknown	0.00013375	0.00010466	0.00010033	0.00011643	0.00014564	0.00010447	0	0	0	0	0	0
2295	TRUE	Empty	hypothetical protein AHF37_01220 [Paragonimus kellicotti]	KAF6779781.1		40 kDa		unknown	0.00052327	0.00031197	0.00042367	0.00026029	0	0	0	0	0	0	0	0
2148	TRUE	Empty	hypothetical protein AHF37_01816 [Paragonimus kellicotti]	KAF6778801.1		213 kDa		unknown	9.5574e-05	6.9801e-05	8.6031e-05	0	0	0	0	0	0	0	0	0
674	TRUE	Empty	hypothetical protein AHF37_09124 [Paragonimus kellicotti]	KAF6772468.1		10 kDa	TRUE	unknown	0.0012229	0.00063796	0.00071349	0	0	0	0	0	0	0	0	0
1961	TRUE	Empty	hypothetical protein AHF37_02737 [Paragonimus kellicotti]	KAF6777800.1		21 kDa		unknown	0.00047989	0.00075104	0.00038398	0.00083551	0.0013935	0.00089959	0	0	0	0	0	0
1656	TRUE	Empty	hypothetical protein AHF37_04176 [Paragonimus kellicotti]	KAF6776724.1		17 kDa		unknown	0.00078086	0.00062669	0.00054068	0.0010458	0.0013953	0.0018766	0	0	0	0	0	0
2091	TRUE	Empty	hypothetical protein AHF37_02068 [Paragonimus kellicotti]	KAF6778282.1		50 kDa		unknown	0.00036687	0.00029771	0.00028539	0.00021291	0.00017755	0.00019104	0	0	0	0	0	0
1561	TRUE	Empty	hypothetical protein AHF37_04637 [Paragonimus kellicotti]	KAF6775841.1		43 kDa		unknown	0.00042295	0.00024516	0.00032902	0.00024546	0.00020469	0.00036706	0	0	0	0	0	0
2108	TRUE	Empty	hypothetical protein AHF37_02017 [Paragonimus kellicotti]	KAF6778475.1		26 kDa		unknown	0.00068529	0.00058881	0.00052413	0	0.00046821	0.00050377	0	0	0	0	0	0
1647	TRUE	Empty	hypothetical protein AHF37_04206 [Paragonimus kellicotti]	KAF6776378.1		48 kDa		unknown	0.00041525	0.00027363	0.0003716	0	0.00019039	0	0	0	0	0	0	0
922	TRUE	Empty	hypothetical protein AHF37_07654 [Paragonimus kellicotti]	KAF6773344.1		47 kDa	TRUE	unknown	0	0.00013266	8.478e-05	0.0008117	0.0010461	0.0010593	0	0	0	0	0	0
1510	TRUE	Empty	hypothetical protein AHF37_04891 [Paragonimus kellicotti]	KAF6775804.1		29 kDa		unknown	0.00061146	0.00056708	0.00057758	0	0	0	0	0	0	0	0	0
1577	TRUE	Empty	hypothetical protein AHF37_04547 [Paragonimus kellicotti]	KAF6775977.1		31 kDa		unknown	0.00062213	0.00051244	0.00058948	0	0	0	0	0	0	0	0	0
222	TRUE	Empty	hypothetical protein AHF37_12408 [Paragonimus kellicotti]	KAF6769619.1		20 kDa		unknown	0.00071337	0.0011164	0.00086638	0	0	0	0	0	0	0	0	0
2408	TRUE	Empty	hypothetical protein AHF37_00733 [Paragonimus kellicotti]	KAF6779737.1		100 kDa		unknown	0.00017726	0.00018495	0.00017729	0	0	0	0	0	0	0	0	0
404	TRUE	Empty	hypothetical protein AHF37_10939 [Paragonimus kellicotti]	KAF6768767.1		44 kDa		unknown	0.00033843	0.00037664	0.00049645	0	0	0	0	0	0	0	0	0
484	TRUE	Empty	hypothetical protein AHF37_10389, partial [Paragonimus kellicotti]	KAF6771283.1		43 kDa		unknown	0.00046513	0.00046102	0.00037216	0	0	0	0	0	0	0	0	0
2227	TRUE	Empty	hypothetical protein AHF37_01503 [Paragonimus kellicotti]	KAF6778842.1		119 kDa		unknown	8.8704e-05	0.00010797	8.8719e-05	7.7218e-05	0.00015025	0.00013857	0	0	0	0	0	0
706	TRUE	Empty	hypothetical protein AHF37_08934 [Paragonimus kellicotti]	KAF6768239.1		33 kDa		unknown	0.00044753	0.00056031	0.00038792	0.00020778	0.00017327	0.00027964	0	0	0	0	0	0
600	TRUE	Empty	hypothetical protein AHF37_09575 [Paragonimus kellicotti]	KAF6771929.1		32 kDa		unknown	0.00054149	0.00052965	0.00057543	0.00035353	0	0.00021147	0	0	0	0	0	0
647	TRUE	Empty	hypothetical protein AHF37_09261, partial [Paragonimus kellicotti]	KAF6771857.1		30 kDa		unknown	0.00060022	0.00055665	0.00063367	0	0	0	0	0	0	0	0	0
1156	TRUE	Empty	hypothetical protein AHF37_06451 [Paragonimus kellicotti]	KAF6768135.1		171 kDa		unknown	8.4316e-05	6.2836e-05	3.6141e-05	0.00010486	0.00015739	0.00016934	0	0	0	0	0	0
2102	TRUE	Empty	hypothetical protein AHF37_02039 [Paragonimus kellicotti]	KAF6778525.1		91 kDa		unknown	6.6528e-05	5.7843e-05	7.7629e-05	0.00027026	0.00054735	0.00038106	0	0	0	0	0	0
2492	TRUE	Empty	hypothetical protein AHF37_00408 [Paragonimus kellicotti]	KAF6780176.1		55 kDa		unknown	0.00013394	0.00011979	0.00019138	0.00046641	0.0006112	0.00065761	0	0	0	0	0	0
2523	TRUE	Empty	hypothetical protein AHF37_00277 [Paragonimus kellicotti]	KAF6780424.1		36 kDa		unknown	0.00020547	0.00015312	0.00011743	0.00091987	0.001108	0.0011922	0	0	0	0	0	0
352	TRUE	Empty	hypothetical protein AHF37_11302 [Paragonimus kellicotti]	KAF6770550.1		31 kDa		unknown	0.00050203	0.00052379	0.00050211	0.00034962	0.00029155	0.00020913	0	0	0	0	0	0
1221	TRUE	Empty	hypothetical protein AHF37_06162 [Paragonimus kellicotti]	KAF6775117.1		48 kDa		unknown	0.00030711	0.0002777	0.00030716	0.00021388	0.00023781	0.0001919	0	0	0	0	0	0
1598	TRUE	Empty	hypothetical protein AHF37_04440 [Paragonimus kellicotti]	KAF6776272.1		62 kDa		unknown	0.00021093	0.00020314	0.00022719	0.000113	0.00023557	0.00025346	0	0	0	0	0	0
910	TRUE	Empty	hypothetical protein AHF37_07698 [Paragonimus kellicotti]	KAF6773341.1		64 kDa		unknown	0.00026493	0.00024389	0.00020263	0	0.00013576	0.00014607	0	0	0	0	0	0
194	TRUE	Empty	hypothetical protein AHF37_12694 [Paragonimus kellicotti]	KAF6769452.1		17 kDa		unknown	0.00097588	0.00077861	0.0008038	0.00059966	0.00033338	0.00071739	0	0	0	0	0	0
1966	TRUE	Empty	hypothetical protein AHF37_02718 [Paragonimus kellicotti]	KAF6777364.1		43 kDa		unknown	0.00040576	0.00047315	0.0002626	0	0.00020792	0.00014914	0	0	0	0	0	0
529	TRUE	Empty	hypothetical protein AHF37_10126 [Paragonimus kellicotti]	KAF6769252.1		14 kDa		unknown	0.0012093	0.00086745	0.0012095	0	0.0008779	0.0011807	0	0	0	0	0	0
779	TRUE	Empty	hypothetical protein AHF37_08487 [Paragonimus kellicotti]	KAF6772063.1		18 kDa		unknown	0.00078086	0.00075203	0.00090114	0.00083662	0	0	0	0	0	0	0	0
1169	TRUE	Empty	hypothetical protein AHF37_06388 [Paragonimus kellicotti]	KAF6774473.1		25 kDa		unknown	0.00067039	0.00078173	0.00055218	0	0	0	0	0	0	0	0	0
728	TRUE	Empty	hypothetical protein AHF37_08801 [Paragonimus kellicotti]	KAF6772579.1		28 kDa	TRUE	unknown	0	0	0	0	0.00052049	0.00056002	0	0	0	0	0	0
2422	TRUE	Empty	hypothetical protein AHF37_00676 [Paragonimus kellicotti]	KAF6779819.1		25 kDa		unknown	0.00074129	0.00068243	0.00074142	0	0	0.00027247	0	0	0	0	0	0
1148	TRUE	Empty	hypothetical protein AHF37_06483, partial [Paragonimus kellicotti]	KAF6774118.1		33 kDa		unknown	0.00052445	0.00045062	0.00049369	0	0	0.00028915	0	0	0	0	0	0
292	TRUE	Empty	hypothetical protein AHF37_11779 [Paragonimus kellicotti]	KAF6767775.1		68 kDa		unknown	0.00020028	0.00031345	0.00024324	0	0	0	0	0	0	0	0	0
1689	TRUE	Empty	hypothetical protein AHF37_03974, partial [Paragonimus kellicotti]	KAF6776947.1		219 kDa		unknown	0	0	0	0.00036531	0.00018001	0.00023838	0	0	0	0	0	0
355	TRUE	Empty	hypothetical protein AHF37_11284 [Paragonimus kellicotti]	KAF6768936.1		106 kDa	TRUE	unknown	0.0001518	0.00015838	0.00018029	0	0	0	0	0	0	0	0	0
1264	TRUE	Empty	hypothetical protein AHF37_05952 [Paragonimus kellicotti]	KAF6775234.1		69 kDa		unknown	0.00023219	0.00024225	0.00023223	0	0	0	0	0	0	0	0	0
2560	TRUE	Empty	hypothetical protein AHF37_00130 [Paragonimus kellicotti]	KAF6780376.1		22 kDa		unknown	0.00069769	0.00063087	0.00074433	0	0.00040518	0.00058127	0	0	0	0	0	0
2547	TRUE	Empty	hypothetical protein AHF37_00183 [Paragonimus kellicotti]	KAF6780299.1		106 kDa		unknown	0.00016526	0.00017242	0.00015557	0	0	0	0	0	0	0	0	0
1152	TRUE	Empty	hypothetical protein AHF37_06463 [Paragonimus kellicotti]	KAF6768377.1		155 kDa		unknown	0.00013164	0.00010988	9.8746e-05	0	0	0	0	0	0	0	0	0
2298	TRUE	Empty	hypothetical protein AHF37_01197 [Paragonimus kellicotti]	KAF6779407.1		26 kDa		unknown	0.00088292	0.00058621	0.00044153	0	0	0	0	0	0	0	0	0
802	TRUE	Empty	hypothetical protein AHF37_08327 [Paragonimus kellicotti]	KAF6768065.1		58 kDa		unknown	0.00025382	0.00030014	0.00028771	0	0	0	0	0	0	0	0	0
357	TRUE	Empty	hypothetical protein AHF37_11273 [Paragonimus kellicotti]	KAF6770169.1		31 kDa		unknown	0.00067067	0.00036653	0.00060689	0	0	0	0	0	0	0	0	0
2004	TRUE	Empty	hypothetical protein AHF37_02551 [Paragonimus kellicotti]	KAF6778030.1		32 kDa		unknown	0.00015746	0.00032858	0.00022049	0.00076763	0.00091448	0.00098392	0	0	0	0	0	0
899	TRUE	Empty	hypothetical protein AHF37_07747 [Paragonimus kellicotti]	KAF6773299.1		42 kDa	TRUE	unknown	0.00033952	0.00035423	0.00026681	0.00025333	0.00028168	0.0002273	0	0	0	0	0	0
294	TRUE	Empty	hypothetical protein AHF37_11773 [Paragonimus kellicotti]	KAF6769132.1		16 kDa		unknown	0.00069769	0.0007941	0.00076124	0.0011043	0.0012892	0.00079264	0	0	0	0	0	0
883	TRUE	Empty	hypothetical protein AHF37_07855 [Paragonimus kellicotti]	KAF6772944.1		58 kDa		unknown	0.00024752	0.00022136	0.0003183	0.00012313	0.00015402	0.00011048	0	0	0	0	0	0
814	TRUE	Empty	hypothetical protein AHF37_08252 [Paragonimus kellicotti]	KAF6768705.1		21 kDa		unknown	0.00069769	0.00077992	0.00049843	0.00034706	0.00028942	0.00077849	0	0	0	0	0	0
1121	TRUE	Empty	hypothetical protein AHF37_06587 [Paragonimus kellicotti]	KAF6774483.1		44 kDa		unknown	0.0003082	0.00029859	0.0002422	0.00015331	0	0	0	0	0	0	0	0
1337	TRUE	Empty	hypothetical protein AHF37_05643 [Paragonimus kellicotti]	KAF6775329.1		17 kDa		unknown	0.00069769	0.0010919	0.00069781	0.0010123	0	0	0	0	0	0	0	0
2603	TRUE	Empty	Eukaryotic translation initiation factor 4H [Paragonimus kellicotti]	KAF6776032.1		31 kDa		unknown	0.00039151	0.00064676	0.00048947	0	0	0	0	0	0	0	0	0
328	TRUE	Empty	hypothetical protein AHF37_11493 [Paragonimus kellicotti]	KAF6770014.1		14 kDa		unknown	0.00027695	0	0	0.002893	0.0024126	0.003461	0	0	0	0	0	0
2229	TRUE	Empty	hypothetical protein AHF37_01492 [Paragonimus kellicotti]	KAF6778775.1		10 kDa		unknown	0.0017368	0.0016107	0.0014476	0	0	0	0	0	0	0	0	0
1947	TRUE	Empty	hypothetical protein AHF37_02811 [Paragonimus kellicotti]	KAF6777424.1		45 kDa		unknown	0.00035744	0.0002797	0.00044687	0	0	0	0	0	0	0	0	0
1545	TRUE	Empty	hypothetical protein AHF37_04740, partial [Paragonimus kellicotti]	KAF6776201.1		188 kDa	TRUE	unknown	0	0	0	0.00032718	0.00024074	0.00031083	0	0	0	0	0	0
341	TRUE	Empty	hypothetical protein AHF37_11375 [Paragonimus kellicotti]	KAF6767929.1		30 kDa		unknown	0.00034751	0.0002538	0.00031281	0.00096804	0.00070636	0.00097714	0	0	0	0	0	0
665	TRUE	Empty	hypothetical protein AHF37_09174 [Paragonimus kellicotti]	KAF6771923.1		28 kDa		unknown	0.0004479	0.00058414	0.00044797	0.00051987	0.00043353	0.00034984	0	0	0	0	0	0
680	TRUE	Empty	hypothetical protein AHF37_09088 [Paragonimus kellicotti]	KAF6772446.1		18 kDa		unknown	0.00054969	0.00063087	0.00065974	0.00057422	0.00079809	0.0010304	0	0	0	0	0	0
652	TRUE	Empty	hypothetical protein AHF37_09235 [Paragonimus kellicotti]	KAF6771872.1		27 kDa		unknown	0.00079362	0.00031544	0.00034018	0.00078956	0.00032921	0.00023614	0	0	0	0	0	0
2371	TRUE	Empty	hypothetical protein AHF37_00867 [Paragonimus kellicotti]	KAF6779763.1		23 kDa		unknown	0.00057238	0.00059718	0.00061651	0.00045994	0.00038355	0.00055023	0	0	0	0	0	0
1721	TRUE	Empty	hypothetical protein AHF37_03805 [Paragonimus kellicotti]	KAF6776363.1		135 kDa		unknown	0.00011418	9.679e-05	0.00012847	0	0	0	0	0	0	0	0	0
1289	TRUE	Empty	hypothetical protein AHF37_05832 [Paragonimus kellicotti]	KAF6775162.1		18 kDa		unknown	0.00053988	0.00061961	0.00070196	0	0.00094061	0.00084336	0	0	0	0	0	0
1398	TRUE	Empty	hypothetical protein AHF37_05421 [Paragonimus kellicotti]	KAF6774333.1		49 kDa		unknown	0.00028794	0.00030042	0.00030855	0	0	0.00019277	0	0	0	0	0	0
494	TRUE	Empty	hypothetical protein AHF37_10320 [Paragonimus kellicotti]	KAF6770968.1		10 kDa		unknown	0	0	0	0.0044147	0.0050975	0.0042658	0	0	0	0	0	0
2321	TRUE	Empty	hypothetical protein AHF37_01067 [Paragonimus kellicotti]	KAF6779541.1		60 kDa		unknown	0.00028137	0.00020722	0.00031452	0	0	0	0	0	0	0	0	0
690	TRUE	Empty	hypothetical protein AHF37_09027 [Paragonimus kellicotti]	KAF6772339.1		19 kDa		unknown	0.00087951	0.00057352	0.00087966	0	0	0	0	0	0	0	0	0
340	TRUE	Empty	hypothetical protein AHF37_11376, partial [Paragonimus kellicotti]	KAF6768156.1		18 kDa		unknown	0.00069769	0.00072793	0.0005815	0.0010123	0.00084414	0.00090824	0	0	0	0	0	0
2520	TRUE	Empty	hypothetical protein AHF37_00284 [Paragonimus kellicotti]	KAF6780157.1		21 kDa		unknown	0.00039011	0.00091578	0.0006828	0.00050939	0.00042479	0.00045705	0	0	0	0	0	0
1582	TRUE	Empty	hypothetical protein AHF37_04529 [Paragonimus kellicotti]	KAF6775333.1		19 kDa		unknown	0.00048302	0.00061594	0.00064413	0.00074751	0.00093504	0.00083837	0	0	0	0	0	0
218	TRUE	Empty	hypothetical protein AHF37_12442 [Paragonimus kellicotti]	KAF6769593.1		9 kDa		unknown	0.00079362	0.0014195	0.00079375	0.0039478	0.0019753	0.0021253	0	0	0	0	0	0
1511	TRUE	Empty	hypothetical protein AHF37_04887 [Paragonimus kellicotti]	KAF6775912.1		25 kDa		unknown	0.00055449	0.00066118	0.00043575	0.00041374	0	0.00037123	0	0	0	0	0	0
1244	TRUE	Empty	hypothetical protein AHF37_06047 [Paragonimus kellicotti]	KAF6774656.1		29 kDa		unknown	0.00045176	0.00054386	0.00059086	0	0	0	0	0	0	0	0	0
1594	TRUE	Empty	hypothetical protein AHF37_04473, partial [Paragonimus kellicotti]	KAF6775709.1		49 kDa	TRUE	unknown	0	6.4964e-05	0	0.00065044	0.00066295	0.00077813	0	0	0	0	0	0
1105	TRUE	Empty	hypothetical protein AHF37_06686 [Paragonimus kellicotti]	KAF6775786.1		143 kDa		unknown	0.00010457	0.0001382	9.7618e-05	0	0	0	0	0	0	0	0	0
944	TRUE	Empty	hypothetical protein AHF37_07495 [Paragonimus kellicotti]	KAF6772655.1		23 kDa		unknown	0.00054149	0.00080036	0.00072211	0.00031425	0	0	0	0	0	0	0	0
2033	TRUE	Empty	hypothetical protein AHF37_02385 [Paragonimus kellicotti]	KAF6777888.1		219 kDa		unknown	6.7351e-05	7.964e-05	7.6344e-05	0	0	0	0	0	0	0	0	0
968	TRUE	Empty	hypothetical protein AHF37_07403 [Paragonimus kellicotti]	KAF6773919.1		36 kDa		unknown	0.00024736	0.00020073	0.00032987	0.00038282	0.00055866	0.00060109	0	0	0	0	0	0
2261	TRUE	Empty	hypothetical protein AHF37_01385 [Paragonimus kellicotti]	KAF6778963.1		16 kDa		unknown	0.00059584	0.0011052	0.00059594	0.0011526	0.00076896	0.0010342	0	0	0	0	0	0
2197	TRUE	Empty	hypothetical protein AHF37_01601 [Paragonimus kellicotti]	KAF6779436.1		28 kDa		unknown	0.00033183	0.00042315	0.00047939	0.00051353	0.00064237	0.00046076	0	0	0	0	0	0
1233	TRUE	Empty	hypothetical protein AHF37_06108 [Paragonimus kellicotti]	KAF6774272.1		22 kDa		unknown	0.00068366	0.00047553	0.00054702	0.00031741	0.00066173	0.00042719	0	0	0	0	0	0
566	TRUE	Empty	hypothetical protein AHF37_09795 [Paragonimus kellicotti]	KAF6768046.1		35 kDa		unknown	0.00031875	0.0003628	0.00031881	0.00030271	0.00042072	0.00045267	0	0	0	0	0	0
833	TRUE	Empty	hypothetical protein AHF37_08176 [Paragonimus kellicotti]	KAF6768440.1		39 kDa		unknown	0.00024151	0.00044796	0.0004831	0	0.00015584	0.00016767	0	0	0	0	0	0
2011	TRUE	Empty	hypothetical protein AHF37_02514 [Paragonimus kellicotti]	KAF6777735.1		26 kDa		unknown	0.00040491	0.0004647	0.00036448	0.00098695	0.00023515	0	0	0	0	0	0	0
1718	TRUE	Empty	hypothetical protein AHF37_03824 [Paragonimus kellicotti]	KAF6776716.1		42 kDa		unknown	0.00031954	0.0002821	0.00046709	0	0.00014275	0.00015359	0	0	0	0	0	0
1230	TRUE	Empty	hypothetical protein AHF37_06117 [Paragonimus kellicotti]	KAF6774586.1		51 kDa		unknown	0.00032393	0.0002746	0.00028348	0	0	0.0001265	0	0	0	0	0	0
638	TRUE	Empty	hypothetical protein AHF37_09351 [Paragonimus kellicotti]	KAF6771501.1		37 kDa		unknown	0	0	0	0.0013399	0.0011173	0.0013739	0	0	0	0	0	0
2230	TRUE	Empty	hypothetical protein AHF37_01491 [Paragonimus kellicotti]	KAF6778774.1		74 kDa		unknown	0.00023576	0.00020257	0.00018032	0	0	0	0	0	0	0	0	0
1211	TRUE	Empty	hypothetical protein AHF37_06208 [Paragonimus kellicotti]	KAF6773932.1		11 kDa	TRUE	unknown	0.0011337	0.0016758	0.00085045	0.0013159	0.00082303	0.00059035	0	0	0	0	0	0
943	TRUE	Empty	hypothetical protein AHF37_07501 [Paragonimus kellicotti]	KAF6773563.1		15 kDa		unknown	0.00074455	0.0007062	0.00067698	0.0014141	0.0013758	0.00063441	0	0	0	0	0	0
530	TRUE	Empty	hypothetical protein AHF37_10100 [Paragonimus kellicotti]	KAF6770868.1		33 kDa		unknown	0.00034285	0.00048779	0.00024939	0.00043412	0.00027152	0.00048689	0	0	0	0	0	0
2204	TRUE	Empty	hypothetical protein AHF37_01580 [Paragonimus kellicotti]	KAF6779237.1		16 kDa		unknown	0.00080622	0.00077107	0.00087355	0.00070183	0.00039018	0.00041981	0	0	0	0	0	0
1099	TRUE	Empty	hypothetical protein AHF37_06714 [Paragonimus kellicotti]	KAF6774639.1		24 kDa		unknown	0.00062986	0.00035048	0.00071396	0.00029243	0	0	0	0	0	0	0	0
2042	TRUE	Empty	hypothetical protein AHF37_02332 [Paragonimus kellicotti]	KAF6778348.1		98 kDa		unknown	0.0001571	0.00010927	0.00013618	7.2938e-05	0.00012165	0	0	0	0	0	0	0
1203	TRUE	Empty	hypothetical protein AHF37_06242 [Paragonimus kellicotti]	KAF6767691.1		95 kDa	TRUE	unknown	0	0	0	0.00045938	0.00038308	0.00061826	0	0	0	0	0	0
413	TRUE	Empty	hypothetical protein AHF37_10887 [Paragonimus kellicotti]	KAF6770740.1		62 kDa		unknown	0.00028085	0.00017237	0.00026438	0	0	0	0	0	0	0	0	0
1843	TRUE	Empty	hypothetical protein AHF37_03291 [Paragonimus kellicotti]	KAF6776979.1		52 kDa		unknown	0.00024823	0.00027891	0.00028647	0	0	0	0	0	0	0	0	0
767	TRUE	Empty	hypothetical protein AHF37_08539 [Paragonimus kellicotti]	KAF6772209.1		89 kDa		unknown	0	0	0	0.00055408	0.00039605	0.00056816	0	0	0	0	0	0
518	TRUE	Empty	hypothetical protein AHF37_10171 [Paragonimus kellicotti]	KAF6768784.1		31 kDa		unknown	9.7178e-05	0	0	0.0013535	0.001599	0.0013156	0	0	0	0	0	0
2139	TRUE	Empty	hypothetical protein AHF37_01852 [Paragonimus kellicotti]	KAF6778716.1		103 kDa		unknown	0.00013832	0.00021648	0.00011858	0	0	0	0	0	0	0	0	0
2566	TRUE	Empty	hypothetical protein AHF37_00100 [Paragonimus kellicotti]	KAF6780414.1		42 kDa		unknown	0.00041899	0.00028286	0.00046836	0	0	0	0	0	0	0	0	0
1467	TRUE	Empty	hypothetical protein AHF37_05145 [Paragonimus kellicotti]	KAF6775932.1		10 kDa		unknown	0.0014267	0.0012759	0.0021405	0	0	0	0	0	0	0	0	0
822	TRUE	Empty	hypothetical protein AHF37_08221, partial [Paragonimus kellicotti]	KAF6772356.1		51 kDa		unknown	0.00027425	0.0003679	0.00029389	0	0	0	0	0	0	0	0	0
589	TRUE	Empty	hypothetical protein AHF37_09614 [Paragonimus kellicotti]	KAF6771194.1		44 kDa		unknown	0.00011779	9.8318e-05	0.00014137	0.00090235	0.00082089	0.00058882	0	0	0	0	0	0
2548	TRUE	Empty	hypothetical protein AHF37_00174 [Paragonimus kellicotti]	KAF6780409.1		31 kDa	TRUE	unknown	0.00036815	0.00031427	0.00040169	0.00046616	0.00048592	0.00052282	0	0	0	0	0	0
2036	TRUE	Empty	hypothetical protein AHF37_02356 [Paragonimus kellicotti]	KAF6778573.1		79 kDa		unknown	0.00011628	0.0002022	0.0001163	0.00031492	7.5034e-05	0.0001211	0	0	0	0	0	0
1776	TRUE	Empty	hypothetical protein AHF37_03545 [Paragonimus kellicotti]	KAF6776975.1		51 kDa		unknown	0.00015571	0.00020307	0.00025307	0.00047441	0.00022607	0.00012162	0	0	0	0	0	0
2389	TRUE	Empty	hypothetical protein AHF37_00799 [Paragonimus kellicotti]	KAF6779847.1		23 kDa		unknown	0.00058955	0.00066242	0.00049893	0.00031582	0.00039506	0.00042505	0	0	0	0	0	0
909	TRUE	Empty	hypothetical protein AHF37_07703 [Paragonimus kellicotti]	KAF6772893.1		51 kDa		unknown	0.00029008	0.00028248	0.00015474	0.00013468	0.00028078	0	0	0	0	0	0	0
230	TRUE	Empty	hypothetical protein AHF37_12332 [Paragonimus kellicotti]	KAF6769144.1		13 kDa		unknown	0.0012147	0.00076043	0.0012149	0	0	0	0	0	0	0	0	0
349	TRUE	Empty	hypothetical protein AHF37_11310 [Paragonimus kellicotti]	KAF6768651.1		68 kDa		unknown	0.00021377	0.0002549	0.00022908	0	0	0	0	0	0	0	0	0
595	TRUE	Empty	hypothetical protein AHF37_09594 [Paragonimus kellicotti]	KAF6771200.1		33 kDa	TRUE	unknown	0.00051568	0.00041144	0.00045509	0	0	0	0	0	0	0	0	0
2418	TRUE	Empty	hypothetical protein AHF37_00689 [Paragonimus kellicotti]	KAF6779785.1		96 kDa		unknown	5.0501e-05	6.3228e-05	9.0917e-05	0.00028136	0.00026396	0.00025244	0	0	0	0	0	0
2220	TRUE	Empty	hypothetical protein AHF37_01521 [Paragonimus kellicotti]	KAF6780362.1		95 kDa		unknown	8.5971e-05	8.9697e-05	9.6734e-05	0.00022452	0.00015602	0.0002686	0	0	0	0	0	0
1957	TRUE	Empty	hypothetical protein AHF37_02752 [Paragonimus kellicotti]	KAF6778029.1		20 kDa		unknown	0.0004638	0.00053768	0.00041234	0.0014356	0.00074821	0.00064402	0	0	0	0	0	0
536	TRUE	Empty	hypothetical protein AHF37_10041 [Paragonimus kellicotti]	KAF6768629.1		26 kDa		unknown	0.00055938	0.00058363	0.00035966	0	0.00034807	0.0003745	0	0	0	0	0	0
781	TRUE	Empty	hypothetical protein AHF37_08477, partial [Paragonimus kellicotti]	KAF6772204.1		44 kDa		unknown	0	9.781e-05	4.6881e-05	0.0012241	0.00068054	0.00080544	0	0	0	0	0	0
1860	TRUE	Empty	hypothetical protein AHF37_03205 [Paragonimus kellicotti]	KAF6776800.1		17 kDa		unknown	0.00076071	0.00054947	0.00099494	0	0	0	0	0	0	0	0	0
2564	TRUE	Empty	hypothetical protein AHF37_00102 [Paragonimus kellicotti]	KAF6780416.1		40 kDa		unknown	0.00033592	0.0002696	0.00049105	0	0	0	0	0	0	0	0	0
2609	TRUE	Empty	Deoxyribose phosphate aldolase [Paragonimus kellicotti]	KAF6772933.1		22 kDa		unknown	0.00068025	0.00056778	0.00058965	0	0.00026337	0.00042505	0	0	0	0	0	0
1865	TRUE	Empty	hypothetical protein AHF37_03176 [Paragonimus kellicotti]	KAF6768335.1		21 kDa		unknown	0.00070938	0.00084586	0.00065882	0	0	0	0	0	0	0	0	0
657	TRUE	Empty	hypothetical protein AHF37_09212 [Paragonimus kellicotti]	KAF6771582.1		34 kDa		unknown	0.00038532	0.00046388	0.00038539	0	0	0	0	0	0	0	0	0
1546	TRUE	Empty	hypothetical protein AHF37_04732, partial [Paragonimus kellicotti]	KAF6775812.1		11 kDa		unknown	0.0012957	0.0011716	0.00086395	0	0	0	0	0	0	0	0	0
1346	TRUE	Empty	hypothetical protein AHF37_05601 [Paragonimus kellicotti]	KAF6774270.1		21 kDa		unknown	0.00038596	0.00060403	0.00028951	0.00067196	0.00070045	0.0010551	0	0	0	0	0	0
1460	TRUE	Empty	hypothetical protein AHF37_05170, partial [Paragonimus kellicotti]	KAF6767914.1		72 kDa		unknown	0.00018168	0.00018955	0.00018171	9.7326e-05	0	0	0	0	0	0	0	0
1700	TRUE	Empty	hypothetical protein AHF37_03937 [Paragonimus kellicotti]	KAF6776502.1		33 kDa		unknown	0.00037274	0.0004213	0.00034173	0	0.00036078	0.00029113	0	0	0	0	0	0
795	TRUE	Empty	hypothetical protein AHF37_08377 [Paragonimus kellicotti]	KAF6772569.1		19 kDa		unknown	0.00056687	0.00080651	0.00061851	0.00071778	0	0	0	0	0	0	0	0
839	TRUE	Empty	hypothetical protein AHF37_08108 [Paragonimus kellicotti]	KAF6772927.1		50 kDa		unknown	0.00026556	0.0003197	0.00024517	0	0.00017795	0	0	0	0	0	0	0
1218	TRUE	Empty	hypothetical protein AHF37_06177 [Paragonimus kellicotti]	KAF6768539.1		93 kDa	TRUE	unknown	0.00012715	0.00016583	0.00013777	0	0	0	0	0	0	0	0	0
1278	TRUE	Empty	hypothetical protein AHF37_05879 [Paragonimus kellicotti]	KAF6775096.1		28 kDa	TRUE	unknown	0.00014629	0.00022895	0.00021947	0	0	0	0	0	0	0	0	0
1107	TRUE	Empty	hypothetical protein AHF37_06677 [Paragonimus kellicotti]	KAF6774287.1		86 kDa		unknown	0.00018335	0.00017855	0.00015893	0	0	0	0	0	0	0	0	0
1940	TRUE	Empty	hypothetical protein AHF37_02833 [Paragonimus kellicotti]	KAF6777408.1		79 kDa		unknown	0.0001791	0.00021355	0.00016633	0	0	0	0	0	0	0	0	0
1223	TRUE	Empty	hypothetical protein AHF37_06158 [Paragonimus kellicotti]	KAF6774240.1		79 kDa		unknown	0.00019298	0.00020134	0.00018014	0	0	0	0	0	0	0	0	0
1620	TRUE	Empty	hypothetical protein AHF37_04299 [Paragonimus kellicotti]	KAF6777117.1		26 kDa		unknown	0.00024187	0.00021029	0.00020159	0.0011229	0.0010535	0.00062971	0	0	0	0	0	0
2224	TRUE	Empty	hypothetical protein AHF37_01513 [Paragonimus kellicotti]	KAF6778244.1		26 kDa		unknown	0.00034443	0.00015971	0.00011483	0.0013326	0.0011113	0.00083696	0	0	0	0	0	0
2302	TRUE	Empty	hypothetical protein AHF37_01186, partial [Paragonimus kellicotti]	KAF6779330.1		36 kDa		unknown	0.00028168	0.00029388	0.00030989	0.00029425	0.00024538	0.00026401	0	0	0	0	0	0
1210	TRUE	Empty	hypothetical protein AHF37_06212 [Paragonimus kellicotti]	KAF6774460.1		14 kDa		unknown	0.00087774	0.0010684	0.0005121	0.00050939	0.00063719	0.00068557	0	0	0	0	0	0
1518	TRUE	Empty	hypothetical protein AHF37_04860 [Paragonimus kellicotti]	KAF6776080.1		46 kDa	TRUE	unknown	0.00027613	0.00019946	0.00029743	0.00014793	0.00018504	0.00013273	0	0	0	0	0	0
2090	TRUE	Empty	hypothetical protein AHF37_02078 [Paragonimus kellicotti]	KAF6778634.1		7 kDa		unknown	0.0014397	0.0012017	0.00086395	0.0025065	0.0033444	0.0026988	0	0	0	0	0	0
745	TRUE	Empty	hypothetical protein AHF37_08702 [Paragonimus kellicotti]	KAF6771814.1		36 kDa		unknown	0.0002504	0.00017417	0.00036175	0.00029063	0.0007271	0.00026077	0	0	0	0	0	0
2416	TRUE	Empty	hypothetical protein AHF37_00701 [Paragonimus kellicotti]	KAF6779773.1		32 kDa		unknown	0.0002786	0.00035527	0.00043345	0	0.00017977	0.00029014	0	0	0	0	0	0
694	TRUE	Empty	hypothetical protein AHF37_08988 [Paragonimus kellicotti]	KAF6772168.1		30 kDa		unknown	0.00041861	0.00036396	0.0003489	0	0.00030389	0.00054494	0	0	0	0	0	0
1082	TRUE	Empty	hypothetical protein AHF37_06806 [Paragonimus kellicotti]	KAF6773694.1		24 kDa		unknown	0.00057238	0.00041344	0.00070458	0	0.0002557	0	0	0	0	0	0	0
1285	TRUE	Empty	hypothetical protein AHF37_05848 [Paragonimus kellicotti]	KAF6775041.1		56 kDa		unknown	0	0	0	0.00075346	0.0007854	0.00090137	0	0	0	0	0	0
1197	TRUE	Empty	hypothetical protein AHF37_06251 [Paragonimus kellicotti]	KAF6774111.1		28 kDa		unknown	0.0004535	0.00014559	0.00017445	0.00085029	0.00060778	0.00076292	0	0	0	0	0	0
1335	TRUE	Empty	hypothetical protein AHF37_05666 [Paragonimus kellicotti]	KAF6774707.1		23 kDa		unknown	0.00027074	0.0004708	0.00049645	0.00047138	0.00078618	0.00084588	0	0	0	0	0	0
750	TRUE	Empty	hypothetical protein AHF37_08664 [Paragonimus kellicotti]	KAF6772012.1		10 kDa		unknown	0.00056103	0.0006829	0.00084168	0.0019535	0.0019006	0.0017528	0	0	0	0	0	0
1410	TRUE	Empty	hypothetical protein AHF37_05377 [Paragonimus kellicotti]	KAF6775105.1		43 kDa		unknown	0.00024122	0.00030201	0.00031364	0.00016799	0.00014009	0.00022609	0	0	0	0	0	0
2571	TRUE	Empty	hypothetical protein AHF37_00088 [Paragonimus kellicotti]	KAF6780477.1		21 kDa	TRUE	unknown	0.00049563	0.00051711	0.00044614	0.0010355	0.00043175	0.00061939	0	0	0	0	0	0
287	TRUE	Empty	hypothetical protein AHF37_11829 [Paragonimus kellicotti]	KAF6769883.1		17 kDa		unknown	0.00050041	0.00097894	0.00075074	0.00043562	0.0005449	0	0	0	0	0	0	0
1997	TRUE	Empty	hypothetical protein AHF37_02599 [Paragonimus kellicotti]	KAF6778015.1		11 kDa		unknown	0.0010502	0.0012949	0.0011459	0	0	0	0	0	0	0	0	0
1390	TRUE	Empty	hypothetical protein AHF37_05443 [Paragonimus kellicotti]	KAF6775422.1		19 kDa		unknown	0.00055644	0.00087084	0.00066784	0	0	0	0	0	0	0	0	0
2232	TRUE	Empty	hypothetical protein AHF37_01485 [Paragonimus kellicotti]	KAF6779035.1		126 kDa		unknown	9.5894e-05	0.0001334	0.0001039	0	0	0	0	0	0	0	0	0
2274	TRUE	Empty	hypothetical protein AHF37_01307 [Paragonimus kellicotti]	KAF6779351.1		23 kDa	TRUE	unknown	0.00044461	0.00051026	0.00031128	0	0	0	0	0	0	0	0	0
1849	TRUE	Empty	hypothetical protein AHF37_03262 [Paragonimus kellicotti]	KAF6777537.1		58 kDa		unknown	0.00027387	0.00016808	0.00020947	0	0	0	0	0	0	0	0	0
815	TRUE	Empty	hypothetical protein AHF37_08251 [Paragonimus kellicotti]	KAF6773165.1		65 kDa	TRUE	unknown	0.00020329	0.00014684	0.00018769	0	0	0	0	0	0	0	0	0
2578	TRUE	Empty	hypothetical protein AHF37_00064 [Paragonimus kellicotti]	KAF6780459.1		8 kDa		unknown	0.0017088	0.00192	0.0018406	0	0	0	0	0	0	0	0	0
948	TRUE	Empty	hypothetical protein AHF37_07485 [Paragonimus kellicotti]	KAF6773484.1		33 kDa		unknown	0.00038914	0.00040601	0.00047902	0	0	0	0	0	0	0	0	0
1901	TRUE	Empty	hypothetical protein AHF37_03018 [Paragonimus kellicotti]	KAF6777760.1		46 kDa		unknown	0.00010425	8.7017e-05	8.3416e-05	0.00036302	0.00048436	0.00071657	0	0	0	0	0	0
1452	TRUE	Empty	hypothetical protein AHF37_05191 [Paragonimus kellicotti]	KAF6774968.1		16 kDa		unknown	0.00044398	0.0005294	0.00038062	0.0013251	0.0012892	0.0013871	0	0	0	0	0	0
878	TRUE	Empty	hypothetical protein AHF37_07874 [Paragonimus kellicotti]	KAF6772726.1		32 kDa		unknown	0.00024764	0.00025838	0.00024769	0.00064674	0.00044944	0.00058028	0	0	0	0	0	0
2246	TRUE	Empty	hypothetical protein AHF37_01434 [Paragonimus kellicotti]	KAF6779106.1		61 kDa	TRUE	unknown	8.4766e-05	0.0001415	0.00010174	0.0001771	0.00029537	0.0001589	0	0	0	0	0	0
26	TRUE	Empty	Proteasome core particle subunit beta 7 [Paragonimus kellicotti]	KAF6776698.1		10 kDa		unknown	0.0010845	0.00092574	0.00088743	0.0010299	0.0014314	0.00092403	0	0	0	0	0	0
1108	TRUE	Empty	hypothetical protein AHF37_06670 [Paragonimus kellicotti]	KAF6774525.1		13 kDa		unknown	0.00088292	0.0010887	0.00064223	0.0013974	0.00046614	0.00050154	0	0	0	0	0	0
2596	TRUE	Empty	hypothetical protein AHF37_00005 [Paragonimus kellicotti]	KAF6780519.1		16 kDa		unknown	0.00065638	0.00080934	0.00047745	0.00062334	0.00051981	0.00055928	0	0	0	0	0	0
869	TRUE	Empty	hypothetical protein AHF37_07907 [Paragonimus kellicotti]	KAF6771680.1		20 kDa		unknown	0.00015548	0.00010815	0.00020735	0.0021656	0.001806	0.0012954	0	0	0	0	0	0
1617	TRUE	Empty	hypothetical protein AHF37_04319 [Paragonimus kellicotti]	KAF6775963.1		38 kDa		unknown	0.0002373	0.00022007	0.00026371	0.00036724	0.00015312	0	0	0	0	0	0	0
1682	TRUE	Empty	hypothetical protein AHF37_04012 [Paragonimus kellicotti]	KAF6777079.1		76 kDa		unknown	0.00015163	0.00012943	0.00019301	0	0.00012008	0.0001292	0	0	0	0	0	0
1364	TRUE	Empty	hypothetical protein AHF37_05538 [Paragonimus kellicotti]	KAF6775341.1		34 kDa	TRUE	unknown	0.00031977	0.0003033	0.00029075	0.00060735	0.00025324	0	0	0	0	0	0	0
516	TRUE	Empty	hypothetical protein AHF37_10175 [Paragonimus kellicotti]	KAF6771537.1		49 kDa		unknown	0.00030711	0.00023497	0.0001843	0	0.00023781	0	0	0	0	0	0	0
841	TRUE	Empty	hypothetical protein AHF37_08105 [Paragonimus kellicotti]	KAF6772227.1		45 kDa		unknown	0.00028829	0.00027765	0.0002218	0	0.00019318	0	0	0	0	0	0	0
2372	TRUE	Empty	hypothetical protein AHF37_00866 [Paragonimus kellicotti]	KAF6779762.1		12 kDa	TRUE	unknown	0.00053881	0.00065586	0.00080835	0	0	0	0	0	0	0	0	0
1326	TRUE	Empty	hypothetical protein AHF37_05688 [Paragonimus kellicotti]	KAF6768433.1		32 kDa		unknown	0.00041083	0.00042864	0.00031608	0	0	0	0	0	0	0	0	0
2445	TRUE	Empty	hypothetical protein AHF37_00592 [Paragonimus kellicotti]	KAF6779957.1		45 kDa	TRUE	unknown	0.0001851	0.00021726	0.00020827	0	0.00040312	0.00014458	0	0	0	0	0	0
990	TRUE	Empty	hypothetical protein AHF37_07274 [Paragonimus kellicotti]	KAF6773882.1		59 kDa	TRUE	unknown	0.00020653	0.00017957	0.00013771	0.00023971	0	0.00016131	0	0	0	0	0	0
868	TRUE	Empty	hypothetical protein AHF37_07911 [Paragonimus kellicotti]	KAF6773491.1		76 kDa		unknown	0.00015615	0.00013577	0.0001692	0	0	0	0	0	0	0	0	0
1500	TRUE	Empty	hypothetical protein AHF37_04963 [Paragonimus kellicotti]	KAF6775484.1		25 kDa		unknown	0.00035646	0.00033059	0.00063381	0.00027583	0	0.00037123	0	0	0	0	0	0
2023	TRUE	Empty	hypothetical protein AHF37_02449 [Paragonimus kellicotti]	KAF6778122.1		39 kDa		unknown	0.00025477	0.0002924	0.00033126	0	0.00022194	0	0	0	0	0	0	0
1955	TRUE	Empty	hypothetical protein AHF37_02758 [Paragonimus kellicotti]	KAF6778163.1		39 kDa		unknown	0.0003092	0.00037637	0.00030925	0	0.00014964	0	0	0	0	0	0	0
614	TRUE	Empty	hypothetical protein AHF37_09491 [Paragonimus kellicotti]	KAF6769287.1		41 kDa		unknown	0.00032844	0.00031631	0.00032849	0	0	0	0	0	0	0	0	0
37	TRUE	Empty	Mitochondrial import receptor subunit TOM70 [Paragonimus kellicotti]	KAF6776683.1		55 kDa		unknown	0.00032849	0.0001904	0.00021903	0	0	0	0	0	0	0	0	0
2466	TRUE	Empty	hypothetical protein AHF37_00529 [Paragonimus kellicotti]	KAF6779910.1		49 kDa		unknown	0	0	0	0.00065343	0.00072654	0.00097714	0	0	0	0	0	0
2183	TRUE	Empty	hypothetical protein AHF37_01662 [Paragonimus kellicotti]	KAF6778931.1		38 kDa		unknown	0.00029693	0.00042246	0.00037798	0	0	0	0	0	0	0	0	0
1905	TRUE	Empty	hypothetical protein AHF37_03005 [Paragonimus kellicotti]	KAF6777339.1		76 kDa		unknown	0.00021627	0.00015513	0.00017575	0	0	0	0	0	0	0	0	0
1047	TRUE	Empty	hypothetical protein AHF37_06995 [Paragonimus kellicotti]	KAF6774302.1		21 kDa		unknown	0.00014708	0.00020461	0.00019614	0.0010243	0.0018507	0.0015317	0	0	0	0	0	0
246	TRUE	Empty	hypothetical protein AHF37_12198 [Paragonimus kellicotti]	KAF6767744.1		26 kDa		unknown	0.00031141	0.00032491	0.0003504	0.00054219	0.00045214	0.00085132	0	0	0	0	0	0
994	TRUE	Empty	hypothetical protein AHF37_07253 [Paragonimus kellicotti]	KAF6767863.1		21 kDa		unknown	0.00025767	0.00026884	0.00010308	0.001615	0.0014964	0.001449	0	0	0	0	0	0
1948	TRUE	Empty	hypothetical protein AHF37_02807 [Paragonimus kellicotti]	KAF6777863.1		65 kDa		unknown	0.00016768	0.00019085	0.00015246	0.00010616	0.00013279	9.525e-05	0	0	0	0	0	0
2254	TRUE	Empty	hypothetical protein AHF37_01406 [Paragonimus kellicotti]	KAF6778941.1		14 kDa		unknown	0.00095088	0.00061052	0.00087788	0.00076409	0.00042479	0.00045705	0	0	0	0	0	0
974	TRUE	Empty	hypothetical protein AHF37_07368 [Paragonimus kellicotti]	KAF6773713.1		14 kDa		unknown	0.00066366	0.00053855	0.00088502	0.0010271	0.00064237	0.0011519	0	0	0	0	0	0
1240	TRUE	Empty	hypothetical protein AHF37_06067 [Paragonimus kellicotti]	KAF6774563.1		30 kDa		unknown	0.00043349	0.00041749	0.00036686	0	0	0	0	0	0	0	0	0
549	TRUE	Empty	hypothetical protein AHF37_09950, partial [Paragonimus kellicotti]	KAF6771240.1		21 kDa		unknown	0.00056984	0.0004459	0.00056994	0.00049606	0	0	0	0	0	0	0	0
2391	TRUE	Empty	hypothetical protein AHF37_00797 [Paragonimus kellicotti]	KAF6779574.1		45 kDa		unknown	0.00035395	0.00023081	0.00022126	0	0	0	0	0	0	0	0	0
1512	TRUE	Empty	hypothetical protein AHF37_04882 [Paragonimus kellicotti]	KAF6775409.1		26 kDa		unknown	0.00053129	0.00031676	0.00049343	0	0.00022039	0.00023713	0	0	0	0	0	0
123	TRUE	Empty	KAF6774964.1-DECOY	KAF6774964.1-DECOY		?		unknown	-1	-1	-1	-1	-1	-1	-1	-1	-1	-1	-1	-1
610	TRUE	Empty	hypothetical protein AHF37_09511 [Paragonimus kellicotti]	KAF6767940.1		30 kDa		unknown	0.00037507	0.00035575	0.00047745	0	0	0	0	0	0	0	0	0
16	TRUE	Empty	Serine/threonine-protein phosphatase 2A 55 kDa regulatory subunit B [Paragonimus kellicotti]	KAF6772700.1		58 kDa		unknown	0.00021341	0.00020411	0.00021345	0	0	0	0	0	0	0	0	0
397	TRUE	Empty	hypothetical protein AHF37_11016 [Paragonimus kellicotti]	KAF6770466.1		37 kDa		unknown	0.00027319	0.00028503	0.00035521	0	0	0	0	0	0	0	0	0
2601	TRUE	Empty	Glutathione dehydrogenase [Paragonimus kellicotti]	KAF6768278.1		21 kDa		unknown	0.00056393	0.00049032	0.00061103	0	0.00040938	0.00029365	0	0	0	0	0	0
1953	TRUE	Empty	hypothetical protein AHF37_02767 [Paragonimus kellicotti]	KAF6777680.1		142 kDa		unknown	0.00010571	5.8823e-05	9.1631e-05	0	0	0	0	0	0	0	0	0
656	TRUE	Empty	hypothetical protein AHF37_09224 [Paragonimus kellicotti]	KAF6771613.1		35 kDa		unknown	0.00040311	0.00039054	0.00037438	0	0	0	0	0	0	0	0	0
1855	TRUE	Empty	hypothetical protein AHF37_03229 [Paragonimus kellicotti]	KAF6776891.1		28 kDa		unknown	0.00043711	0.00053206	0.00051004	0	0	0	0	0	0	0	0	0
2563	TRUE	Empty	hypothetical protein AHF37_00114 [Paragonimus kellicotti]	KAF6780392.1 (+1)		17 kDa		unknown	0.00048698	0.00069862	0.0012785	0	0	0	0	0	0	0	0	0
635	TRUE	Empty	hypothetical protein AHF37_09369 [Paragonimus kellicotti]	KAF6768608.1		42 kDa		unknown	0.00028794	0.00037552	0.00028798	0	0	0	0	0	0	0	0	0
2510	TRUE	Empty	hypothetical protein AHF37_00325 [Paragonimus kellicotti]	KAF6780193.1		19 kDa		unknown	0.00048302	0.00033597	0.00064413	0.00074751	0.00062336	0.0006707	0	0	0	0	0	0
871	TRUE	Empty	hypothetical protein AHF37_07901 [Paragonimus kellicotti]	KAF6768148.1		15 kDa		unknown	0.00052201	0.0003404	0.00065262	0.0011361	0.0013263	0.00081545	0	0	0	0	0	0
1052	TRUE	Empty	hypothetical protein AHF37_06960 [Paragonimus kellicotti]	KAF6774063.1		40 kDa	TRUE	unknown	0.00021826	0.00025302	0.00016979	0.00033778	0.00021126	0.00037884	0	0	0	0	0	0
666	TRUE	Empty	hypothetical protein AHF37_09168, partial [Paragonimus kellicotti]	KAF6772060.1		41 kDa		unknown	0.00029576	0.00015429	0.00019721	0.00034329	0.0002147	0.00015401	0	0	0	0	0	0
1701	TRUE	Empty	hypothetical protein AHF37_03935 [Paragonimus kellicotti]	KAF6777010.1		46 kDa		unknown	0.0002488	0.00025959	0.0002036	0.00031504	0	0.00014133	0	0	0	0	0	0
1771	TRUE	Empty	hypothetical protein AHF37_03558 [Paragonimus kellicotti]	KAF6777026.1		35 kDa		unknown	0.00030984	0.00029388	0.00033807	0.00019616	0.00016358	0.00017601	0	0	0	0	0	0
1201	TRUE	Empty	hypothetical protein AHF37_06244 [Paragonimus kellicotti]	KAF6774432.1		15 kDa		unknown	0.00081778	0.0006981	0.00081792	0.00051774	0.00064763	0.00069681	0	0	0	0	0	0
1331	TRUE	Empty	hypothetical protein AHF37_05678 [Paragonimus kellicotti]	KAF6774476.1		21 kDa	TRUE	unknown	0.00014788	0.00082288	0.00019721	0.00068657	0.00028627	0.00030801	0	0	0	0	0	0
1473	TRUE	Empty	hypothetical protein AHF37_05118 [Paragonimus kellicotti]	KAF6768395.1		18 kDa		unknown	0.00068886	0.00065882	0.00045931	0.00059966	0.00050007	0.0003587	0	0	0	0	0	0
2540	TRUE	Empty	hypothetical protein AHF37_00217 [Paragonimus kellicotti]	KAF6780315.1		101 kDa		unknown	0.00010981	8.0196e-05	0.00013179	0.00015294	9.5655e-05	0	0	0	0	0	0	0
2063	TRUE	Empty	hypothetical protein AHF37_02210 [Paragonimus kellicotti]	KAF6778285.1		60 kDa		unknown	0.0002023	0.00022866	0.00016861	0	0	0	0	0	0	0	0	0
1653	TRUE	Empty	hypothetical protein AHF37_04183 [Paragonimus kellicotti]	KAF6776719.1		27 kDa		unknown	0.00038432	0.00036088	0.00057658	0	0	0	0	0	0	0	0	0
1484	TRUE	Empty	hypothetical protein AHF37_05043, partial [Paragonimus kellicotti]	KAF6776042.1		52 kDa		unknown	0.00026732	0.00021915	0.00013368	0	0.00016634	0	0	0	0	0	0	0
2236	TRUE	Empty	hypothetical protein AHF37_01466 [Paragonimus kellicotti]	KAF6779102.1		21 kDa		unknown	0.00057893	0.00040268	0.00062728	0	0.00042027	0.00045219	0	0	0	0	0	0
1597	TRUE	Empty	hypothetical protein AHF37_04442 [Paragonimus kellicotti]	KAF6767824.1		22 kDa		unknown	0.00041227	0.00057352	0.00064142	0	0	0	0	0	0	0	0	0
918	TRUE	Empty	hypothetical protein AHF37_07670 [Paragonimus kellicotti]	KAF6773654.1		53 kDa		unknown	0.00015982	0.00022928	0.00025976	0	0.00011602	0.00018725	0	0	0	0	0	0
1982	TRUE	Empty	hypothetical protein AHF37_02656 [Paragonimus kellicotti]	KAF6777679.1		28 kDa		unknown	0.00051409	0.00053637	0.00036727	0	0	0	0	0	0	0	0	0
631	TRUE	Empty	hypothetical protein AHF37_09384, partial [Paragonimus kellicotti]	KAF6771437.1		81 kDa	TRUE	unknown	0	3.8572e-05	8.6278e-05	0	0	0	0	0	0	0	0	0
859	TRUE	Empty	hypothetical protein AHF37_07974 [Paragonimus kellicotti]	KAF6773205.1		25 kDa		unknown	0.00039245	0.00027297	0.0003489	0	0	0	0	0	0	0	0	0
1811	TRUE	Empty	hypothetical protein AHF37_03408 [Paragonimus kellicotti]	KAF6777366.1		43 kDa		unknown	0.00016577	7.4123e-05	0.0001658	0.00057722	0.00027506	0.00073987	0	0	0	0	0	0
1187	TRUE	Empty	hypothetical protein AHF37_06289, partial [Paragonimus kellicotti]	KAF6774340.1		70 kDa		unknown	0.00011463	0.00016445	0.00010032	0.00014968	0.00016643	0.00017906	0	0	0	0	0	0
2420	TRUE	Empty	hypothetical protein AHF37_00685 [Paragonimus kellicotti]	KAF6779930.1		26 kDa	TRUE	unknown	0.00036442	0.00038021	0.00040498	0.00070496	0.00023515	0.00037951	0	0	0	0	0	0
584	TRUE	Empty	hypothetical protein AHF37_09669 [Paragonimus kellicotti]	KAF6768461.1		52 kDa		unknown	0.00024458	0.00012759	0.00016308	0.00028389	0.00029592	0.00019104	0	0	0	0	0	0
2017	TRUE	Empty	hypothetical protein AHF37_02479 [Paragonimus kellicotti]	KAF6778097.1		17 kDa		unknown	0.00054785	0.00044457	0.00073059	0.00063589	0.00070703	0.00057054	0	0	0	0	0	0
1697	TRUE	Empty	hypothetical protein AHF37_03956 [Paragonimus kellicotti]	KAF6776219.1		59 kDa		unknown	0.00019335	0.00014671	0.00021096	0.00012241	0	0	0	0	0	0	0	0
1553	TRUE	Empty	hypothetical protein AHF37_04693 [Paragonimus kellicotti]	KAF6776120.1		80 kDa	TRUE	unknown	0.00016422	0.00010544	0.00011371	8.7973e-05	0	0	0	0	0	0	0	0
2218	TRUE	Empty	hypothetical protein AHF37_01532 [Paragonimus kellicotti]	KAF6778889.1		38 kDa	TRUE	unknown	0.00028752	0.00021817	0.00028757	0.00027305	0.0001518	0	0	0	0	0	0	0
2040	TRUE	Empty	hypothetical protein AHF37_02338 [Paragonimus kellicotti]	KAF6778330.1		51 kDa		unknown	0.00026454	0.00021686	0.00017009	0	0	0	0	0	0	0	0	0
2598	TRUE	Empty	Huntingtin-interacting protein HYPK [Paragonimus kellicotti]	KAF6775746.1		12 kDa		unknown	0.00065963	0.00086028	0.00090715	0	0	0	0	0	0	0	0	0
1549	TRUE	Empty	hypothetical protein AHF37_04719 [Paragonimus kellicotti]	KAF6775501.1		62 kDa		unknown	0.00013004	0.00013567	0.00019509	0.0001132	0.0001416	0	0	0	0	0	0	0
698	TRUE	Empty	hypothetical protein AHF37_08962, partial [Paragonimus kellicotti]	KAF6771462.1		26 kDa		unknown	0.00041041	0.00038537	0.00036943	0	0.00035752	0.00038466	0	0	0	0	0	0
2453	TRUE	Empty	hypothetical protein AHF37_00572 [Paragonimus kellicotti]	KAF6779926.1		32 kDa		unknown	0.00036952	0.00031544	0.00053757	0	0	0	0	0	0	0	0	0
505	TRUE	Empty	hypothetical protein AHF37_10250, partial [Paragonimus kellicotti]	KAF6768948.1		30 kDa		unknown	0.00041384	0.00046776	0.00041391	0	0	0	0	0	0	0	0	0
1025	TRUE	Empty	hypothetical protein AHF37_07125 [Paragonimus kellicotti]	KAF6774035.1		58 kDa	TRUE	unknown	0.00017577	0.00029343	0.00021096	0	0	0	0	0	0	0	0	0
457	TRUE	Empty	hypothetical protein AHF37_10542 [Paragonimus kellicotti]	KAF6770569.1		39 kDa		unknown	0.00029172	0.00030437	0.00026525	0	0	0	0	0	0	0	0	0
2071	TRUE	Empty	hypothetical protein AHF37_02177 [Paragonimus kellicotti]	KAF6778502.1		64 kDa		unknown	0.00021522	0.00019247	0.00016913	0	0	0	0	0	0	0	0	0
379	TRUE	Empty	hypothetical protein AHF37_11107, partial [Paragonimus kellicotti]	KAF6770712.1		34 kDa		unknown	9.0398e-05	0.00015719	0.00012055	0.00062955	0.00087498	0.00084728	0	0	0	0	0	0
1930	TRUE	Empty	hypothetical protein AHF37_02893 [Paragonimus kellicotti]	KAF6777688.1		43 kDa		unknown	0.00031527	0.00017712	0.00016979	0.00025333	0.00021126	0.00015153	0	0	0	0	0	0
1347	TRUE	Empty	hypothetical protein AHF37_05600 [Paragonimus kellicotti]	KAF6774269.1		18 kDa		unknown	0.00031276	0.00059824	0.00031281	0.00090754	0.00075681	0.00065142	0	0	0	0	0	0
720	TRUE	Empty	hypothetical protein AHF37_08868 [Paragonimus kellicotti]	KAF6772616.1		24 kDa		unknown	0.00038505	0.00044637	0.00021395	0.00044692	0.00024846	0.00040099	0	0	0	0	0	0
1743	TRUE	Empty	hypothetical protein AHF37_03713 [Paragonimus kellicotti]	KAF6776868.1		19 kDa		unknown	0.00043711	0.00062707	0.00049183	0.00057076	0	0.00051211	0	0	0	0	0	0
310	TRUE	Empty	hypothetical protein AHF37_11656, partial [Paragonimus kellicotti]	KAF6769896.1		22 kDa		unknown	0.00048907	0.00032471	0.00040021	0	0.00051641	0.00055563	0	0	0	0	0	0
1703	TRUE	Empty	hypothetical protein AHF37_03924, partial [Paragonimus kellicotti]	KAF6776835.1		32 kDa		unknown	0.00039578	0.00020647	0.00023091	0.00034453	0	0	0	0	0	0	0	0
2413	TRUE	Empty	hypothetical protein AHF37_00721 [Paragonimus kellicotti]	KAF6779653.1		21 kDa		unknown	0.00053353	0.00045544	0.00058213	0	0.00028168	0.0004546	0	0	0	0	0	0
1443	TRUE	Empty	hypothetical protein AHF37_05224 [Paragonimus kellicotti]	KAF6774949.1		29 kDa		unknown	0.00038373	0.00047315	0.00031401	0	0	0	0	0	0	0	0	0
860	TRUE	Empty	hypothetical protein AHF37_07972 [Paragonimus kellicotti]	KAF6772945.1		98 kDa		unknown	0.00012496	0.00011951	0.00010415	0	9.0713e-05	0	0	0	0	0	0	0
1756	TRUE	Empty	hypothetical protein AHF37_03647 [Paragonimus kellicotti]	KAF6776961.1		61 kDa		unknown	0.00024419	0.00016378	0.00020934	0	0	0	0	0	0	0	0	0
2512	TRUE	Empty	hypothetical protein AHF37_00316 [Paragonimus kellicotti]	KAF6780087.1		35 kDa	TRUE	unknown	0.00038407	0.00033907	0.00032504	0.00020575	0	0	0	0	0	0	0	0
1063	TRUE	Empty	hypothetical protein AHF37_06893 [Paragonimus kellicotti]	KAF6770238.1		45 kDa		unknown	0	0	0	0.00097176	0.00067531	0.00079925	0	0	0	0	0	0
1259	TRUE	Empty	hypothetical protein AHF37_05981 [Paragonimus kellicotti]	KAF6774578.1		68 kDa		unknown	0.00021234	0.00022154	0.00013653	0	0	0	0	0	0	0	0	0
477	TRUE	Empty	hypothetical protein AHF37_10443, partial [Paragonimus kellicotti]	KAF6771985.1		21 kDa		unknown	0.00042738	0.00059454	0.00075991	0	0	0	0	0	0	0	0	0
1325	TRUE	Empty	hypothetical protein AHF37_05690 [Paragonimus kellicotti]	KAF6774654.1		21 kDa		unknown	0.00056687	0.00064073	0.00056697	0	0	0	0	0	0	0	0	0
251	TRUE	Empty	hypothetical protein AHF37_12176, partial [Paragonimus kellicotti]	KAF6769791.1		14 kDa		unknown	0.0010078	0.00080881	0.0010855	0	0	0	0	0	0	0	0	0
2044	TRUE	Empty	hypothetical protein AHF37_02309 [Paragonimus kellicotti]	KAF6778159.1		52 kDa	TRUE	unknown	0.00023868	0.00016602	0.0003183	0	0	0	0	0	0	0	0	0
1239	TRUE	Empty	hypothetical protein AHF37_06070 [Paragonimus kellicotti]	KAF6775002.1		36 kDa		unknown	0.0004479	0.00020445	0.00036398	0	0	0	0	0	0	0	0	0
389	TRUE	Empty	hypothetical protein AHF37_11045 [Paragonimus kellicotti]	KAF6770561.1		32 kDa		unknown	0.00022045	0.00023001	0.00025199	0.00043864	0.00045724	0.00049196	0	0	0	0	0	0
193	TRUE	Empty	hypothetical protein AHF37_12697 [Paragonimus kellicotti]	KAF6769121.1		39 kDa		unknown	0.00035668	0.00013291	0.00017837	0.00026614	0.00022194	0.00031839	0	0	0	0	0	0
1414	TRUE	Empty	hypothetical protein AHF37_05344 [Paragonimus kellicotti]	KAF6768080.1		76 kDa		unknown	0	4.1144e-05	5.2588e-05	0.00041194	0.00034353	0.00041068	0	0	0	0	0	0
1115	TRUE	Empty	hypothetical protein AHF37_06631 [Paragonimus kellicotti]	KAF6768301.1		19 kDa		unknown	0.00058688	0.00027833	0.00042689	0.00037156	0.00046477	0.00033338	0	0	0	0	0	0
983	TRUE	Empty	hypothetical protein AHF37_07317 [Paragonimus kellicotti]	KAF6773653.1		10 kDa		unknown	0.00097526	0.0011193	0.00087788	0.00067919	0	0.0006094	0	0	0	0	0	0
757	TRUE	Empty	hypothetical protein AHF37_08625 [Paragonimus kellicotti]	KAF6768720.1		54 kDa	TRUE	unknown	0.00023661	0.00020572	0.00011832	0	0.00011451	0	0	0	0	0	0	0
27	TRUE	Empty	Proteasomal ATPase-associated factor 1 [Paragonimus kellicotti]	KAF6777721.1		41 kDa		unknown	0.00023806	0.00022354	0.00028572	0	0	0	0	0	0	0	0	0
1638	TRUE	Empty	hypothetical protein AHF37_04234 [Paragonimus kellicotti]	KAF6776637.1		44 kDa	TRUE	unknown	0.00024187	0.00027758	0.0002661	0	0	0	0	0	0	0	0	0
947	TRUE	Empty	hypothetical protein AHF37_07486 [Paragonimus kellicotti]	KAF6773485.1		15 kDa	TRUE	unknown	0.00071264	0.00033797	0.00071276	0	0	0	0	0	0	0	0	0
742	TRUE	Empty	hypothetical protein AHF37_08719 [Paragonimus kellicotti]	KAF6768089.1		51 kDa		unknown	0.00024513	0.00015739	0.00016974	0	0	0	0	0	0	0	0	0
1537	TRUE	Empty	hypothetical protein AHF37_04764 [Paragonimus kellicotti]	KAF6775388.1		14 kDa		unknown	0.00074344	0.0010084	0.00066921	0.00077661	0	0	0	0	0	0	0	0
1097	TRUE	Empty	hypothetical protein AHF37_06718 [Paragonimus kellicotti]	KAF6773649.1		59 kDa	TRUE	unknown	9.9306e-05	0.00012088	4.9661e-05	0	0	0	0	0	0	0	0	0
938	TRUE	Empty	hypothetical protein AHF37_07548 [Paragonimus kellicotti]	KAF6773788.1		12 kDa		unknown	0.0012715	0.00070752	0.0011021	0	0	0	0	0	0	0	0	0
2286	TRUE	Empty	hypothetical protein AHF37_01252 [Paragonimus kellicotti]	KAF6779342.1		119 kDa	TRUE	unknown	0	0	0	0.00029993	0.00037517	0.00029602	0	0	0	0	0	0
739	TRUE	Empty	hypothetical protein AHF37_08736 [Paragonimus kellicotti]	KAF6772485.1		37 kDa		unknown	0.00029961	0.00025576	0.00040862	0	0	0	0	0	0	0	0	0
722	TRUE	Empty	hypothetical protein AHF37_08866 [Paragonimus kellicotti]	KAF6772212.1		33 kDa		unknown	0.00027119	0.0004087	0.00042193	0	0	0	0	0	0	0	0	0
2045	TRUE	Empty	hypothetical protein AHF37_02308 [Paragonimus kellicotti]	KAF6778012.1		31 kDa		unknown	0.00019646	0.00034163	0.000131	0.00068409	0.0004754	0.0003069	0	0	0	0	0	0
1759	TRUE	Empty	hypothetical protein AHF37_03628, partial [Paragonimus kellicotti]	KAF6777162.1		66 kDa		unknown	0.00013836	8.0196e-05	0.000123	0.00010706	0.00013392	9.6057e-05	0	0	0	0	0	0
1904	TRUE	Empty	hypothetical protein AHF37_03007 [Paragonimus kellicotti]	KAF6779417.1		197 kDa		unknown	6.7454e-05	3.2482e-05	4.6707e-05	0	0	0	0	0	0	0	0	0
448	TRUE	Empty	hypothetical protein AHF37_10617 [Paragonimus kellicotti]	KAF6770452.1		16 kDa		unknown	0.00068335	0.00051853	0.00062133	0.00064895	0	0	0	0	0	0	0	0
812	TRUE	Empty	hypothetical protein AHF37_08256, partial [Paragonimus kellicotti]	KAF6775184.1		16 kDa		unknown	0.00059152	0.0007543	0.00052588	0.00045771	0.0003817	0.00041068	0	0	0	0	0	0
955	TRUE	Empty	hypothetical protein AHF37_07444 [Paragonimus kellicotti]	KAF6773400.1		21 kDa		unknown	0.0005067	0.00042293	0.00055746	0	0	0	0	0	0	0	0	0
168	TRUE	Empty	KAF6768370.1-DECOY	KAF6768370.1-DECOY		?		unknown	-1	-1	-1	-1	-1	-1	-1	-1	-1	-1	-1	-1
1362	TRUE	Empty	hypothetical protein AHF37_05547 [Paragonimus kellicotti]	KAF6775219.1		168 kDa		unknown	0	0	1.8847e-05	0.00032807	0	0	0	0	0	0	0	0
1674	TRUE	Empty	hypothetical protein AHF37_04062 [Paragonimus kellicotti]	KAF6776135.1		54 kDa		unknown	0.00020445	0.0002327	0.00014871	0	0	0	0	0	0	0	0	0
2318	TRUE	Empty	hypothetical protein AHF37_01083 [Paragonimus kellicotti]	KAF6779412.1		31 kDa		unknown	0.00032049	0.00033438	0.00019233	0	0.00018613	0	0	0	0	0	0	0
360	TRUE	Empty	hypothetical protein AHF37_11245 [Paragonimus kellicotti]	KAF6770595.1		83 kDa	TRUE	unknown	0.00010106	6.5899e-05	0.00010107	0	0	0	0	0	0	0	0	0
1808	TRUE	Empty	hypothetical protein AHF37_03414 [Paragonimus kellicotti]	KAF6777360.1		27 kDa		unknown	0.00048925	0.00035339	0.00037641	0	0	0	0	0	0	0	0	0
2008	TRUE	Empty	hypothetical protein AHF37_02538 [Paragonimus kellicotti]	KAF6778053.1		281 kDa		unknown	4.3763e-05	3.4245e-05	4.3771e-05	0	0	0	0	0	0	0	0	0
640	TRUE	Empty	hypothetical protein AHF37_09345 [Paragonimus kellicotti]	KAF6771133.1		20 kDa		unknown	0.00059475	0.00056882	0.00049571	0	0	0	0	0	0	0	0	0
1691	TRUE	Empty	hypothetical protein AHF37_03970 [Paragonimus kellicotti]	KAF6776851.1		30 kDa		unknown	0.00033345	0.00027833	0.00016675	0.00034833	0.00038731	0.00031254	0	0	0	0	0	0
1353	TRUE	Empty	hypothetical protein AHF37_05587 [Paragonimus kellicotti]	KAF6775114.1		25 kDa		unknown	0.00033592	0.00043811	0.00029398	0.00029243	0.00048772	0.00039357	0	0	0	0	0	0
9	TRUE	Empty	Thimet oligopeptidase [Paragonimus kellicotti]	KAF6769631.1		10 kDa	TRUE	unknown	0.00040764	0.00074429	0.00071349	0.0017743	0.0014796	0.001592	0	0	0	0	0	0
1987	TRUE	Empty	hypothetical protein AHF37_02642 [Paragonimus kellicotti]	KAF6777948.1		82 kDa		unknown	3.682e-05	3.8416e-05	0	0.00029916	0.00035639	0.00030676	0	0	0	0	0	0
1536	TRUE	Empty	hypothetical protein AHF37_04768 [Paragonimus kellicotti]	KAF6776011.1		84 kDa		unknown	0.00013162	7.4906e-05	9.5741e-05	0	0.00010424	7.4768e-05	0	0	0	0	0	0
703	TRUE	Empty	hypothetical protein AHF37_08946 [Paragonimus kellicotti]	KAF6771705.1		18 kDa		unknown	0.00043449	0.00062332	0.0005432	0	0	0	0	0	0	0	0	0
1692	TRUE	Empty	hypothetical protein AHF37_03969 [Paragonimus kellicotti]	KAF6776850.1		52 kDa		unknown	0.00018344	0.00027645	0.00012231	0.00014194	0.00011837	0	0	0	0	0	0	0
165	TRUE	Empty	KAF6768416.1-DECOY	KAF6768416.1-DECOY		?		unknown	-1	-1	-1	-1	-1	-1	-1	-1	-1	-1	-1	-1
1031	TRUE	Empty	hypothetical protein AHF37_07090 [Paragonimus kellicotti]	KAF6774008.1		20 kDa		unknown	0.00053353	0.00050099	0.00053362	0	0	0	0	0	0	0	0	0
2037	TRUE	Empty	hypothetical protein AHF37_02345 [Paragonimus kellicotti]	KAF6778356.1		29 kDa		unknown	0.00015438	0.00036242	0.00038602	0.00040318	0.00033622	0	0	0	0	0	0	0
794	TRUE	Empty	hypothetical protein AHF37_08390 [Paragonimus kellicotti]	KAF6775589.1 (+1)		15 kDa		unknown	0.00053353	0.00083498	0.00040021	0.00092889	0	0	0	0	0	0	0	0
1984	TRUE	Empty	hypothetical protein AHF37_02648, partial [Paragonimus kellicotti]	KAF6777553.1		39 kDa		unknown	0.00023457	0.00021754	0.00036494	0	0	0	0	0	0	0	0	0
1527	TRUE	Empty	hypothetical protein AHF37_04820 [Paragonimus kellicotti]	KAF6776076.1		11 kDa		unknown	0.0013248	0.00095694	0.0012231	0	0	0	0	0	0	0	0	0
2208	TRUE	Empty	hypothetical protein AHF37_01574 [Paragonimus kellicotti]	KAF6779146.1		29 kDa		unknown	0.00028947	0.0002349	0.00022518	0.00033598	0.00028018	0.00040194	0	0	0	0	0	0
2612	TRUE	Empty	Cytochrome c oxidase subunit 5B [Paragonimus kellicotti]	KAF6772986.1		25 kDa		unknown	0.00029124	0.00034727	0.00024967	0.00057949	0.00048325	0.00051994	0	0	0	0	0	0
1466	TRUE	Empty	hypothetical protein AHF37_05155 [Paragonimus kellicotti]	KAF6775694.1		29 kDa		unknown	0.00018817	0.00015706	0.00015056	0.0010484	0.00065569	0.00070548	0	0	0	0	0	0
2268	TRUE	Empty	hypothetical protein AHF37_01341 [Paragonimus kellicotti]	KAF6779265.1		48 kDa		unknown	0.00020474	0.00014953	0.0001843	0.00014258	0.0001189	0.0001919	0	0	0	0	0	0
1763	TRUE	Empty	hypothetical protein AHF37_03582 [Paragonimus kellicotti]	KAF6777260.1		39 kDa		unknown	0.00023524	0.00010908	0.00020914	0	0	0	0	0	0	0	0	0
1970	TRUE	Empty	hypothetical protein AHF37_02699 [Paragonimus kellicotti]	KAF6777522.1		21 kDa		unknown	0.00014473	0.00015101	0.00019301	0	0.0012608	0.0012058	0	0	0	0	0	0
405	TRUE	Empty	hypothetical protein AHF37_10929 [Paragonimus kellicotti]	KAF6770333.1		11 kDa		unknown	0.00056103	0	0.00028056	0.0026047	0.0019006	0.0017528	0	0	0	0	0	0
1472	TRUE	Empty	hypothetical protein AHF37_05122 [Paragonimus kellicotti]	KAF6774506.1		31 kDa		unknown	0.00030539	0.00015931	0.00021381	0.00042535	0.00035471	0	0	0	0	0	0	0
653	TRUE	Empty	hypothetical protein AHF37_09234 [Paragonimus kellicotti]	KAF6771871.1		38 kDa		unknown	0.00026214	0.00024615	0.00023596	0	0	0	0	0	0	0	0	0
1725	TRUE	Empty	hypothetical protein AHF37_03793 [Paragonimus kellicotti]	KAF6776760.1		30 kDa		unknown	0.00046684	0.00010437	0.00036686	0	0	0	0	0	0	0	0	0
562	TRUE	Empty	hypothetical protein AHF37_09855 [Paragonimus kellicotti]	KAF6770861.1		9 kDa		unknown	0.001121	0.00053163	0.001325	0	0	0	0	0	0	0	0	0
2192	TRUE	Empty	hypothetical protein AHF37_01626 [Paragonimus kellicotti]	KAF6779078.1		28 kDa		unknown	0.00034751	0.00032631	0.00031281	0	0.00030272	0	0	0	0	0	0	0
381	TRUE	Empty	hypothetical protein AHF37_11092 [Paragonimus kellicotti]	KAF6770218.1		32 kDa		unknown	0.00030334	0.00028484	0.00030339	0	0	0	0	0	0	0	0	0
1602	TRUE	Empty	hypothetical protein AHF37_04429 [Paragonimus kellicotti]	KAF6777228.1		55 kDa		unknown	0.00019095	0.00023907	0.00019098	0	0	0	0	0	0	0	0	0
43	TRUE	Empty	Kyphoscoliosis peptidase [Paragonimus kellicotti]	KAF6768813.1		92 kDa		unknown	9.9914e-05	0.00012741	0.00013324	0	0	0	0	0	0	0	0	0
1373	TRUE	Empty	hypothetical protein AHF37_05511 [Paragonimus kellicotti]	KAF6774337.1		44 kDa		unknown	0.00026742	0.00020926	0.00026746	0	0	0	0	0	0	0	0	0
1974	TRUE	Empty	hypothetical protein AHF37_02675 [Paragonimus kellicotti]	KAF6777540.1		44 kDa		unknown	0	0	0	0.00040804	0.0007486	0.0012448	0	0	0	0	0	0
537	TRUE	Empty	hypothetical protein AHF37_10038 [Paragonimus kellicotti]	KAF6771083.1		48 kDa	TRUE	unknown	0	0	0	0.00051774	0.00086351	0.00079635	0	0	0	0	0	0
965	TRUE	Empty	hypothetical protein AHF37_07408 [Paragonimus kellicotti]	KAF6773817.1		58 kDa		unknown	0.00012047	0.00010774	6.8854e-05	0.00017979	0.00029985	0.00026885	0	0	0	0	0	0
1535	TRUE	Empty	hypothetical protein AHF37_04769 [Paragonimus kellicotti]	KAF6768167.1		80 kDa	TRUE	unknown	5.1534e-05	6.7209e-05	9.0199e-05	0.00017945	0.00022446	0.00016101	0	0	0	0	0	0
913	TRUE	Empty	hypothetical protein AHF37_07680 [Paragonimus kellicotti]	KAF6772763.1		20 kDa		unknown	0.00031097	0.00032445	0.0004147	0.00036094	0.00030099	0.00048578	0	0	0	0	0	0
2149	TRUE	Empty	hypothetical protein AHF37_01813 [Paragonimus kellicotti]	KAF6779043.1		32 kDa		unknown	0.00026195	0.00020498	0.00026199	0.00045606	0	0.0004092	0	0	0	0	0	0
960	TRUE	Empty	hypothetical protein AHF37_07435 [Paragonimus kellicotti]	KAF6773058.1		11 kDa		unknown	0.00087211	0.00036396	0.00061058	0	0.001013	0.0010899	0	0	0	0	0	0
971	TRUE	Empty	hypothetical protein AHF37_07380 [Paragonimus kellicotti]	KAF6773843.1		60 kDa		unknown	0.0001369	0.00016069	0.00011981	0.00029795	9.9385e-05	0	0	0	0	0	0	0
1846	TRUE	Empty	hypothetical protein AHF37_03280 [Paragonimus kellicotti]	KAF6777845.1		51 kDa		unknown	0.00020336	0.00019096	0.00018306	0	0	0	0	0	0	0	0	0
2281	TRUE	Empty	hypothetical protein AHF37_01281 [Paragonimus kellicotti]	KAF6779414.1		47 kDa		unknown	0.00034552	0.00015772	0.00012959	0	0	0	0	0	0	0	0	0
1215	TRUE	Empty	hypothetical protein AHF37_06193 [Paragonimus kellicotti]	KAF6774317.1		16 kDa		unknown	0.00062986	0.00026286	0.00037798	0	0	0.00078714	0	0	0	0	0	0
2084	TRUE	Empty	hypothetical protein AHF37_02123, partial [Paragonimus kellicotti]	KAF6778253.1		27 kDa	TRUE	unknown	0.00030746	0.00028068	0.00026907	0	0.00033479	0.00036022	0	0	0	0	0	0
2316	TRUE	Empty	hypothetical protein AHF37_01087 [Paragonimus kellicotti]	KAF6779395.1		390 kDa	TRUE	unknown	2.2744e-05	2.1094e-05	3.2858e-05	0	0	0	0	0	0	0	0	0
908	TRUE	Empty	hypothetical protein AHF37_07706 [Paragonimus kellicotti]	KAF6773671.1		84 kDa		unknown	8.4766e-05	0.00012634	0.000109	0.0001265	0.00010549	0	0	0	0	0	0	0
1784	TRUE	Empty	hypothetical protein AHF37_03521 [Paragonimus kellicotti]	KAF6776627.1 (+1)		34 kDa	TRUE	unknown	0.00025997	0.00033151	0.00031779	0	0	0	0	0	0	0	0	0
13	TRUE	Empty	Tetratricopeptide repeat domain 1 [Paragonimus kellicotti]	KAF6779152.1		31 kDa		unknown	0.00039868	0.0003813	0.00026583	0	0	0	0	0	0	0	0	0
594	TRUE	Empty	hypothetical protein AHF37_09600 [Paragonimus kellicotti]	KAF6771585.1		33 kDa		unknown	0.00029934	0.00024985	0.00041914	0	0	0	0	0	0	0	0	0
313	TRUE	Empty	hypothetical protein AHF37_11619, partial [Paragonimus kellicotti]	KAF6770253.1		39 kDa		unknown	0.00018403	0.000192	7.8882e-05	0.00036617	0.0003817	0.00041068	0	0	0	0	0	0
2021	TRUE	Empty	hypothetical protein AHF37_02459 [Paragonimus kellicotti]	KAF6777818.1		22 kDa		unknown	0.00027074	0.00014124	0.00027079	0.00047138	0.00078618	0.00084588	0	0	0	0	0	0
1614	TRUE	Empty	hypothetical protein AHF37_04343 [Paragonimus kellicotti]	KAF6776256.1		12 kDa		unknown	0.00034884	0.00036396	0.0003489	0.0012147	0.0022792	0.0016348	0	0	0	0	0	0
1914	TRUE	Empty	hypothetical protein AHF37_02965 [Paragonimus kellicotti]	KAF6777530.1		20 kDa		unknown	0.00035469	0.00052866	0.00020271	0.00052931	0.00058854	0.00031661	0	0	0	0	0	0
1482	TRUE	Empty	hypothetical protein AHF37_05062 [Paragonimus kellicotti]	KAF6775086.1		20 kDa		unknown	0.00025767	0.00053768	0.0003608	0	0.00029928	0.00048302	0	0	0	0	0	0
281	TRUE	Empty	hypothetical protein AHF37_11880 [Paragonimus kellicotti]	KAF6769903.1		20 kDa		unknown	0.0004638	0.00032261	0.00030925	0	0	0	0	0	0	0	0	0
568	TRUE	Empty	hypothetical protein AHF37_09778 [Paragonimus kellicotti]	KAF6771487.1		21 kDa		unknown	0.00031904	0.00038043	0.00041027	0	0.00039704	0	0	0	0	0	0	0
1420	TRUE	Empty	hypothetical protein AHF37_05330 [Paragonimus kellicotti]	KAF6775592.1		16 kDa		unknown	0.00058307	0.00054075	0.00051837	0	0.00037624	0.00040481	0	0	0	0	0	0
282	TRUE	Empty	hypothetical protein AHF37_11878, partial [Paragonimus kellicotti]	KAF6769245.1		31 kDa		unknown	0	0	0	0.00055997	0.0010273	0.0010049	0	0	0	0	0	0
546	TRUE	Empty	hypothetical protein AHF37_09974 [Paragonimus kellicotti]	KAF6771329.1		23 kDa		unknown	0.00030971	0.00041545	0.00039826	0	0	0	0	0	0	0	0	0
676	TRUE	Empty	hypothetical protein AHF37_09118, partial [Paragonimus kellicotti]	KAF6771666.1		39 kDa		unknown	0.0002166	0.00028248	0.00027079	0	0	0	0	0	0	0	0	0
1355	TRUE	Empty	hypothetical protein AHF37_05581 [Paragonimus kellicotti]	KAF6775275.1		102 kDa		unknown	8.7868e-05	7.1304e-05	6.8353e-05	6.7992e-05	8.505e-05	0	0	0	0	0	0	0
47	TRUE	Empty	KAF6779518.1-DECOY	KAF6779518.1-DECOY		?		unknown	-1	-1	-1	-1	-1	-1	-1	-1	-1	-1	-1	-1
2487	TRUE	Empty	hypothetical protein AHF37_00433 [Paragonimus kellicotti]	KAF6780065.1		22 kDa	TRUE	unknown	0.00037596	0.00034322	0.00023501	0	0	0	0	0	0	0	0	0
1106	TRUE	Empty	hypothetical protein AHF37_06679 [Paragonimus kellicotti]	KAF6767867.1		41 kDa		unknown	0.00022242	0.00020628	0.0002719	0	0	0.00015442	0	0	0	0	0	0
2332	TRUE	Empty	hypothetical protein AHF37_01014 [Paragonimus kellicotti]	KAF6779378.1		57 kDa		unknown	0.00019113	0.00010877	0.00020854	0	0	0	0	0	0	0	0	0
715	TRUE	Empty	hypothetical protein AHF37_08900 [Paragonimus kellicotti]	KAF6772247.1		23 kDa		unknown	0.00041227	0.00033455	0.0005956	0	0	0	0	0	0	0	0	0
2009	TRUE	Empty	hypothetical protein AHF37_02535 [Paragonimus kellicotti]	KAF6777949.1		36 kDa	TRUE	unknown	0.00031473	0.00017911	0.00037202	0	0	0	0	0	0	0	0	0
1029	TRUE	Empty	hypothetical protein AHF37_07110, partial [Paragonimus kellicotti]	KAF6773483.1		27 kDa		unknown	0.00027366	0.00016316	0.00070382	0	0	0	0	0	0	0	0	0
1247	TRUE	Empty	hypothetical protein AHF37_06037, partial [Paragonimus kellicotti]	KAF6774484.1		18 kDa		unknown	0.00054311	0.00045332	0.00065184	0	0	0	0	0	0	0	0	0
810	TRUE	Empty	hypothetical protein AHF37_08268 [Paragonimus kellicotti]	KAF6768480.1		34 kDa		unknown	0.00024596	0.00022455	0.00049201	0	0	0	0	0	0	0	0	0
885	TRUE	Empty	hypothetical protein AHF37_07840 [Paragonimus kellicotti]	KAF6773160.1		49 kDa		unknown	0.00021976	0.00018759	0.00021979	0	0	0	0	0	0	0	0	0
2586	TRUE	Empty	hypothetical protein AHF37_00040 [Paragonimus kellicotti]	KAF6780503.1		62 kDa		unknown	0.00018374	0.00020913	0.00013365	0	0	0	0	0	0	0	0	0
1396	TRUE	Empty	hypothetical protein AHF37_05424 [Paragonimus kellicotti]	KAF6775346.1		60 kDa		unknown	0.00021675	0.00012177	0.00016675	0	0	0	0	0	0	0	0	0
1016	TRUE	Empty	hypothetical protein AHF37_07142 [Paragonimus kellicotti]	KAF6773386.1		76 kDa		unknown	0.0001047	0.00016386	0.00014399	0	0	0	0	0	0	0	0	0
2048	TRUE	Empty	hypothetical protein AHF37_02294 [Paragonimus kellicotti]	KAF6778351.1		31 kDa		unknown	0.00023087	0.00055058	0.00019792	0	0	0	0	0	0	0	0	0
253	TRUE	Empty	hypothetical protein AHF37_12130 [Paragonimus kellicotti]	KAF6769149.1		22 kDa		unknown	0.00028947	0.00035235	0.00019301	0.00083996	0.00056036	0.00045219	0	0	0	0	0	0
428	TRUE	Empty	hypothetical protein AHF37_10780 [Paragonimus kellicotti]	KAF6770929.1		24 kDa		unknown	0.00026676	0.00027833	0.00017787	0.00077408	0.00051641	0.00055563	0	0	0	0	0	0
716	TRUE	Empty	hypothetical protein AHF37_08893 [Paragonimus kellicotti]	KAF6772350.1		19 kDa		unknown	0.00046914	0.0003807	0.00041708	0.00036302	0.00030272	0.00032571	0	0	0	0	0	0
410	TRUE	Empty	hypothetical protein AHF37_10900 [Paragonimus kellicotti]	KAF6770799.1		14 kDa		unknown	0.00057587	0.00030042	0.00043197	0.0015039	0.00062707	0.00067469	0	0	0	0	0	0
2553	TRUE	Empty	hypothetical protein AHF37_00164 [Paragonimus kellicotti]	KAF6780297.1		30 kDa		unknown	6.5963e-05	0.00017206	9.8961e-05	0.00068907	0.0006704	0.00061826	0	0	0	0	0	0
2440	TRUE	Empty	hypothetical protein AHF37_00615 [Paragonimus kellicotti]	KAF6779906.1		36 kDa		unknown	0.0002179	0.00019892	0.00021793	0.00028453	0	0.00025529	0	0	0	0	0	0
1713	TRUE	Empty	hypothetical protein AHF37_03865 [Paragonimus kellicotti]	KAF6776734.1		10 kDa		unknown	0.00094918	0.00099032	0.00084386	0	0.00061249	0	0	0	0	0	0	0
403	TRUE	Empty	hypothetical protein AHF37_10957 [Paragonimus kellicotti]	KAF6770635.1		17 kDa		unknown	0.00037791	0.0003943	0	0.0013159	0.00073158	0.00098392	0	0	0	0	0	0
326	TRUE	Empty	hypothetical protein AHF37_11502 [Paragonimus kellicotti]	KAF6769876.1		25 kDa		unknown	0.00012312	0.00017128	0	0.0012862	0.00059586	0.00089755	0	0	0	0	0	0
2589	TRUE	Empty	hypothetical protein AHF37_00023 [Paragonimus kellicotti]	KAF6780513.1		20 kDa		unknown	0	0	0	0.0015129	0.0012617	0.0015271	0	0	0	0	0	0
2024	TRUE	Empty	hypothetical protein AHF37_02428 [Paragonimus kellicotti]	KAF6776389.1		21 kDa		unknown	0.00039868	0.00036396	0.00044859	0	0.00043413	0	0	0	0	0	0	0
2234	TRUE	Empty	hypothetical protein AHF37_01471 [Paragonimus kellicotti]	KAF6779318.1		46 kDa		unknown	0.00014939	0.00028946	0.00012807	0	0	0	0	0	0	0	0	0
2381	TRUE	Empty	hypothetical protein AHF37_00833 [Paragonimus kellicotti]	KAF6779741.1		23 kDa		unknown	0.00048244	0.00045302	0.00038602	0	0	0	0	0	0	0	0	0
1091	TRUE	Empty	hypothetical protein AHF37_06768 [Paragonimus kellicotti]	KAF6773733.1		24 kDa		unknown	0.00030524	0.00040946	0.00039252	0	0	0	0	0	0	0	0	0
774	TRUE	Empty	hypothetical protein AHF37_08509 [Paragonimus kellicotti]	KAF6772907.1		45 kDa		unknown	0.0001796	0.00021081	0.00022454	0	0.00013038	0	0	0	0	0	0	0
1840	TRUE	Empty	hypothetical protein AHF37_03303 [Paragonimus kellicotti]	KAF6776674.1		96 kDa		unknown	0.0001267	7.7115e-05	8.4484e-05	0	0	0	0	0	0	0	0	0
977	TRUE	Empty	hypothetical protein AHF37_07350 [Paragonimus kellicotti]	KAF6774984.1		129 kDa		unknown	0	0	0	0.00047597	0.00016344	0.00012561	0	0	0	0	0	0
1494	TRUE	Empty	hypothetical protein AHF37_04993 [Paragonimus kellicotti]	KAF6775745.1		45 kDa		unknown	0	0	0	0.00076843	0.00051264	0.00055157	0	0	0	0	0	0
1332	TRUE	Empty	hypothetical protein AHF37_05677 [Paragonimus kellicotti]	KAF6774986.1		144 kDa		unknown	7.0804e-05	7.3873e-05	6.3734e-05	0	0	0	0	0	0	0	0	0
1435	TRUE	Empty	hypothetical protein AHF37_05267 [Paragonimus kellicotti]	KAF6775608.1		100 kDa	TRUE	unknown	0	0	0	0.00024348	0.00023204	0.00034329	0	0	0	0	0	0
1113	TRUE	Empty	hypothetical protein AHF37_06637 [Paragonimus kellicotti]	KAF6774007.1		62 kDa		unknown	0.00021556	0.0001384	0.00014926	0	0	0	0	0	0	0	0	0
38	TRUE	Empty	Microtubule-associated protein futsch [Paragonimus kellicotti]	KAF6778246.1		80 kDa		unknown	0.00013537	0.00014124	8.616e-05	0	0	0	0	0	0	0	0	0
1399	TRUE	Empty	hypothetical protein AHF37_05420 [Paragonimus kellicotti]	KAF6776215.1		49 kDa		unknown	0.00018637	0.00023766	0.0001864	0	0	0	0	0	0	0	0	0
1125	TRUE	Empty	hypothetical protein AHF37_06568, partial [Paragonimus kellicotti]	KAF6774729.1		181 kDa	TRUE	unknown	6.0284e-05	5.1461e-05	4.9331e-05	0	0	0	0	0	0	0	0	0
2370	TRUE	Empty	hypothetical protein AHF37_00871 [Paragonimus kellicotti]	KAF6779545.1		74 kDa		unknown	0.00014958	9.9313e-05	0.0001632	0	0	0	0	0	0	0	0	0
2110	TRUE	Empty	hypothetical protein AHF37_02002 [Paragonimus kellicotti]	KAF6778440.1		76 kDa		unknown	0.00011762	0.00014999	0.00011764	0	0	0	0	0	0	0	0	0
1486	TRUE	Empty	hypothetical protein AHF37_05034 [Paragonimus kellicotti]	KAF6775369.1		79 kDa		unknown	8.6498e-05	0.00014182	0.00014831	0	0	0	0	0	0	0	0	0
1499	TRUE	Empty	hypothetical protein AHF37_04972 [Paragonimus kellicotti]	KAF6775680.1		47 kDa		unknown	0.00020474	0.00021361	0.00020477	0	0	0	0	0	0	0	0	0
2533	TRUE	Empty	hypothetical protein AHF37_00245 [Paragonimus kellicotti]	KAF6780312.1		17 kDa		unknown	0.000617	0.00064375	0.00061711	0	0	0	0	0	0	0	0	0
1770	TRUE	Empty	hypothetical protein AHF37_03560 [Paragonimus kellicotti]	KAF6777660.1		29 kDa		unknown	0.0001751	0.00021922	0.00017512	0.0006097	0.00030506	0.00032823	0	0	0	0	0	0
1623	TRUE	Empty	hypothetical protein AHF37_04292 [Paragonimus kellicotti]	KAF6768657.1		42 kDa		unknown	0.00016321	0.00019461	0.00016324	0.00024357	0.00013541	0.00014569	0	0	0	0	0	0
1642	TRUE	Empty	hypothetical protein AHF37_04221 [Paragonimus kellicotti]	KAF6776356.1		30 kDa		unknown	6.9769e-05	0.00018198	0.00013956	0.00085029	0.00050648	0.00032696	0	0	0	0	0	0
2336	TRUE	Empty	hypothetical protein AHF37_01003 [Paragonimus kellicotti]	KAF6779517.1		26 kDa		unknown	0.00015244	0.00015904	0.00026681	0.0005308	0.0005533	0.00059531	0	0	0	0	0	0
945	TRUE	Empty	hypothetical protein AHF37_07494 [Paragonimus kellicotti]	KAF6775844.1		15 kDa		unknown	0.00056687	0.00051751	0.0004961	0	0.00061727	0.00066415	0	0	0	0	0	0
1733	TRUE	Empty	hypothetical protein AHF37_03769 [Paragonimus kellicotti]	KAF6776351.1		33 kDa		unknown	0.00024106	0.00018863	0.00021096	0	0.000175	0	0	0	0	0	0	0
2478	TRUE	Empty	hypothetical protein AHF37_00475 [Paragonimus kellicotti]	KAF6780219.1		49 kDa		unknown	0.00018344	0.00019139	4.0771e-05	0	0.00017755	0.00025471	0	0	0	0	0	0
1448	TRUE	Empty	hypothetical protein AHF37_05199 [Paragonimus kellicotti]	KAF6776005.1		48 kDa		unknown	0.00013145	6.8573e-05	0.00010956	0	0.0003817	0.00054757	0	0	0	0	0	0
15	TRUE	Empty	Sjoegren syndrome nuclear autoantigen [Paragonimus kellicotti]	KAF6775378.1		13 kDa		unknown	0.00015912	0.00024903	0	0.0024933	0.0018482	0.0014914	0	0	0	0	0	0
898	TRUE	Empty	hypothetical protein AHF37_07751 [Paragonimus kellicotti]	KAF6773318.1		104 kDa	TRUE	unknown	6.8195e-05	8.1315e-05	6.8207e-05	6.7846e-05	0	0	0	0	0	0	0	0
1000	TRUE	Empty	hypothetical protein AHF37_07237 [Paragonimus kellicotti]	KAF6773618.1		37 kDa		unknown	0.00027568	0.00020134	0.00019301	0	0	0	0	0	0	0	0	0
969	TRUE	Empty	hypothetical protein AHF37_07384 [Paragonimus kellicotti]	KAF6773777.1		24 kDa		unknown	0.00029258	0.00034887	0.00025082	0	0.00036411	0.00039175	0	0	0	0	0	0
1858	TRUE	Empty	hypothetical protein AHF37_03215 [Paragonimus kellicotti]	KAF6777489.1		20 kDa		unknown	0.00029416	0.00040921	0.00053938	0	0	0	0	0	0	0	0	0
311	TRUE	Empty	hypothetical protein AHF37_11649, partial [Paragonimus kellicotti]	KAF6769861.1		15 kDa		unknown	0.00041861	0.00036396	0.00055824	0	0	0	0	0	0	0	0	0
2255	TRUE	Empty	hypothetical protein AHF37_01401 [Paragonimus kellicotti]	KAF6779317.1		31 kDa		unknown	0.00032277	0.00030309	0.0001937	0	0	0	0	0	0	0	0	0
395	TRUE	Empty	hypothetical protein AHF37_11019 [Paragonimus kellicotti]	KAF6770460.1		17 kDa		unknown	0.00042326	0.00044161	0.00054429	0	0	0	0	0	0	0	0	0
2212	TRUE	Empty	hypothetical protein AHF37_01562 [Paragonimus kellicotti]	KAF6778722.1		246 kDa		unknown	4.0636e-05	3.3918e-05	4.0643e-05	0	0	0	0	0	0	0	0	0
1720	TRUE	Empty	hypothetical protein AHF37_03818 [Paragonimus kellicotti]	KAF6776428.1		35 kDa		unknown	0.00032498	0.00021577	0.00029549	0	0	0	0	0	0	0	0	0
2276	TRUE	Empty	hypothetical protein AHF37_01302 [Paragonimus kellicotti]	KAF6779267.1		95 kDa	TRUE	unknown	9.3078e-05	0.00015106	5.1719e-05	0	0	0	0	0	0	0	0	0
2375	TRUE	Empty	hypothetical protein AHF37_00854 [Paragonimus kellicotti]	KAF6779555.1		35 kDa		unknown	0.00031977	0.00021231	0.00026168	0	0	0	0	0	0	0	0	0
831	TRUE	Empty	hypothetical protein AHF37_08180 [Paragonimus kellicotti]	KAF6772891.1		136 kDa		unknown	5.1786e-05	5.4031e-05	9.619e-05	0	0	0	0	0	0	0	0	0
1850	TRUE	Empty	hypothetical protein AHF37_03250 [Paragonimus kellicotti]	KAF6777240.1		59 kDa		unknown	0.00015431	0.000161	0.00017148	0	0	0	0	0	0	0	0	0
928	TRUE	Empty	hypothetical protein AHF37_07637 [Paragonimus kellicotti]	KAF6773119.1		66 kDa	TRUE	unknown	0.00012597	0.00018072	0.00015749	0	0	0	0	0	0	0	0	0
1978	TRUE	Empty	hypothetical protein AHF37_02670 [Paragonimus kellicotti]	KAF6777742.1		47 kDa		unknown	0.00019389	0.00022478	0.00019393	0	0	0	0	0	0	0	0	0
2528	TRUE	Empty	hypothetical protein AHF37_00252 [Paragonimus kellicotti]	KAF6780222.1		37 kDa		unknown	0.00024009	0.00038966	0.00016008	0	0	0	0	0	0	0	0	0
1196	TRUE	Empty	hypothetical protein AHF37_06256 [Paragonimus kellicotti]	KAF6773663.1		23 kDa		unknown	0.00013145	0.00018286	0.00021912	0.00076286	0.00063616	0.00054757	0	0	0	0	0	0
2205	TRUE	Empty	hypothetical protein AHF37_01579 [Paragonimus kellicotti]	KAF6779236.1		20 kDa		unknown	0.00045099	0.00041826	0.00030071	0	0	0.00031312	0	0	0	0	0	0
1834	TRUE	Empty	hypothetical protein AHF37_03319 [Paragonimus kellicotti]	KAF6777428.1		18 kDa		unknown	0.00033183	0.00046161	0.0003872	0	0.00032118	0.00034557	0	0	0	0	0	0
373	TRUE	Empty	hypothetical protein AHF37_11129 [Paragonimus kellicotti]	KAF6768818.1		19 kDa		unknown	0.00059742	0.00039666	0.0002716	0	0	0	0	0	0	0	0	0
243	TRUE	Empty	hypothetical protein AHF37_12210 [Paragonimus kellicotti]	KAF6769512.1		14 kDa		unknown	0.00058048	0.00045423	0.00043543	0	0	0	0	0	0	0	0	0
461	TRUE	Empty	hypothetical protein AHF37_10524 [Paragonimus kellicotti]	KAF6774343.1		26 kDa		unknown	0.00035034	0.0002843	0.0003504	0	0	0	0	0	0	0	0	0
1408	TRUE	Empty	hypothetical protein AHF37_05381 [Paragonimus kellicotti]	KAF6775627.1		44 kDa		unknown	0.00018557	0.00016942	0.00020881	0	0	0	0	0	0	0	0	0
2398	TRUE	Empty	hypothetical protein AHF37_00775 [Paragonimus kellicotti]	KAF6779681.1		181 kDa		unknown	3.941e-05	1.7622e-05	3.9417e-05	0	4.9045e-05	7.0359e-05	0	0	0	0	0	0
738	TRUE	Empty	hypothetical protein AHF37_08744 [Paragonimus kellicotti]	KAF6772576.1		29 kDa		unknown	0.00023958	0.00024997	0.00023962	0	0.00019877	0	0	0	0	0	0	0
371	TRUE	Empty	hypothetical protein AHF37_11144 [Paragonimus kellicotti]	KAF6769743.1		17 kDa		unknown	0.00048053	0.00037602	0.00042053	0.00062746	0	0	0	0	0	0	0	0
1462	TRUE	Empty	hypothetical protein AHF37_05167 [Paragonimus kellicotti]	KAF6775975.1		14 kDa		unknown	0.00073739	0.00046161	0.00059001	0	0	0	0	0	0	0	0	0
813	TRUE	Empty	hypothetical protein AHF37_08254 [Paragonimus kellicotti]	KAF6773175.1		72 kDa		unknown	0.00011373	8.8994e-05	9.953e-05	0.00014851	0	0	0	0	0	0	0	0
2614	TRUE	Empty	Coiled-coil domain-containing protein [Paragonimus kellicotti]	KAF6771916.1		66 kDa		unknown	0	0	0	0.00032559	0.00045253	0.00038951	0	0	0	0	0	0
1906	TRUE	Empty	hypothetical protein AHF37_03000 [Paragonimus kellicotti]	KAF6778562.1		84 kDa		unknown	4.9027e-05	6.394e-05	9.807e-05	0	0.00017795	0.00019147	0	0	0	0	0	0
671	TRUE	Empty	hypothetical protein AHF37_09140 [Paragonimus kellicotti]	KAF6770603.1		64 kDa		unknown	3.1993e-05	0	0	0.00055701	0.0003716	0.00034984	0	0	0	0	0	0
903	TRUE	Empty	hypothetical protein AHF37_07722 [Paragonimus kellicotti]	KAF6773285.1		68 kDa		unknown	0.00011954	0.00012472	0.00016439	0	0	0	0	0	0	0	0	0
1419	TRUE	Empty	hypothetical protein AHF37_05331 [Paragonimus kellicotti]	KAF6775593.1		113 kDa		unknown	9.6864e-05	8.2687e-05	5.2843e-05	0	0	0	0	0	0	0	0	0
2597	TRUE	Empty	hypothetical protein AHF37_00004 [Paragonimus kellicotti]	KAF6780518.1		52 kDa		unknown	3.8189e-05	0	0	0.00046542	0.00049902	0.00053691	0	0	0	0	0	0
1917	TRUE	Empty	hypothetical protein AHF37_02953 [Paragonimus kellicotti]	KAF6777699.1		40 kDa		unknown	0.00023256	0.00021568	0.00025845	0	0	0	0	0	0	0	0	0
1879	TRUE	Empty	hypothetical protein AHF37_03117 [Paragonimus kellicotti]	KAF6777780.1		184 kDa		unknown	6.5487e-05	3.9857e-05	4.9123e-05	0	0	0	0	0	0	0	0	0
2462	TRUE	Empty	hypothetical protein AHF37_00555 [Paragonimus kellicotti]	KAF6779858.1		88 kDa		unknown	6.8195e-05	0.00010673	0.00013641	0	0	0	0	0	0	0	0	0
213	TRUE	Empty	hypothetical protein AHF37_12476 [Paragonimus kellicotti]	KAF6769143.1		27 kDa		unknown	0	0	0	0.0011993	0.00088901	0.0011957	0	0	0	0	0	0
2567	TRUE	Empty	hypothetical protein AHF37_00098 [Paragonimus kellicotti]	KAF6780434.1		60 kDa		unknown	0	0	0	0.00052931	0.00039236	0.00042215	0	0	0	0	0	0
545	TRUE	Empty	hypothetical protein AHF37_09995 [Paragonimus kellicotti]	KAF6771489.1		37 kDa		unknown	0.00024295	0.00022531	0.00029698	0	0	0	0	0	0	0	0	0
1126	TRUE	Empty	hypothetical protein AHF37_06565 [Paragonimus kellicotti]	KAF6768016.1		37 kDa		unknown	0.00024222	0.00022464	0.0002961	0	0	0	0	0	0	0	0	0
1878	TRUE	Empty	hypothetical protein AHF37_03123, partial [Paragonimus kellicotti]	KAF6777110.1		40 kDa		unknown	0.00019558	0.00028058	0.00022006	0	0	0	0	0	0	0	0	0
1989	TRUE	Empty	hypothetical protein AHF37_02633 [Paragonimus kellicotti]	KAF6777886.1		48 kDa	TRUE	unknown	0.0001234	0.00021458	0.00024684	0	0	0	0	0	0	0	0	0
2128	TRUE	Empty	hypothetical protein AHF37_01923 [Paragonimus kellicotti]	KAF6778245.1		16 kDa	TRUE	unknown	0.00050041	0.00058736	0.00037537	0	0	0	0	0	0	0	0	0
564	TRUE	Empty	hypothetical protein AHF37_09843 [Paragonimus kellicotti]	KAF6771492.1		18 kDa		unknown	0.00044515	0.00029028	0.00072349	0	0	0	0	0	0	0	0	0
2105	TRUE	Empty	hypothetical protein AHF37_02026 [Paragonimus kellicotti]	KAF6778643.1		18 kDa		unknown	0.00021724	0.00028333	0.00032592	0.00075646	0.00078853	0.00050905	0	0	0	0	0	0
1026	TRUE	Empty	hypothetical protein AHF37_07117 [Paragonimus kellicotti]	KAF6773577.1		19 kDa		unknown	0.00026214	0.0002188	0.00026218	0.00073023	0.00045671	0.00065519	0	0	0	0	0	0
987	TRUE	Empty	hypothetical protein AHF37_07294 [Paragonimus kellicotti]	KAF6767721.1		38 kDa		unknown	0.00015774	8.2288e-05	0.00023665	0.00027463	0.00022902	0.00016427	0	0	0	0	0	0
755	TRUE	Empty	hypothetical protein AHF37_08643 [Paragonimus kellicotti]	KAF6772489.1		13 kDa		unknown	0.00029738	0.00054296	0.00044614	0	0.00086351	0.00092908	0	0	0	0	0	0
888	TRUE	Empty	hypothetical protein AHF37_07821 [Paragonimus kellicotti]	KAF6773507.1		34 kDa	TRUE	unknown	0.0001234	0.00016094	0.00015428	0.00053711	0	0	0	0	0	0	0	0
60	TRUE	Empty	KAF6779098.1-DECOY	KAF6779098.1-DECOY		?		unknown	-1	-1	-1	-1	-1	-1	-1	-1	-1	-1	-1	-1
1539	TRUE	Empty	hypothetical protein AHF37_04759 [Paragonimus kellicotti]	KAF6775822.1		22 kDa		unknown	0.00044124	0.00046037	0.00029421	0	0	0	0	0	0	0	0	0
24	TRUE	Empty	putative ADP-ribose pyrophosphatase mitochondrial [Paragonimus kellicotti]	KAF6774078.1		14 kDa		unknown	0.00066366	0.00046161	0.00044251	0	0.00042824	0.00046076	0	0	0	0	0	0
2562	TRUE	Empty	hypothetical protein AHF37_00117 [Paragonimus kellicotti]	KAF6780395.1		16 kDa		unknown	0.00050389	0	0	0	0.00036579	0.00039357	0	0	0	0	0	0
2329	TRUE	Empty	hypothetical protein AHF37_01037, partial [Paragonimus kellicotti]	KAF6779601.1		42 kDa		unknown	0.00016491	0.00019664	0.00016494	0.0002461	0	0	0	0	0	0	0	0
2431	TRUE	Empty	hypothetical protein AHF37_00643 [Paragonimus kellicotti]	KAF6779881.1		151 kDa	TRUE	unknown	6.8764e-05	3.5872e-05	0	0	0	0	0	0	0	0	0	0
1492	TRUE	Empty	hypothetical protein AHF37_05004 [Paragonimus kellicotti]	KAF6775149.1		18 kDa		unknown	0.00029835	0	0.00041776	0	0	0	0	0	0	0	0	0
1297	TRUE	Empty	hypothetical protein AHF37_05813, partial [Paragonimus kellicotti]	KAF6774227.1		87 kDa		unknown	9.3989e-05	0.00013484	8.2254e-05	0	0	0	0	0	0	0	0	0
2568	TRUE	Empty	hypothetical protein AHF37_00095 [Paragonimus kellicotti]	KAF6780431.1		10 kDa		unknown	0.00089703	0.00062394	0.00089718	0	0	0	0	0	0	0	0	0
257	TRUE	Empty	hypothetical protein AHF37_12075, partial [Paragonimus kellicotti]	KAF6768569.1		50 kDa		unknown	0.00010214	0.00021313	0.00018388	0	0	0	0	0	0	0	0	0
1922	TRUE	Empty	hypothetical protein AHF37_02932 [Paragonimus kellicotti]	KAF6777411.1		28 kDa		unknown	0.00022487	0.00031283	0.00037485	0	0	0	0	0	0	0	0	0
466	TRUE	Empty	hypothetical protein AHF37_10487 [Paragonimus kellicotti]	KAF6768648.1		56 kDa		unknown	0	0	0	0.00048495	0.00045496	0.00043512	0	0	0	0	0	0
2433	TRUE	Empty	hypothetical protein AHF37_00639 [Paragonimus kellicotti]	KAF6779936.1		64 kDa		unknown	9.7178e-05	0.00013519	0.00017819	0	0	0	0	0	0	0	0	0
1308	TRUE	Empty	hypothetical protein AHF37_05757 [Paragonimus kellicotti]	KAF6774618.1		27 kDa		unknown	0.00029616	0.00042487	0.00022216	0	0	0	0	0	0	0	0	0
2347	TRUE	Empty	hypothetical protein AHF37_00951 [Paragonimus kellicotti]	KAF6779390.1		54 kDa		unknown	0.00011267	0.00017633	0.00011269	0	0	0	0	0	0	0	0	0
471	TRUE	Empty	hypothetical protein AHF37_10458, partial [Paragonimus kellicotti]	KAF6767749.1		38 kDa		unknown	0.00020497	0.00024059	0.000205	0	0	0	0	0	0	0	0	0
245	TRUE	Empty	hypothetical protein AHF37_12199 [Paragonimus kellicotti]	KAF6769051.1		38 kDa		unknown	0.0002166	0.00022598	0.00027079	0	0	0	0	0	0	0	0	0
628	TRUE	Empty	hypothetical protein AHF37_09407 [Paragonimus kellicotti]	KAF6768420.1		41 kDa		unknown	0.00022738	0.00018452	0.00025269	0	0	0	0	0	0	0	0	0
946	TRUE	Empty	hypothetical protein AHF37_07490 [Paragonimus kellicotti]	KAF6773118.1		70 kDa		unknown	0.0001356	0.00015719	0.00010548	0	0	0	0	0	0	0	0	0
520	TRUE	Empty	hypothetical protein AHF37_10168 [Paragonimus kellicotti]	KAF6767851.1		98 kDa	TRUE	unknown	9.1719e-05	0.00010633	8.1541e-05	0	0	0	0	0	0	0	0	0
1015	TRUE	Empty	hypothetical protein AHF37_07143 [Paragonimus kellicotti]	KAF6773506.1		64 kDa		unknown	0.00020832	0.00011703	0.00011219	0	0	0	0	0	0	0	0	0
605	TRUE	Empty	hypothetical protein AHF37_09552 [Paragonimus kellicotti]	KAF6768126.1		64 kDa		unknown	0.00012257	0.00012788	0.00015323	0	0	0	0	0	0	0	0	0
1049	TRUE	Empty	hypothetical protein AHF37_06982 [Paragonimus kellicotti]	KAF6773323.1		50 kDa	TRUE	unknown	0.00021879	0.00012451	0.00017904	0	0	0	0	0	0	0	0	0
1952	TRUE	Empty	hypothetical protein AHF37_02768 [Paragonimus kellicotti]	KAF6777681.1		12 kDa	TRUE	unknown	0.00088058	0.00082687	0.00070458	0	0	0	0	0	0	0	0	0
2454	TRUE	Empty	hypothetical protein AHF37_00570 [Paragonimus kellicotti]	KAF6779924.1		26 kDa		unknown	0.00027132	0.00036396	0.00042644	0	0	0	0	0	0	0	0	0
332	TRUE	Empty	hypothetical protein AHF37_11465 [Paragonimus kellicotti]	KAF6770208.1		21 kDa		unknown	0.00032559	0.00024264	0.00018608	0.00048588	0.00040518	0.00043595	0	0	0	0	0	0
1271	TRUE	Empty	hypothetical protein AHF37_05938 [Paragonimus kellicotti]	KAF6774840.1		59 kDa		unknown	0.00010366	0.00010815	6.9116e-05	0.00012031	0.00020066	0.00016193	0	0	0	0	0	0
801	TRUE	Empty	hypothetical protein AHF37_08333 [Paragonimus kellicotti]	KAF6772593.1		13 kDa	TRUE	unknown	0.00032106	0.00050246	0.00048167	0.001118	0.00093228	0.00050154	0	0	0	0	0	0
254	TRUE	Empty	hypothetical protein AHF37_12120 [Paragonimus kellicotti]	KAF6769708.1		23 kDa		unknown	0.00021595	0.00013519	0.00025918	0	0.00062707	0.00053975	0	0	0	0	0	0
1468	TRUE	Empty	hypothetical protein AHF37_05133 [Paragonimus kellicotti]	KAF6775540.1		40 kDa		unknown	0.00020614	0.0001613	5.1542e-05	0.00044861	0	0.00024151	0	0	0	0	0	0
1732	TRUE	Empty	hypothetical protein AHF37_03770 [Paragonimus kellicotti]	KAF6776352.1		24 kDa		unknown	0.0002245	0	0.00026945	0	0	0	0	0	0	0	0	0
1030	TRUE	Empty	hypothetical protein AHF37_07106 [Paragonimus kellicotti]	KAF6773348.1		19 kDa		unknown	0	0	0	0.0015313	0.00095771	0.0013739	0	0	0	0	0	0
1919	TRUE	Empty	hypothetical protein AHF37_02947 [Paragonimus kellicotti]	KAF6777426.1		71 kDa		unknown	8.6656e-05	0.00015069	0.00010112	0	0	0	0	0	0	0	0	0
2030	TRUE	Empty	hypothetical protein AHF37_02399 [Paragonimus kellicotti]	KAF6777877.1		14 kDa		unknown	0.00044606	0.00062053	0.00066921	0	0	0	0	0	0	0	0	0
1675	TRUE	Empty	hypothetical protein AHF37_04059 [Paragonimus kellicotti]	KAF6777348.1		37 kDa		unknown	0.00021724	0.00031166	0.0001358	0	0	0	0	0	0	0	0	0
1503	TRUE	Empty	hypothetical protein AHF37_04942 [Paragonimus kellicotti]	KAF6775653.1		26 kDa		unknown	0	0	0	0.00078628	0.00076498	0.0010582	0	0	0	0	0	0
1207	TRUE	Empty	hypothetical protein AHF37_06228, partial [Paragonimus kellicotti]	KAF6774782.1		95 kDa		unknown	9.3719e-05	9.7782e-05	8.332e-05	0	0	0	0	0	0	0	0	0
1058	TRUE	Empty	hypothetical protein AHF37_06923 [Paragonimus kellicotti]	KAF6773904.1		14 kDa		unknown	0.00052041	0.0004654	0.00074356	0	0	0	0	0	0	0	0	0
2013	TRUE	Empty	hypothetical protein AHF37_02508, partial [Paragonimus kellicotti]	KAF6778177.1		27 kDa		unknown	0.00023457	0.00053026	0.00027371	0	0	0	0	0	0	0	0	0
447	TRUE	Empty	hypothetical protein AHF37_10618 [Paragonimus kellicotti]	KAF6770453.1		18 kDa		unknown	0.00056687	0.00035487	0.00051027	0	0	0	0	0	0	0	0	0
2273	TRUE	Empty	hypothetical protein AHF37_01310 [Paragonimus kellicotti]	KAF6779253.1		56 kDa		unknown	0.00016261	0.0001131	0.00018071	0	0	0	0	0	0	0	0	0
266	TRUE	Empty	hypothetical protein AHF37_12029 [Paragonimus kellicotti]	KAF6769905.1		45 kDa		unknown	0.00013571	0.00016519	0.0002036	0	0	0	0	0	0	0	0	0
468	TRUE	Empty	hypothetical protein AHF37_10475 [Paragonimus kellicotti]	KAF6768684.1		65 kDa		unknown	9.1003e-05	0.0001266	0.00018204	0	0	0	0	0	0	0	0	0
300	TRUE	Empty	hypothetical protein AHF37_11748, partial [Paragonimus kellicotti]	KAF6768061.1		23 kDa	TRUE	unknown	0.00042582	0.00031099	0.0003833	0	0	0	0	0	0	0	0	0
1094	TRUE	Empty	hypothetical protein AHF37_06743 [Paragonimus kellicotti]	KAF6774095.1		26 kDa	TRUE	unknown	0.00028599	0.00038364	0.00036776	0	0	0	0	0	0	0	0	0
2350	TRUE	Empty	hypothetical protein AHF37_00943 [Paragonimus kellicotti]	KAF6779726.1		23 kDa		unknown	0.00027074	0.0002354	0.0001354	0.0006285	0.00026206	0.00028196	0	0	0	0	0	0
2061	TRUE	Empty	hypothetical protein AHF37_02213 [Paragonimus kellicotti]	KAF6778322.1		33 kDa		unknown	0.00018201	0.00022154	0.00018204	0.00021125	0.00017617	0.00018954	0	0	0	0	0	0
1306	TRUE	Empty	hypothetical protein AHF37_05766 [Paragonimus kellicotti]	KAF6774931.1		46 kDa		unknown	8.7421e-05	0.00013682	0.00013115	0.00022831	0.00012693	0.00020485	0	0	0	0	0	0
1622	TRUE	Empty	hypothetical protein AHF37_04297 [Paragonimus kellicotti]	KAF6775775.1		139 kDa		unknown	4.2317e-05	3.6793e-05	4.2324e-05	7.3676e-05	4.096e-05	0	0	0	0	0	0	0
1369	TRUE	Empty	hypothetical protein AHF37_05531 [Paragonimus kellicotti]	KAF6775160.1		32 kDa		unknown	0.00027765	0.00016094	9.2566e-05	0	0.00026875	0.00028915	0	0	0	0	0	0
1605	TRUE	Empty	hypothetical protein AHF37_04398 [Paragonimus kellicotti]	KAF6775888.1		73 kDa		unknown	0	4.4151e-05	4.2324e-05	0.00034382	0.00028672	0.00017628	0	0	0	0	0	0
1573	TRUE	Empty	hypothetical protein AHF37_04574 [Paragonimus kellicotti]	KAF6775914.1		21 kDa		unknown	0.00014788	0.00020572	0	0.00085822	0.00085882	0.00077003	0	0	0	0	0	0
1088	TRUE	Empty	hypothetical protein AHF37_06781 [Paragonimus kellicotti]	KAF6774023.1		13 kDa		unknown	0.00040491	0.00050695	0	0.00084596	0.0004703	0.0015181	0	0	0	0	0	0
22	TRUE	Empty	putative arf gtpase-activating protein, partial [Paragonimus kellicotti]	KAF6775602.1		25 kDa		unknown	0.00031141	0.00024368	0.0002336	0	0	0	0	0	0	0	0	0
904	TRUE	Empty	hypothetical protein AHF37_07720, partial [Paragonimus kellicotti]	KAF6768563.1		211 kDa		unknown	3.2693e-05	3.411e-05	2.8027e-05	0	2.7124e-05	0	0	0	0	0	0	0
1918	TRUE	Empty	hypothetical protein AHF37_02950 [Paragonimus kellicotti]	KAF6777882.1		70 kDa		unknown	9.9827e-05	0.00011903	0.00011411	0	0	0	0	0	0	0	0	0
1495	TRUE	Empty	hypothetical protein AHF37_04992 [Paragonimus kellicotti]	KAF6775374.1		70 kDa		unknown	0	0	8.585e-05	0	0	0	0	0	0	0	0	0
1122	TRUE	Empty	hypothetical protein AHF37_06585 [Paragonimus kellicotti]	KAF6774259.1		14 kDa		unknown	0.00062792	0.00043676	0.00041868	0	0.00040518	0	0	0	0	0	0	0
1797	TRUE	Empty	hypothetical protein AHF37_03477, partial [Paragonimus kellicotti]	KAF6776908.1		21 kDa	TRUE	unknown	0.00045603	0.00021147	0.00050679	0	0	0	0	0	0	0	0	0
277	TRUE	Empty	hypothetical protein AHF37_11925 [Paragonimus kellicotti]	KAF6770000.1		43 kDa		unknown	0.00013883	0.00014484	0.00020827	0	0.00020156	0	0	0	0	0	0	0
920	TRUE	Empty	hypothetical protein AHF37_07668 [Paragonimus kellicotti]	KAF6768052.1		37 kDa		unknown	0.00016245	0.00022598	0.00021663	0.00018855	0	0	0	0	0	0	0	0
407	TRUE	Empty	hypothetical protein AHF37_10912 [Paragonimus kellicotti]	KAF6770900.1		19 kDa		unknown	0.00048302	0.00027997	0.00037574	0	0	0.00050302	0	0	0	0	0	0
2109	TRUE	Empty	hypothetical protein AHF37_02007 [Paragonimus kellicotti]	KAF6778654.1		54 kDa		unknown	0.00019055	0.00013916	0.00011435	0	0	0	0	0	0	0	0	0
1949	TRUE	Empty	hypothetical protein AHF37_02805 [Paragonimus kellicotti]	KAF6777023.1		40 kDa		unknown	0.00013417	0.00022398	0.00018787	0	0	0	0	0	0	0	0	0
1318	TRUE	Empty	hypothetical protein AHF37_05716 [Paragonimus kellicotti]	KAF6772088.1		112 kDa	TRUE	unknown	9.293e-05	7.7566e-05	5.5767e-05	0	0	0	0	0	0	0	0	0
709	TRUE	Empty	hypothetical protein AHF37_08915 [Paragonimus kellicotti]	KAF6772217.1		41 kDa		unknown	0.00022675	0.00021029	0.00020159	0	0	0	0	0	0	0	0	0
2027	TRUE	Empty	hypothetical protein AHF37_02416 [Paragonimus kellicotti]	KAF6777985.1		13 kDa		unknown	0.00059475	0.0004654	0.00081792	0	0	0	0	0	0	0	0	0
1333	TRUE	Empty	hypothetical protein AHF37_05672 [Paragonimus kellicotti]	KAF6774903.1		20 kDa		unknown	0.00055427	0.00031544	0.00035278	0	0	0	0	0	0	0	0	0
227	TRUE	Empty	hypothetical protein AHF37_12361 [Paragonimus kellicotti]	KAF6769669.1		16 kDa		unknown	0.00061376	0.00071151	0.00040924	0	0	0	0	0	0	0	0	0
450	TRUE	Empty	hypothetical protein AHF37_10589 [Paragonimus kellicotti]	KAF6770043.1		38 kDa		unknown	0.00026914	0.00016848	0.00018843	0	0	0	0	0	0	0	0	0
2006	TRUE	Empty	hypothetical protein AHF37_02546 [Paragonimus kellicotti]	KAF6777527.1		74 kDa		unknown	0.00013378	0.00011166	9.3658e-05	0	0	0	0	0	0	0	0	0
309	TRUE	Empty	hypothetical protein AHF37_11663 [Paragonimus kellicotti]	KAF6769070.1		51 kDa		unknown	0.00019934	0.00010399	0.00019937	0	0	0	0	0	0	0	0	0
1636	TRUE	Empty	hypothetical protein AHF37_04237 [Paragonimus kellicotti]	KAF6775855.1		28 kDa		unknown	0.00028455	0.00029688	0.00032017	0	0	0	0	0	0	0	0	0
2165	TRUE	Empty	hypothetical protein AHF37_01747 [Paragonimus kellicotti]	KAF6779067.1		58 kDa		unknown	0.00012257	0.00016442	0.00015761	0	0	0	0	0	0	0	0	0
1392	TRUE	Empty	hypothetical protein AHF37_05434 [Paragonimus kellicotti]	KAF6775494.1		23 kDa	TRUE	unknown	0	0	8.8072e-05	0	0	0	0	0	0	0	0	0
1041	TRUE	Empty	hypothetical protein AHF37_07031 [Paragonimus kellicotti]	KAF6774138.1		13 kDa		unknown	0.00031276	0.00040789	0.00031281	0.001089	0.00068113	0.00097714	0	0	0	0	0	0
2034	TRUE	Empty	hypothetical protein AHF37_02365 [Paragonimus kellicotti]	KAF6778169.1		31 kDa		unknown	0.00026385	0.00024088	6.5974e-05	0.00022969	0.00019154	0.00020609	0	0	0	0	0	0
560	TRUE	Empty	hypothetical protein AHF37_09857, partial [Paragonimus kellicotti]	KAF6769349.1		51 kDa		unknown	9.9234e-05	0.00010353	5.955e-05	0	0.00028815	0.00018602	0	0	0	0	0	0
2461	TRUE	Empty	hypothetical protein AHF37_00558 [Paragonimus kellicotti]	KAF6779977.1		17 kDa		unknown	0.00035802	0.00031129	0.00047745	0	0	0	0	0	0	0	0	0
2447	TRUE	Empty	hypothetical protein AHF37_00588 [Paragonimus kellicotti]	KAF6779976.1		22 kDa		unknown	0.00027347	0.00019021	0.00041027	0	0	0	0	0	0	0	0	0
1825	TRUE	Empty	hypothetical protein AHF37_03359 [Paragonimus kellicotti]	KAF6776558.1		31 kDa		unknown	0.0002369	0.00017655	0.0001354	0	0.00029482	0.0003172	0	0	0	0	0	0
180	TRUE	Empty	KAF6768062.1-DECOY	KAF6768062.1-DECOY		?		unknown	-1	-1	-1	-1	-1	-1	-1	-1	-1	-1	-1	-1
2240	TRUE	Empty	hypothetical protein AHF37_01456 [Paragonimus kellicotti]	KAF6778700.1		109 kDa		unknown	5.5361e-05	4.8134e-05	6.4598e-05	6.4257e-05	5.3585e-05	5.7654e-05	0	0	0	0	0	0
475	TRUE	Empty	hypothetical protein AHF37_10448 [Paragonimus kellicotti]	KAF6767798.1		89 kDa	TRUE	unknown	0	2.4295e-05	2.329e-05	0	0.00016904	0.0001455	0	0	0	0	0	0
2138	TRUE	Empty	hypothetical protein AHF37_01855, partial [Paragonimus kellicotti]	KAF6778792.1		420 kDa		unknown	2.1647e-05	1.2547e-05	2.165e-05	0	0	0	0	0	0	0	0	0
941	TRUE	Empty	hypothetical protein AHF37_07510 [Paragonimus kellicotti]	KAF6773586.1		43 kDa		unknown	0.00013883	0.00016898	0.00016199	0	0	0	0	0	0	0	0	0
2324	TRUE	Empty	hypothetical protein AHF37_01061 [Paragonimus kellicotti]	KAF6779481.1		24 kDa		unknown	0.00032106	0.00012562	0.00040139	0	0	0	0	0	0	0	0	0
1143	TRUE	Empty	hypothetical protein AHF37_06500 [Paragonimus kellicotti]	KAF6768785.1		72 kDa		unknown	8.2579e-05	0.00010052	6.8828e-05	0	0	0	0	0	0	0	0	0
2421	TRUE	Empty	hypothetical protein AHF37_00682 [Paragonimus kellicotti]	KAF6779728.1		37 kDa		unknown	0.00018456	0.00019256	0.00018459	0	0	0	0	0	0	0	0	0
1048	TRUE	Empty	hypothetical protein AHF37_06992 [Paragonimus kellicotti]	KAF6773195.1		71 kDa		unknown	0	0	5.8337e-05	0.00030465	0.00025405	0.00027335	0	0	0	0	0	0
2351	TRUE	Empty	hypothetical protein AHF37_00942 [Paragonimus kellicotti]	KAF6779725.1		23 kDa		unknown	0.00039245	0.00027297	0.00030529	0	0	0	0	0	0	0	0	0
1065	TRUE	Empty	hypothetical protein AHF37_06882 [Paragonimus kellicotti]	KAF6773528.1		24 kDa		unknown	0.00026163	0.00031847	0.0003489	0	0.00025324	0	0	0	0	0	0	0
1367	TRUE	Empty	hypothetical protein AHF37_05534 [Paragonimus kellicotti]	KAF6775376.1		54 kDa		unknown	9.1616e-05	0.00013382	0.00016494	0	0	0	0	0	0	0	0	0
770	TRUE	Empty	hypothetical protein AHF37_08527 [Paragonimus kellicotti]	KAF6772961.1		13 kDa		unknown	0.00063095	0.00041144	0.00031553	0	0	0	0	0	0	0	0	0
587	TRUE	Empty	hypothetical protein AHF37_09628 [Paragonimus kellicotti]	KAF6771826.1		30 kDa		unknown	0	0	0	0.001106	0.00040991	0.00066156	0	0	0	0	0	0
481	TRUE	Empty	hypothetical protein AHF37_10417 [Paragonimus kellicotti]	KAF6771345.1		91 kDa	TRUE	unknown	0	0	0	0.00011741	0.00019581	0.00017557	0	0	0	0	0	0
1429	TRUE	Empty	hypothetical protein AHF37_05303 [Paragonimus kellicotti]	KAF6775574.1		131 kDa	TRUE	unknown	4.7321e-05	6.583e-05	7.0994e-05	0	0	0	0	0	0	0	0	0
1009	TRUE	Empty	hypothetical protein AHF37_07172 [Paragonimus kellicotti]	KAF6774081.1		20 kDa		unknown	0.00038596	0.00030201	0.00043427	0	0	0	0	0	0	0	0	0
700	TRUE	Empty	hypothetical protein AHF37_08960 [Paragonimus kellicotti]	KAF6772099.1		26 kDa		unknown	0.00032106	0.00025123	0.00040139	0	0	0	0	0	0	0	0	0
2472	TRUE	Empty	hypothetical protein AHF37_00499 [Paragonimus kellicotti]	KAF6780046.1		26 kDa		unknown	0.00028471	0.00029705	0.00040679	0	0	0	0	0	0	0	0	0
1956	TRUE	Empty	hypothetical protein AHF37_02757 [Paragonimus kellicotti]	KAF6777655.1		57 kDa		unknown	0.00011912	0.00014204	0.00015318	0	0	0	0	0	0	0	0	0
2367	TRUE	Empty	hypothetical protein AHF37_00886 [Paragonimus kellicotti]	KAF6779522.1		32 kDa		unknown	0	0	0	0.00079239	0.00075518	0.00081253	0	0	0	0	0	0
800	TRUE	Empty	hypothetical protein AHF37_08359, partial [Paragonimus kellicotti]	KAF6772162.1		183 kDa		unknown	2.6914e-05	3.9313e-05	6.4604e-05	0	0	0	0	0	0	0	0	0
2194	TRUE	Empty	hypothetical protein AHF37_01618 [Paragonimus kellicotti]	KAF6778743.1		36 kDa		unknown	0.00035109	0.00018316	0.00017558	0	0	0	0	0	0	0	0	0
1603	TRUE	Empty	hypothetical protein AHF37_04412 [Paragonimus kellicotti]	KAF6776029.1		55 kDa		unknown	0.00014283	0.0001304	0.00016071	0	0	0	0	0	0	0	0	0
578	TRUE	Empty	hypothetical protein AHF37_09699 [Paragonimus kellicotti]	KAF6768424.1		62 kDa		unknown	8.2454e-05	0.00015485	0.00016494	0	0	0	0	0	0	0	0	0
1554	TRUE	Empty	hypothetical protein AHF37_04691 [Paragonimus kellicotti]	KAF6776170.1		36 kDa		unknown	0.00019596	0.00017524	0.00027998	0	0	0	0	0	0	0	0	0
961	TRUE	Empty	hypothetical protein AHF37_07430 [Paragonimus kellicotti]	KAF6773171.1		27 kDa		unknown	0.00022487	0.00031283	0.00037485	0	0	0	0	0	0	0	0	0
973	TRUE	Empty	hypothetical protein AHF37_07369 [Paragonimus kellicotti]	KAF6772662.1		37 kDa		unknown	0.00010366	8.1112e-05	5.1837e-05	0.00036094	0.00030099	0.00048578	0	0	0	0	0	0
658	TRUE	Empty	hypothetical protein AHF37_09206 [Paragonimus kellicotti]	KAF6771913.1		16 kDa		unknown	0.00031276	0.00013053	0.00025025	0.001089	0.00072654	0.00039085	0	0	0	0	0	0
689	TRUE	Empty	hypothetical protein AHF37_09030 [Paragonimus kellicotti]	KAF6768435.1		43 kDa		unknown	4.5012e-05	9.3926e-05	0	0.00039184	0.00032676	0.00028126	0	0	0	0	0	0
972	TRUE	Empty	hypothetical protein AHF37_07375 [Paragonimus kellicotti]	KAF6773139.1		37 kDa		unknown	0.00019656	8.7892e-05	0.00014043	0.00029333	0.00024462	0.00017546	0	0	0	0	0	0
2122	TRUE	Empty	hypothetical protein AHF37_01947 [Paragonimus kellicotti]	KAF6779809.1		68 kDa	TRUE	unknown	7.4588e-05	7.7821e-05	7.4601e-05	0.00010389	0.00012995	9.3214e-05	0	0	0	0	0	0
2439	TRUE	Empty	hypothetical protein AHF37_00617 [Paragonimus kellicotti]	KAF6779794.1		37 kDa		unknown	0.00016006	8.3498e-05	8.0042e-05	0.00018578	0.00015492	0	0	0	0	0	0	0
2457	TRUE	Empty	hypothetical protein AHF37_00565 [Paragonimus kellicotti]	KAF6780033.1		58 kDa	TRUE	unknown	5.105e-05	0.00012428	6.8079e-05	0	0.00019765	0	0	0	0	0	0	0
1986	TRUE	Empty	hypothetical protein AHF37_02643 [Paragonimus kellicotti]	KAF6778022.1		11 kDa		unknown	0	0	0.00036286	0.0012633	0.0013169	0.0011335	0	0	0	0	0	0
1407	TRUE	Empty	hypothetical protein AHF37_05391 [Paragonimus kellicotti]	KAF6775446.1		79 kDa		unknown	8.9802e-05	8.0309e-05	8.9817e-05	0	0	0	0	0	0	0	0	0
427	TRUE	Empty	hypothetical protein AHF37_10783 [Paragonimus kellicotti]	KAF6771175.1 (+1)		17 kDa		unknown	0.00042326	0.00018926	0.00036286	0.0008422	0	0	0	0	0	0	0	0
1483	TRUE	Empty	hypothetical protein AHF37_05051 [Paragonimus kellicotti]	KAF6775323.1		22 kDa		unknown	0.00027347	0.00023777	0.00027351	0	0	0	0	0	0	0	0	0
1506	TRUE	Empty	hypothetical protein AHF37_04925 [Paragonimus kellicotti]	KAF6775990.1		23 kDa		unknown	0.00027347	0.00019021	0.00027351	0.00063482	0	0.00028479	0	0	0	0	0	0
596	TRUE	Empty	hypothetical protein AHF37_09592, partial [Paragonimus kellicotti]	KAF6771755.1		23 kDa		unknown	0.0002629	0.00022858	0.00035059	0	0	0	0	0	0	0	0	0
1889	TRUE	Empty	hypothetical protein AHF37_03059 [Paragonimus kellicotti]	KAF6777598.1		19 kDa		unknown	0.00022534	0.00023511	0.00033807	0.00039233	0.00049075	0	0	0	0	0	0	0
2085	TRUE	Empty	hypothetical protein AHF37_02116, partial [Paragonimus kellicotti]	KAF6778283.1		30 kDa		unknown	0.0002868	0.00011221	0.00017928	0.00024966	0	0	0	0	0	0	0	0
335	TRUE	Empty	hypothetical protein AHF37_11405 [Paragonimus kellicotti]	KAF6770250.1		28 kDa		unknown	0	0	7.5282e-05	0.00065524	0.00054641	0.00082306	0	0	0	0	0	0
80	TRUE	Empty	KAF6778039.1-DECOY	KAF6778039.1-DECOY		?		unknown	-1	-1	-1	-1	-1	-1	-1	-1	-1	-1	-1	-1
2141	TRUE	Empty	hypothetical protein AHF37_01842 [Paragonimus kellicotti]	KAF6778260.1		8 kDa		unknown	0.0011182	0.00077779	0.0007456	0	0	0	0	0	0	0	0	0
1835	TRUE	Empty	hypothetical protein AHF37_03318 [Paragonimus kellicotti]	KAF6777427.1		48 kDa		unknown	0.00015448	0.00016117	0.00017657	0	0	0	0	0	0	0	0	0
760	TRUE	Empty	hypothetical protein AHF37_08588 [Paragonimus kellicotti]	KAF6768159.1		47 kDa		unknown	0.00010645	0.00013328	6.3884e-05	0	0	0	0	0	0	0	0	0
1898	TRUE	Empty	hypothetical protein AHF37_03032 [Paragonimus kellicotti]	KAF6777142.1		118 kDa		unknown	0	0	0	0.00012112	0.00022726	0.00021735	0	0	0	0	0	0
2010	TRUE	Empty	hypothetical protein AHF37_02524 [Paragonimus kellicotti]	KAF6777579.1		20 kDa		unknown	0.00024513	0.00051152	0.00039228	0	0	0	0	0	0	0	0	0
902	TRUE	Empty	hypothetical protein AHF37_07730 [Paragonimus kellicotti]	KAF6772973.1		66 kDa		unknown	0	0	0	0.00037662	0.00031407	0.00033792	0	0	0	0	0	0
2615	TRUE	Empty	Coiled-coil domain-containing protein 63 [Paragonimus kellicotti]	KAF6779954.1		73 kDa		unknown	0	0	0	0.00024907	0.00041541	0.00035756	0	0	0	0	0	0
1671	TRUE	Empty	hypothetical protein AHF37_04090 [Paragonimus kellicotti]	KAF6776830.1		45 kDa		unknown	0.00018277	0.00011918	0.00020565	0	0	0	0	0	0	0	0	0
1209	TRUE	Empty	hypothetical protein AHF37_06215 [Paragonimus kellicotti]	KAF6775101.1		18 kDa		unknown	0.00058141	0.00024264	0.0004652	0	0	0	0	0	0	0	0	0
343	TRUE	Empty	hypothetical protein AHF37_11364, partial [Paragonimus kellicotti]	KAF6770006.1		40 kDa		unknown	0.00025477	0.00015949	0.00015289	0	0	0	0	0	0	0	0	0
758	TRUE	Empty	hypothetical protein AHF37_08615 [Paragonimus kellicotti]	KAF6772727.1		59 kDa		unknown	0.00010134	0.00017622	0.00011825	0	0	0	0	0	0	0	0	0
2142	TRUE	Empty	hypothetical protein AHF37_01841 [Paragonimus kellicotti]	KAF6778259.1		41 kDa		unknown	0.00017113	0.00012753	0.00026897	0	0	0	0	0	0	0	0	0
1111	TRUE	Empty	hypothetical protein AHF37_06649 [Paragonimus kellicotti]	KAF6774373.1		83 kDa		unknown	0	0	0	0.00029755	0.00031902	0.00026697	0	0	0	0	0	0
433	TRUE	Empty	hypothetical protein AHF37_10726 [Paragonimus kellicotti]	KAF6769184.1		34 kDa		unknown	0.00024106	0.00018863	0.00027124	0	0	0	0	0	0	0	0	0
1413	TRUE	Empty	hypothetical protein AHF37_05357 [Paragonimus kellicotti]	KAF6775551.1		52 kDa		unknown	0.00017113	0.00011903	0.00015214	0	0	0	0	0	0	0	0	0
1637	TRUE	Empty	hypothetical protein AHF37_04236 [Paragonimus kellicotti]	KAF6775854.1		24 kDa		unknown	0.00026163	0.00040946	0.00030529	0	0	0	0	0	0	0	0	0
1133	TRUE	Empty	hypothetical protein AHF37_06536 [Paragonimus kellicotti]	KAF6774158.1		16 kDa		unknown	0.00060466	0.00037852	0.00042334	0	0	0	0	0	0	0	0	0
2469	TRUE	Empty	hypothetical protein AHF37_00514 [Paragonimus kellicotti]	KAF6780017.1		13 kDa		unknown	0.00057134	0.00052159	0.00057143	0	0	0	0	0	0	0	0	0
454	TRUE	Empty	hypothetical protein AHF37_10562, partial [Paragonimus kellicotti]	KAF6770407.1		37 kDa		unknown	0	0	0	0.00085102	0.00055197	0.00059389	0	0	0	0	0	0
1023	TRUE	Empty	hypothetical protein AHF37_07129 [Paragonimus kellicotti]	KAF6768259.1		15 kDa		unknown	0.00035992	0.00045062	0.00021599	0.00075196	0.00041805	0.00067469	0	0	0	0	0	0
952	TRUE	Empty	hypothetical protein AHF37_07462 [Paragonimus kellicotti]	KAF6773358.1		21 kDa		unknown	9.5978e-05	0.00015021	9.5994e-05	0.00066841	0.00069675	0.00074965	0	0	0	0	0	0
1626	TRUE	Empty	hypothetical protein AHF37_04277 [Paragonimus kellicotti]	KAF6775730.1		36 kDa		unknown	0.00016953	8.844e-05	8.478e-05	0.00049194	0.00016409	0.00026483	0	0	0	0	0	0
1224	TRUE	Empty	hypothetical protein AHF37_06156 [Paragonimus kellicotti]	KAF6773870.1		11 kDa		unknown	0.00028051	0.00048779	0.00037408	0	0.0013576	0.0011685	0	0	0	0	0	0
339	TRUE	Empty	hypothetical protein AHF37_11384 [Paragonimus kellicotti]	KAF6769990.1		24 kDa		unknown	0.00021908	0.00036572	0.00013147	0	0.00025446	0.00027379	0	0	0	0	0	0
2425	TRUE	Empty	hypothetical protein AHF37_00660 [Paragonimus kellicotti]	KAF6779669.1		34 kDa		unknown	0.00015218	0	0.00012176	0.00042392	0.0004419	0.00028527	0	0	0	0	0	0
2094	TRUE	Empty	hypothetical protein AHF37_02063 [Paragonimus kellicotti]	KAF6779221.1		40 kDa		unknown	0.00012459	0.00018198	0.00012461	0.00026029	0	0	0	0	0	0	0	0
1799	TRUE	Empty	hypothetical protein AHF37_03471 [Paragonimus kellicotti]	KAF6776956.1		24 kDa		unknown	0.0002567	0.00022319	0.00021395	0	0.00037269	0.00026733	0	0	0	0	0	0
422	TRUE	Empty	hypothetical protein AHF37_10801 [Paragonimus kellicotti]	KAF6771008.1		17 kDa		unknown	0	0	0	0.00062334	0.0012129	0.001305	0	0	0	0	0	0
445	TRUE	Empty	hypothetical protein AHF37_10636, partial [Paragonimus kellicotti]	KAF6770737.1		18 kDa		unknown	0.0002907	0.00036396	0.0004652	0	0	0	0	0	0	0	0	0
532	TRUE	Empty	hypothetical protein AHF37_10063 [Paragonimus kellicotti]	KAF6767783.1		9 kDa		unknown	0.00044244	0.0010386	0.00033188	0.0007703	0.00064237	0	0	0	0	0	0	0
2363	TRUE	Empty	hypothetical protein AHF37_00890 [Paragonimus kellicotti]	KAF6779465.1		27 kDa		unknown	0	0	0	0.00041923	0.00093228	0.00087769	0	0	0	0	0	0
924	TRUE	Empty	hypothetical protein AHF37_07648 [Paragonimus kellicotti]	KAF6773075.1		47 kDa		unknown	0.00013177	0.00013748	0.00013179	0.00015294	0.00012754	0	0	0	0	0	0	0
1590	TRUE	Empty	hypothetical protein AHF37_04487 [Paragonimus kellicotti]	KAF6776220.1		8 kDa		unknown	0.00095473	0.00037354	0.00083553	0	0	0	0	0	0	0	0	0
398	TRUE	Empty	hypothetical protein AHF37_11001 [Paragonimus kellicotti]	KAF6769182.1		29 kDa		unknown	0.00021768	0.00018926	0.000254	0	0	0	0	0	0	0	0	0
295	TRUE	Empty	hypothetical protein AHF37_11764 [Paragonimus kellicotti]	KAF6770058.1		17 kDa		unknown	0.00035802	0.0004358	0.00035808	0	0	0	0	0	0	0	0	0
808	TRUE	Empty	hypothetical protein AHF37_08276 [Paragonimus kellicotti]	KAF6772740.1		39 kDa		unknown	0.00023868	0.00013835	0.00015915	0	0	0	0	0	0	0	0	0
124	TRUE	Empty	KAF6774955.1-DECOY	KAF6774955.1-DECOY		?		unknown	-1	-1	-1	-1	-1	-1	-1	-1	-1	-1	-1	-1
2279	TRUE	Empty	hypothetical protein AHF37_01288 [Paragonimus kellicotti]	KAF6779124.1		21 kDa		unknown	0.00029258	0.00030526	0.00029263	0	0	0	0	0	0	0	0	0
2156	TRUE	Empty	hypothetical protein AHF37_01788 [Paragonimus kellicotti]	KAF6780129.1		67 kDa		unknown	0.00012134	9.4947e-05	7.5848e-05	0	0	0	0	0	0	0	0	0
351	TRUE	Empty	hypothetical protein AHF37_11303 [Paragonimus kellicotti]	KAF6770551.1		117 kDa		unknown	5.0623e-05	5.2817e-05	6.7509e-05	0	0	0	0	0	0	0	0	0
337	TRUE	Empty	hypothetical protein AHF37_11399 [Paragonimus kellicotti]	KAF6770441.1 (+1)		40 kDa		unknown	0	0	0	0.0006408	0.00053437	0.00049282	0	0	0	0	0	0
2555	TRUE	Empty	hypothetical protein AHF37_00159 [Paragonimus kellicotti]	KAF6780346.1		11 kDa		unknown	0.00071337	0.00063796	0	0	0	0	0	0	0	0	0	0
1146	TRUE	Empty	hypothetical protein AHF37_06486 [Paragonimus kellicotti]	KAF6774661.1		48 kDa		unknown	0.00010772	0.00017982	0.00015083	0	0	0	0	0	0	0	0	0
2153	TRUE	Empty	hypothetical protein AHF37_01798 [Paragonimus kellicotti]	KAF6778630.1		48 kDa		unknown	0.00014595	8.7017e-05	0.00018769	0	0	0	0	0	0	0	0	0
2622	TRUE	Empty	Arrestin [Paragonimus kellicotti]	KAF6777057.1		88 kDa		unknown	0	0	0	0.00024232	0.00030311	0.00021742	0	0	0	0	0	0
712	TRUE	Empty	hypothetical protein AHF37_08909 [Paragonimus kellicotti]	KAF6768476.1		57 kDa		unknown	7.0446e-05	0.00012862	0.00015853	0	0	0	0	0	0	0	0	0
1459	TRUE	Empty	hypothetical protein AHF37_05174 [Paragonimus kellicotti]	KAF6775100.1		57 kDa		unknown	0.00010326	0.0001257	0.00015492	0	0	0	0	0	0	0	0	0
312	TRUE	Empty	hypothetical protein AHF37_11629 [Paragonimus kellicotti]	KAF6768687.1		82 kDa	TRUE	unknown	8.4993e-05	5.0672e-05	7.2863e-05	0	0	0	0	0	0	0	0	0
2104	TRUE	Empty	hypothetical protein AHF37_02030 [Paragonimus kellicotti]	KAF6778642.1		55 kDa		unknown	9.5273e-05	0.00011928	0.00020963	0	0	0	0	0	0	0	0	0
376	TRUE	Empty	hypothetical protein AHF37_11120 [Paragonimus kellicotti]	KAF6770604.1		13 kDa		unknown	0.00032106	0.00083744	0.00056195	0	0	0	0	0	0	0	0	0
1664	TRUE	Empty	hypothetical protein AHF37_04132 [Paragonimus kellicotti]	KAF6775750.1		141 kDa	TRUE	unknown	5.691e-05	5.9376e-05	4.2689e-05	0	0	0	0	0	0	0	0	0
1449	TRUE	Empty	hypothetical protein AHF37_05197, partial [Paragonimus kellicotti]	KAF6775510.1		39 kDa		unknown	0.00010608	0.0002767	0.00018567	0	0	0	0	0	0	0	0	0
2479	TRUE	Empty	hypothetical protein AHF37_00474 [Paragonimus kellicotti]	KAF6779973.1		54 kDa		unknown	9.2174e-05	0.00013464	0.00018438	0	0	0	0	0	0	0	0	0
2417	TRUE	Empty	hypothetical protein AHF37_00699 [Paragonimus kellicotti]	KAF6779771.1		38 kDa		unknown	0.00020971	0.0002188	0.00013109	0	0	0	0	0	0	0	0	0
993	TRUE	Empty	hypothetical protein AHF37_07260 [Paragonimus kellicotti]	KAF6773992.1		24 kDa		unknown	0.00041605	0.00021704	0.00029129	0	0	0	0	0	0	0	0	0
522	TRUE	Empty	hypothetical protein AHF37_10160 [Paragonimus kellicotti]	KAF6772946.1		34 kDa		unknown	0.00017498	0.00015214	0.00011667	0	0.00025405	0.00018223	0	0	0	0	0	0
759	TRUE	Empty	hypothetical protein AHF37_08610 [Paragonimus kellicotti]	KAF6771581.1		15 kDa		unknown	0.00013742	0.00021507	0.00020617	0	0.00099761	0.0010734	0	0	0	0	0	0
1021	TRUE	Empty	hypothetical protein AHF37_07132 [Paragonimus kellicotti]	KAF6773728.1		26 kDa		unknown	0	0	0	0.00072437	0.00072487	0.00051994	0	0	0	0	0	0
298	TRUE	Empty	hypothetical protein AHF37_11755 [Paragonimus kellicotti]	KAF6769044.1		41 kDa		unknown	0.00012994	0.00010846	0.00018195	0	0	0	0	0	0	0	0	0
1317	TRUE	Empty	hypothetical protein AHF37_05719 [Paragonimus kellicotti]	KAF6775488.1		99 kDa		unknown	3.0267e-05	5.2631e-05	8.0725e-05	0.00010539	0	0	0	0	0	0	0	0
923	TRUE	Empty	hypothetical protein AHF37_07650 [Paragonimus kellicotti]	KAF6772527.1		19 kDa		unknown	0	0.00022531	0.00010799	0.00093995	0.00094061	0.00050602	0	0	0	0	0	0
1646	TRUE	Empty	hypothetical protein AHF37_04211 [Paragonimus kellicotti]	KAF6776510.1		50 kDa		unknown	6.1561e-05	0	6.1571e-05	0.00028581	0.00029793	0.00032055	0	0	0	0	0	0
2465	TRUE	Empty	hypothetical protein AHF37_00538 [Paragonimus kellicotti]	KAF6779700.1		70 kDa		unknown	0	6.125e-05	0	0.00010221	0.00017047	0.00032097	0	0	0	0	0	0
598	TRUE	Empty	hypothetical protein AHF37_09582 [Paragonimus kellicotti]	KAF6770566.1		43 kDa		unknown	0	0	7.2379e-05	0.00041998	0.00035023	0.00037682	0	0	0	0	0	0
2170	TRUE	Empty	hypothetical protein AHF37_01730 [Paragonimus kellicotti]	KAF6778480.1		96 kDa		unknown	5.261e-05	6.5868e-05	4.2095e-05	0	0	0	0	0	0	0	0	0
1465	TRUE	Empty	hypothetical protein AHF37_05158 [Paragonimus kellicotti]	KAF6775230.1		138 kDa		unknown	3.7081e-05	3.8688e-05	2.967e-05	0	0	0	0	0	0	0	0	0
291	TRUE	Empty	hypothetical protein AHF37_11792 [Paragonimus kellicotti]	KAF6770112.1		8 kDa		unknown	0.00060466	0.00063087	0.00084667	0	0	0	0	0	0	0	0	0
1576	TRUE	Empty	hypothetical protein AHF37_04551 [Paragonimus kellicotti]	KAF6776265.1		28 kDa		unknown	0.00014008	0	0.0002802	0	0.00030506	0.00043764	0	0	0	0	0	0
2038	TRUE	Empty	hypothetical protein AHF37_02344 [Paragonimus kellicotti]	KAF6778355.1		30 kDa		unknown	0.00012147	0.00012674	0.00016199	0.00056397	0	0	0	0	0	0	0	0
152	TRUE	Empty	KAF6771547.1-DECOY	KAF6771547.1-DECOY		?		unknown	-1	-1	-1	-1	-1	-1	-1	-1	-1	-1	-1	-1
1965	TRUE	Empty	hypothetical protein AHF37_02720 [Paragonimus kellicotti]	KAF6778013.1		179 kDa		unknown	2.995e-05	3.1248e-05	2.9955e-05	0	0	0	0	0	0	0	0	0
2080	TRUE	Empty	hypothetical protein AHF37_02139 [Paragonimus kellicotti]	KAF6778189.1		124 kDa		unknown	4.0563e-05	4.2321e-05	4.8684e-05	0	0	0	0	0	0	0	0	0
992	TRUE	Empty	hypothetical protein AHF37_07266 [Paragonimus kellicotti]	KAF6773660.1		113 kDa		unknown	4.4812e-05	5.6105e-05	8.9639e-05	0	0	0	0	0	0	0	0	0
591	TRUE	Empty	hypothetical protein AHF37_09608 [Paragonimus kellicotti]	KAF6768231.1		26 kDa		unknown	0.00020066	0.00033498	0.00024084	0	0	0	0	0	0	0	0	0
1172	TRUE	Empty	hypothetical protein AHF37_06376 [Paragonimus kellicotti]	KAF6774216.1		39 kDa		unknown	0	8.4492e-05	0	0.00046998	0.00039192	0.00033734	0	0	0	0	0	0
1929	TRUE	Empty	hypothetical protein AHF37_02894 [Paragonimus kellicotti]	KAF6768273.1		86 kDa	TRUE	unknown	8.4316e-05	0	9.6377e-05	0	0	0	0	0	0	0	0	0
2373	TRUE	Empty	hypothetical protein AHF37_00865 [Paragonimus kellicotti]	KAF6779761.1		18 kDa		unknown	0.00027319	0.00034204	0.00027324	0	0	0	0	0	0	0	0	0
320	TRUE	Empty	hypothetical protein AHF37_11553 [Paragonimus kellicotti]	KAF6769757.1		21 kDa		unknown	0	0	0	0.00065797	0.00082303	0.0011807	0	0	0	0	0	0
177	TRUE	Empty	KAF6768109.1-DECOY	KAF6768109.1-DECOY		?		unknown	-1	-1	-1	-1	-1	-1	-1	-1	-1	-1	-1	-1
3	TRUE	Empty	Zinc finger protein 26 [Paragonimus kellicotti]	KAF6773976.1		190 kDa		unknown	3.7128e-05	3.8738e-05	3.183e-05	0	0	0	0	0	0	0	0	0
1824	TRUE	Empty	hypothetical protein AHF37_03360 [Paragonimus kellicotti]	KAF6776538.1		44 kDa		unknown	0.00014026	0.00017073	0.00014028	0	0	0	0	0	0	0	0	0
1477	TRUE	Empty	hypothetical protein AHF37_05102 [Paragonimus kellicotti]	KAF6775283.1		20 kDa		unknown	0.00020268	0.00037006	0.00040543	0	0	0	0	0	0	0	0	0
1740	TRUE	Empty	hypothetical protein AHF37_03717 [Paragonimus kellicotti]	KAF6776750.1		59 kDa		unknown	0.00013639	0.00010673	0.00010231	0	0	0	0	0	0	0	0	0
279	TRUE	Empty	hypothetical protein AHF37_11906 [Paragonimus kellicotti]	KAF6767793.1		14 kDa		unknown	0.00034098	0.00042691	0.00047745	0.00071238	0	0	0	0	0	0	0	0
1412	TRUE	Empty	hypothetical protein AHF37_05370 [Paragonimus kellicotti]	KAF6776163.1		16 kDa		unknown	0.00049698	0.00032408	0.00031067	0	0	0	0	0	0	0	0	0
1762	TRUE	Empty	hypothetical protein AHF37_03585 [Paragonimus kellicotti]	KAF6777263.1		52 kDa		unknown	0.0001798	0.00010422	9.9906e-05	0	0	0	0	0	0	0	0	0
2256	TRUE	Empty	hypothetical protein AHF37_01399 [Paragonimus kellicotti]	KAF6779315.1		59 kDa	TRUE	unknown	0.00013462	7.0227e-05	0.00011781	0	0	0	0	0	0	0	0	0
1520	TRUE	Empty	hypothetical protein AHF37_04857 [Paragonimus kellicotti]	KAF6776013.1		31 kDa		unknown	0.0002292	0.0002733	0.00019649	0	0	0	0	0	0	0	0	0
1162	TRUE	Empty	hypothetical protein AHF37_06437 [Paragonimus kellicotti]	KAF6776322.1		25 kDa		unknown	0.00033132	0.00034568	0.00020711	0	0	0	0	0	0	0	0	0
1942	TRUE	Empty	hypothetical protein AHF37_02825 [Paragonimus kellicotti]	KAF6777707.1		73 kDa		unknown	0.0001125	0.00011737	7.0321e-05	0	0	0	0	0	0	0	0	0
1084	TRUE	Empty	hypothetical protein AHF37_06793 [Paragonimus kellicotti]	KAF6773833.1		31 kDa		unknown	0.00019298	0.00026846	0.00022518	0	0	0	0	0	0	0	0	0
1348	TRUE	Empty	hypothetical protein AHF37_05598 [Paragonimus kellicotti]	KAF6768622.1		63 kDa		unknown	8.7632e-05	0.00013715	8.7647e-05	0	0	0	0	0	0	0	0	0
730	TRUE	Empty	hypothetical protein AHF37_08797 [Paragonimus kellicotti]	KAF6771911.1		25 kDa		unknown	0.00031965	0.00025013	0.00027974	0	0	0	0	0	0	0	0	0
1996	TRUE	Empty	hypothetical protein AHF37_02609 [Paragonimus kellicotti]	KAF6777957.1		76 kDa		unknown	0.0001183	9.6002e-05	5.2588e-05	0	0	0	0	0	0	0	0	0
626	TRUE	Empty	hypothetical protein AHF37_09413 [Paragonimus kellicotti]	KAF6771645.1		54 kDa		unknown	0.00013145	0.00013715	0.00013147	0	0	0	0	0	0	0	0	0
616	TRUE	Empty	hypothetical protein AHF37_09480 [Paragonimus kellicotti]	KAF6767970.1		11 kDa		unknown	0.00064131	0.00066911	0.00064142	0	0	0	0	0	0	0	0	0
571	TRUE	Empty	hypothetical protein AHF37_09756 [Paragonimus kellicotti]	KAF6771879.1		16 kDa		unknown	0.00051828	0.00047315	0.00038878	0	0	0	0	0	0	0	0	0
2331	TRUE	Empty	hypothetical protein AHF37_01028 [Paragonimus kellicotti]	KAF6779216.1		36 kDa		unknown	0.00019357	0.00023081	0.00016594	0	0	0	0	0	0	0	0	0
1694	TRUE	Empty	hypothetical protein AHF37_03963 [Paragonimus kellicotti]	KAF6777135.1		26 kDa		unknown	0.00023764	0.00028926	0.00031691	0	0	0	0	0	0	0	0	0
372	TRUE	Empty	hypothetical protein AHF37_11132 [Paragonimus kellicotti]	KAF6768084.1		19 kDa		unknown	0.00036488	0.00032631	0.00041708	0	0	0	0	0	0	0	0	0
1629	TRUE	Empty	hypothetical protein AHF37_04270 [Paragonimus kellicotti]	KAF6776206.1		52 kDa		unknown	0.00014961	0.0001756	7.4816e-05	0	0	0	0	0	0	0	0	0
1132	TRUE	Empty	hypothetical protein AHF37_06537 [Paragonimus kellicotti]	KAF6774324.1		10 kDa		unknown	0.00037402	0.00058535	0.00084168	0	0	0	0	0	0	0	0	0
221	TRUE	Empty	hypothetical protein AHF37_12412 [Paragonimus kellicotti]	KAF6769072.1		24 kDa		unknown	0	0.00026657	0.00034071	0	0	0	0	0	0	0	0	0
1252	TRUE	Empty	hypothetical protein AHF37_06003 [Paragonimus kellicotti]	KAF6772517.1		38 kDa	TRUE	unknown	0.00010994	0	5.4979e-05	0	0	0	0	0	0	0	0	0
41	TRUE	Empty	Melanoma inhibitory activity protein 3 [Paragonimus kellicotti]	KAF6775806.1		158 kDa		unknown	1.265e-05	1.3198e-05	2.5304e-05	4.4048e-05	7.3464e-05	7.9043e-05	0	0	0	0	0	0
1830	TRUE	Empty	hypothetical protein AHF37_03346 [Paragonimus kellicotti]	KAF6777137.1		84 kDa		unknown	4.8829e-05	6.3682e-05	4.8837e-05	8.5013e-05	0.00010634	0	0	0	0	0	0	0
1641	TRUE	Empty	hypothetical protein AHF37_04226 [Paragonimus kellicotti]	KAF6776149.1		40 kDa		unknown	0.00014788	0.00010286	0.00012325	0	0.00014314	0.00015401	0	0	0	0	0	0
2120	TRUE	Empty	hypothetical protein AHF37_01950 [Paragonimus kellicotti]	KAF6778572.1		71 kDa		unknown	8.4634e-05	7.3585e-05	7.054e-05	9.8234e-05	0	0	0	0	0	0	0	0
1780	TRUE	Empty	hypothetical protein AHF37_03535 [Paragonimus kellicotti]	KAF6777186.1		37 kDa		unknown	0	0.00011436	8.2219e-05	0.00038166	0.00039784	0.00025683	0	0	0	0	0	0
678	TRUE	Empty	hypothetical protein AHF37_09095, partial [Paragonimus kellicotti]	KAF6772239.1		78 kDa		unknown	4.6275e-05	4.8281e-05	2.3141e-05	0	0.00010078	0	0	0	0	0	0	0
358	TRUE	Empty	hypothetical protein AHF37_11271 [Paragonimus kellicotti]	KAF6770492.1		33 kDa		unknown	0.00015016	0.00015667	6.0076e-05	0	0.00034883	0.00018766	0	0	0	0	0	0
1801	TRUE	Empty	hypothetical protein AHF37_03458 [Paragonimus kellicotti]	KAF6776375.1		14 kDa		unknown	0.00058516	0.00015263	0.00021947	0	0	0	0	0	0	0	0	0
1950	TRUE	Empty	hypothetical protein AHF37_02786 [Paragonimus kellicotti]	KAF6777638.1		83 kDa		unknown	9.8453e-05	2.568e-05	3.6926e-05	0.00012856	0	0	0	0	0	0	0	0
274	TRUE	Empty	hypothetical protein AHF37_11941 [Paragonimus kellicotti]	KAF6769979.1		21 kDa		unknown	0.00013673	0.00023777	0.00022793	0	0	0	0	0	0	0	0	0
304	TRUE	Empty	hypothetical protein AHF37_11719 [Paragonimus kellicotti]	KAF6770021.1		15 kDa		unknown	0.00028124	0.00014671	0.00014064	0.0009793	0.00081665	0	0	0	0	0	0	0
2154	TRUE	Empty	hypothetical protein AHF37_01792 [Paragonimus kellicotti]	KAF6778742.1		16 kDa		unknown	0.00033102	0.00027629	0.00039729	0	0	0	0	0	0	0	0	0
2289	TRUE	Empty	hypothetical protein AHF37_01243 [Paragonimus kellicotti]	KAF6778821.1		13 kDa		unknown	0.0003876	0.00056617	0.00031014	0	0	0	0	0	0	0	0	0
1611	TRUE	Empty	hypothetical protein AHF37_04361 [Paragonimus kellicotti]	KAF6776543.1		25 kDa		unknown	0.00020336	0	0.00016272	0.00042487	0.00035431	0.00025414	0	0	0	0	0	0
1370	TRUE	Empty	hypothetical protein AHF37_05522 [Paragonimus kellicotti]	KAF6774888.1		30 kDa		unknown	0	0	0.00017116	0	0	0	0	0	0	0	0	0
2207	TRUE	Empty	hypothetical protein AHF37_01575 [Paragonimus kellicotti]	KAF6779147.1		47 kDa		unknown	8.2831e-05	0.00010803	8.2844e-05	0.00028842	0.00012026	0	0	0	0	0	0	0
126	TRUE	Empty	KAF6774834.1-DECOY	KAF6774834.1-DECOY		?		unknown	-1	-1	-1	-1	-1	-1	-1	-1	-1	-1	-1	-1
2161	TRUE	Empty	hypothetical protein AHF37_01772 [Paragonimus kellicotti]	KAF6778541.1		18 kDa		unknown	0	0	0	0	0	0.0008911	0	0	0	0	0	0
453	TRUE	Empty	hypothetical protein AHF37_10572 [Paragonimus kellicotti]	KAF6768710.1		39 kDa		unknown	0.00012459	0.00015598	0.00014953	0	0	0	0	0	0	0	0	0
2620	TRUE	Empty	Beta-mannosidase [Paragonimus kellicotti]	KAF6779466.1		59 kDa		unknown	3.5499e-05	0	0	0.00043263	0.0002577	0.00022182	0	0	0	0	0	0
155	TRUE	Empty	KAF6771114.1-DECOY	KAF6771114.1-DECOY		?		unknown	-1	-1	-1	-1	-1	-1	-1	-1	-1	-1	-1	-1
212	TRUE	Empty	hypothetical protein AHF37_12477 [Paragonimus kellicotti]	KAF6769573.1		9 kDa		unknown	0.00034884	0	0	0.0020245	0.0020259	0.0018165	0	0	0	0	0	0
2557	TRUE	Empty	hypothetical protein AHF37_00140 [Paragonimus kellicotti]	KAF6780451.1		42 kDa		unknown	0	0	0	0.00032559	0.00040727	0.00051123	0	0	0	0	0	0
2200	TRUE	Empty	hypothetical protein AHF37_01594 [Paragonimus kellicotti]	KAF6779031.1		26 kDa		unknown	0.00024187	0.00025235	0.00016127	0	0	0	0	0	0	0	0	0
1998	TRUE	Empty	hypothetical protein AHF37_02598 [Paragonimus kellicotti]	KAF6778120.1		98 kDa		unknown	6.2408e-05	6.5113e-05	5.2015e-05	0	0	0	0	0	0	0	0	0
1690	TRUE	Empty	hypothetical protein AHF37_03972 [Paragonimus kellicotti]	KAF6776945.1		75 kDa		unknown	0	0	0	0.00039478	0.00012345	0.00022138	0	0	0	0	0	0
1937	TRUE	Empty	hypothetical protein AHF37_02863 [Paragonimus kellicotti]	KAF6777075.1		44 kDa	TRUE	unknown	9.3264e-05	0.00017029	0.00016324	0	0	0	0	0	0	0	0	0
2015	TRUE	Empty	hypothetical protein AHF37_02503 [Paragonimus kellicotti]	KAF6777989.1		293 kDa		unknown	2.0489e-05	2.1377e-05	2.3908e-05	0	0	0	0	0	0	0	0	0
1098	TRUE	Empty	hypothetical protein AHF37_06717 [Paragonimus kellicotti]	KAF6773583.1		26 kDa		unknown	0.00019463	0.00020307	0.00027253	0	0	0	0	0	0	0	0	0
2471	TRUE	Empty	hypothetical protein AHF37_00511 [Paragonimus kellicotti]	KAF6780272.1		34 kDa		unknown	0	0	0	0.00070858	0.00059089	0.00045412	0	0	0	0	0	0
2127	TRUE	Empty	hypothetical protein AHF37_01928, partial [Paragonimus kellicotti]	KAF6779419.1		163 kDa		unknown	3.7223e-05	4.5309e-05	3.1024e-05	0	0	0	0	0	0	0	0	0
2444	TRUE	Empty	hypothetical protein AHF37_00596 [Paragonimus kellicotti]	KAF6780073.1		71 kDa		unknown	7.0092e-05	8.7757e-05	0.00011217	0	0	0	0	0	0	0	0	0
1475	TRUE	Empty	hypothetical protein AHF37_05111 [Paragonimus kellicotti]	KAF6775322.1		45 kDa		unknown	0.0001814	0.00023658	4.5357e-05	0	0	0	0	0	0	0	0	0
1513	TRUE	Empty	hypothetical protein AHF37_04881 [Paragonimus kellicotti]	KAF6775766.1		87 kDa		unknown	0	0	0	0.00016557	0.00027614	0.00025997	0	0	0	0	0	0
905	TRUE	Empty	hypothetical protein AHF37_07717 [Paragonimus kellicotti]	KAF6772930.1		25 kDa		unknown	0.00033592	0.00026286	0.00020999	0	0	0	0	0	0	0	0	0
17	TRUE	Empty	Sel1 repeat-containing protein 1B [Paragonimus kellicotti]	KAF6774869.1		27 kDa		unknown	0.00029496	0.00019234	0.00025813	0	0	0	0	0	0	0	0	0
2016	TRUE	Empty	hypothetical protein AHF37_02497 [Paragonimus kellicotti]	KAF6778594.1		35 kDa		unknown	0.00020284	0.00024187	0.00011593	0	0	0	0	0	0	0	0	0
573	TRUE	Empty	hypothetical protein AHF37_09752 [Paragonimus kellicotti]	KAF6771741.1		39 kDa		unknown	0	0	0	0.00053379	0.00059351	0.00047893	0	0	0	0	0	0
1832	TRUE	Empty	hypothetical protein AHF37_03333 [Paragonimus kellicotti]	KAF6776994.1		30 kDa		unknown	0.00026482	0.00017268	0.00023175	0	0	0	0	0	0	0	0	0
1818	TRUE	Empty	hypothetical protein AHF37_03376, partial [Paragonimus kellicotti]	KAF6777248.1		34 kDa		unknown	0.00011554	0.00030137	0.00017334	0	0	0	0	0	0	0	0	0
2470	TRUE	Empty	hypothetical protein AHF37_00513 [Paragonimus kellicotti]	KAF6780016.1		12 kDa		unknown	0.00076289	0.00035376	0.00059346	0	0	0	0	0	0	0	0	0
112	TRUE	Empty	KAF6776332.1-DECOY	KAF6776332.1-DECOY		?		unknown	-1	0	0	-1	-1	-1	-1	-1	-1	-1	-1	-1
1017	TRUE	Empty	hypothetical protein AHF37_07140 [Paragonimus kellicotti]	KAF6768454.1		50 kDa		unknown	0.00014397	6.4375e-05	0.00010285	0	0	0	0	0	0	0	0	0
189	TRUE	Empty	hypothetical protein AHF37_12721 [Paragonimus kellicotti]	KAF6769169.1		15 kDa		unknown	0.00021595	0.00030042	0.00035998	0.00075196	0.00041805	0	0	0	0	0	0	0
2456	TRUE	Empty	hypothetical protein AHF37_00568 [Paragonimus kellicotti]	KAF6779922.1		41 kDa		unknown	0.00010162	0.00010603	0.00012705	0	0	0	0	0	0	0	0	0
693	TRUE	Empty	hypothetical protein AHF37_08999 [Paragonimus kellicotti]	KAF6771456.1		29 kDa		unknown	0.00017442	0.00025478	0	0	0	0	0	0	0	0	0	0
2210	TRUE	Empty	hypothetical protein AHF37_01571 [Paragonimus kellicotti]	KAF6778891.1		12 kDa		unknown	0.0002543	0.00026532	0.00016956	0.0014758	0.00073842	0	0	0	0	0	0	0
892	TRUE	Empty	hypothetical protein AHF37_07802 [Paragonimus kellicotti]	KAF6773170.1		21 kDa	TRUE	unknown	0.00014473	0.00025168	0	0	0	0	0	0	0	0	0	0
1302	TRUE	Empty	hypothetical protein AHF37_05794 [Paragonimus kellicotti]	KAF6775197.1		55 kDa		unknown	9.2174e-05	0.00013464	5.5314e-05	0	0	0	0	0	0	0	0	0
2250	TRUE	Empty	hypothetical protein AHF37_01420 [Paragonimus kellicotti]	KAF6778827.1		13 kDa		unknown	0.00024963	0	0.00041612	0	0.0009665	0	0	0	0	0	0	0
1678	TRUE	Empty	hypothetical protein AHF37_04049 [Paragonimus kellicotti]	KAF6776601.1		34 kDa		unknown	0.00011666	0.00015214	8.7506e-05	0	0.00042342	0	0	0	0	0	0	0
1523	TRUE	Empty	hypothetical protein AHF37_04847 [Paragonimus kellicotti]	KAF6775925.1		20 kDa		unknown	0.00019611	0.00020461	0.00029421	0	0.00028472	0	0	0	0	0	0	0
1425	TRUE	Empty	hypothetical protein AHF37_05315 [Paragonimus kellicotti]	KAF6775539.1		127 kDa		unknown	0	2.5553e-05	4.0826e-05	0	0	0	0	0	0	0	0	0
956	TRUE	Empty	hypothetical protein AHF37_07443 [Paragonimus kellicotti]	KAF6773617.1		26 kDa		unknown	0.00015638	0.00020395	0.0001173	0	0.00034056	0.00036643	0	0	0	0	0	0
569	TRUE	Empty	hypothetical protein AHF37_09770 [Paragonimus kellicotti]	KAF6771002.1		18 kDa		unknown	0.00024026	0.00025068	0.00048061	0	0	0	0	0	0	0	0	0
1758	TRUE	Empty	hypothetical protein AHF37_03641 [Paragonimus kellicotti]	KAF6776425.1		118 kDa		unknown	1.7211e-05	2.6935e-05	0	0	4.9975e-05	0	0	0	0	0	0	0
533	TRUE	Empty	hypothetical protein AHF37_10062 [Paragonimus kellicotti]	KAF6768140.1		28 kDa	TRUE	unknown	0.00014869	7.7566e-05	0	0.00064718	0.00021588	0.0003484	0	0	0	0	0	0
178	TRUE	Empty	KAF6768090.1-DECOY	KAF6768090.1-DECOY		?		unknown	-1	-1	-1	-1	-1	-1	-1	-1	-1	-1	-1	-1
76	TRUE	Empty	KAF6778213.1-DECOY	KAF6778213.1-DECOY		?		unknown	-1	-1	-1	-1	-1	-1	-1	-1	-1	-1	-1	-1
826	TRUE	Empty	hypothetical protein AHF37_08211, partial [Paragonimus kellicotti]	KAF6772510.1		18 kDa		unknown	0.00022675	0.00029572	0.00034018	0	0	0.00035421	0	0	0	0	0	0
901	TRUE	Empty	hypothetical protein AHF37_07731 [Paragonimus kellicotti]	KAF6773013.1		17 kDa		unknown	0	0.00025404	0	0	0	0	0	0	0	0	0	0
1564	TRUE	Empty	hypothetical protein AHF37_04623 [Paragonimus kellicotti]	KAF6776138.1		11 kDa		unknown	0.00046275	0.00057937	0	0	0	0	0	0	0	0	0	0
2264	TRUE	Empty	hypothetical protein AHF37_01365 [Paragonimus kellicotti]	KAF6779121.1		51 kDa	TRUE	unknown	0.00012066	8.393e-05	0.0001408	0	0	0	0	0	0	0	0	0
102	TRUE	Empty	KAF6776826.1-DECOY	KAF6776826.1-DECOY		?		unknown	-1	-1	-1	-1	-1	-1	-1	-1	-1	-1	-1	-1
2051	TRUE	Empty	hypothetical protein AHF37_02271 [Paragonimus kellicotti]	KAF6778345.1		15 kDa		unknown	0.00027908	0	0.0003489	0	0	0	0	0	0	0	0	0
2140	TRUE	Empty	hypothetical protein AHF37_01846 [Paragonimus kellicotti]	KAF6778673.1		27 kDa		unknown	0.00011882	0.00024794	0.00027729	0.00041374	0	0	0	0	0	0	0	0
2114	TRUE	Empty	hypothetical protein AHF37_01990 [Paragonimus kellicotti]	KAF6778540.1		117 kDa	TRUE	unknown	0	0	1.7181e-05	0	4.9881e-05	8.0503e-05	0	0	0	0	0	0
2460	TRUE	Empty	hypothetical protein AHF37_00559 [Paragonimus kellicotti]	KAF6779978.1		70 kDa		unknown	2.8748e-05	0	5.7505e-05	0	0.00025043	0.00022454	0	0	0	0	0	0
752	TRUE	Empty	hypothetical protein AHF37_08654 [Paragonimus kellicotti]	KAF6772216.1		86 kDa		unknown	8.0879e-05	6.0274e-05	6.9336e-05	0	0	0	0	0	0	0	0	0
1409	TRUE	Empty	hypothetical protein AHF37_05380 [Paragonimus kellicotti]	KAF6775328.1		98 kDa		unknown	8.3402e-05	5.4386e-05	5.2135e-05	0	0	0	0	0	0	0	0	0
499	TRUE	Empty	hypothetical protein AHF37_10290 [Paragonimus kellicotti]	KAF6767830.1		33 kDa		unknown	0.00021522	0.00019247	0.00015375	0	0	0	0	0	0	0	0	0
664	TRUE	Empty	hypothetical protein AHF37_09175, partial [Paragonimus kellicotti]	KAF6772408.1		16 kDa		unknown	0.00039435	0.00034287	0.00039441	0	0	0	0	0	0	0	0	0
891	TRUE	Empty	hypothetical protein AHF37_07806 [Paragonimus kellicotti]	KAF6772851.1		28 kDa		unknown	0.00026235	0.00027373	0.00014994	0	0	0	0	0	0	0	0	0
1050	TRUE	Empty	hypothetical protein AHF37_06978 [Paragonimus kellicotti]	KAF6772820.1		24 kDa		unknown	0.00020428	0.00025576	0.00024517	0	0	0	0	0	0	0	0	0
442	TRUE	Empty	hypothetical protein AHF37_10652 [Paragonimus kellicotti]	KAF6770776.1		131 kDa		unknown	6.1648e-05	3.216e-05	4.6244e-05	0	0	0	0	0	0	0	0	0
1562	TRUE	Empty	hypothetical protein AHF37_04632 [Paragonimus kellicotti]	KAF6776282.1		36 kDa		unknown	0.00016901	0.00017633	0.00016903	0	0	0	0	0	0	0	0	0
1359	TRUE	Empty	hypothetical protein AHF37_05560 [Paragonimus kellicotti]	KAF6775383.1		14 kDa		unknown	0.00049992	0.00044707	0.00035714	0	0	0	0	0	0	0	0	0
1357	TRUE	Empty	hypothetical protein AHF37_05578, partial [Paragonimus kellicotti]	KAF6775292.1		13 kDa		unknown	0.00062551	0.00032631	0.00054742	0	0	0	0	0	0	0	0	0
496	TRUE	Empty	hypothetical protein AHF37_10314 [Paragonimus kellicotti]	KAF6771182.1		8 kDa		unknown	0.0013338	0.00055665	0.00066702	0	0	0	0	0	0	0	0	0
663	TRUE	Empty	hypothetical protein AHF37_09181 [Paragonimus kellicotti]	KAF6772407.1		56 kDa		unknown	0.00010546	9.1697e-05	0.00014064	0	0	0	0	0	0	0	0	0
255	TRUE	Empty	hypothetical protein AHF37_12098 [Paragonimus kellicotti]	KAF6769171.1		36 kDa		unknown	0	0	0	0.00057773	0.00056207	0.00034557	0	0	0	0	0	0
512	TRUE	Empty	hypothetical protein AHF37_10227 [Paragonimus kellicotti]	KAF6771332.1		46 kDa		unknown	0.00015336	9.1431e-05	0.00015338	0	0	0	0	0	0	0	0	0
1163	TRUE	Empty	hypothetical protein AHF37_06434 [Paragonimus kellicotti]	KAF6773963.1		60 kDa		unknown	0.00014682	8.51e-05	8.1578e-05	0	0	0	0	0	0	0	0	0
646	TRUE	Empty	hypothetical protein AHF37_09286 [Paragonimus kellicotti]	KAF6767999.1		15 kDa		unknown	0.00040015	0.00027833	0.00060032	0	0	0	0	0	0	0	0	0
1018	TRUE	Empty	hypothetical protein AHF37_07139 [Paragonimus kellicotti]	KAF6773949.1		32 kDa		unknown	0.00025021	0.00016316	0.0001564	0	0	0	0	0	0	0	0	0
284	TRUE	Empty	hypothetical protein AHF37_11858, partial [Paragonimus kellicotti]	KAF6769326.1		21 kDa		unknown	0.00025477	0.00021265	0.00050963	0	0	0	0	0	0	0	0	0
1794	TRUE	Empty	hypothetical protein AHF37_03482 [Paragonimus kellicotti]	KAF6776888.1		41 kDa		unknown	0.00022062	0.0001023	0.0001471	0	0	0	0	0	0	0	0	0
769	TRUE	Empty	hypothetical protein AHF37_08530 [Paragonimus kellicotti]	KAF6768692.1		46 kDa		unknown	0.00015081	0.00013487	0.00012928	0	0	0	0	0	0	0	0	0
1530	TRUE	Empty	hypothetical protein AHF37_04805 [Paragonimus kellicotti]	KAF6773331.1		32 kDa		unknown	0.00024513	9.591e-05	0.00024517	0	0	0	0	0	0	0	0	0
1565	TRUE	Empty	hypothetical protein AHF37_04610 [Paragonimus kellicotti]	KAF6775954.1		37 kDa		unknown	8.1957e-05	8.551e-05	5.4647e-05	0.00028538	0.00031731	0.00025606	0	0	0	0	0	0
1295	TRUE	Empty	hypothetical protein AHF37_05821 [Paragonimus kellicotti]	KAF6774951.1		16 kDa		unknown	0.00027074	0.00028248	0.00033849	0.00047138	0.00039309	0	0	0	0	0	0	0
1323	TRUE	Empty	hypothetical protein AHF37_05700 [Paragonimus kellicotti]	KAF6768437.1		63 kDa		unknown	0	3.3676e-05	3.2283e-05	0.00039337	0.00014059	0.00015126	0	0	0	0	0	0
832	TRUE	Empty	hypothetical protein AHF37_08179 [Paragonimus kellicotti]	KAF6768504.1		92 kDa		unknown	0	0	0	0.00026668	9.5309e-05	0.00017091	0	0	0	0	0	0
662	TRUE	Empty	hypothetical protein AHF37_09187 [Paragonimus kellicotti]	KAF6767964.1		23 kDa	TRUE	unknown	0	0	0.000177	0.00030812	0.00038542	0.00055292	0	0	0	0	0	0
1838	TRUE	Empty	hypothetical protein AHF37_03305 [Paragonimus kellicotti]	KAF6777253.1		33 kDa		unknown	0.00015321	0.00019182	0.00012259	0	0	0	0	0	0	0	0	0
2243	TRUE	Empty	hypothetical protein AHF37_01443 [Paragonimus kellicotti]	KAF6779037.1		32 kDa		unknown	9.6148e-05	0.00030095	9.6164e-05	0	0	0	0	0	0	0	0	0
48	TRUE	Empty	KAF6779511.1-DECOY	KAF6779511.1-DECOY		?		unknown	-1	-1	-1	-1	-1	-1	-1	-1	-1	-1	-1	-1
240	TRUE	Empty	hypothetical protein AHF37_12236 [Paragonimus kellicotti]	KAF6769009.1		17 kDa		unknown	0.00034884	0.00018198	0	0	0	0	0	0	0	0	0	0
1284	TRUE	Empty	hypothetical protein AHF37_05852 [Paragonimus kellicotti]	KAF6775203.1		80 kDa		unknown	8.7693e-05	2.6141e-05	3.7589e-05	0	0.00014551	0	0	0	0	0	0	0
2242	TRUE	Empty	hypothetical protein AHF37_01454 [Paragonimus kellicotti]	KAF6779099.1		144 kDa		unknown	2.8321e-05	2.9549e-05	2.1245e-05	7.3963e-05	4.1119e-05	0	0	0	0	0	0	0
1963	TRUE	Empty	hypothetical protein AHF37_02722 [Paragonimus kellicotti]	KAF6777956.1		138 kDa		unknown	0	0	2.8504e-05	0.00012405	0.00010344	6.678e-05	0	0	0	0	0	0
2397	TRUE	Empty	hypothetical protein AHF37_00776 [Paragonimus kellicotti]	KAF6779696.1		465 kDa		unknown	1.0658e-05	6.672e-06	1.2792e-05	0	0	0	0	0	0	0	0	0
2131	TRUE	Empty	hypothetical protein AHF37_01910 [Paragonimus kellicotti]	KAF6778251.1		65 kDa		unknown	0	0	0	0	0.00013369	0	0	0	0	0	0	0
2423	TRUE	Empty	hypothetical protein AHF37_00673 [Paragonimus kellicotti]	KAF6779812.1		99 kDa		unknown	5.067e-05	0	3.0407e-05	0.00010586	0	0	0	0	0	0	0	0
786	TRUE	Empty	hypothetical protein AHF37_08458 [Paragonimus kellicotti]	KAF6772649.1		21 kDa		unknown	9.967e-05	0.00010399	0	0.0010412	0.00072354	0	0	0	0	0	0	0
732	TRUE	Empty	hypothetical protein AHF37_08780 [Paragonimus kellicotti]	KAF6771768.1		26 kDa		unknown	0.00016269	8.4871e-05	0.00016272	0	0	0	0	0	0	0	0	0
1753	TRUE	Empty	hypothetical protein AHF37_03654 [Paragonimus kellicotti]	KAF6776688.1		28 kDa		unknown	0.00027908	0.00010919	0.00013956	0	0	0	0	0	0	0	0	0
995	TRUE	Empty	hypothetical protein AHF37_07251 [Paragonimus kellicotti]	KAF6773381.1		26 kDa		unknown	0.00015244	0	0.00026681	0	0	0	0	0	0	0	0	0
1817	TRUE	Empty	hypothetical protein AHF37_03379 [Paragonimus kellicotti]	KAF6777247.1		17 kDa		unknown	0.00037274	0.00038889	0.0001864	0.00043263	0	0	0	0	0	0	0	0
2309	TRUE	Empty	hypothetical protein AHF37_01134 [Paragonimus kellicotti]	KAF6779583.1		12 kDa		unknown	0.00052327	0	0.0003489	0	0	0	0	0	0	0	0	0
167	TRUE	Empty	KAF6768377.1-DECOY	KAF6768377.1-DECOY		?		unknown	-1	-1	-1	-1	-1	-1	-1	-1	-1	-1	-1	-1
876	TRUE	Empty	hypothetical protein AHF37_07877 [Paragonimus kellicotti]	KAF6773857.1		52 kDa		unknown	9.7737e-05	6.1184e-05	0.00013685	0	0	0	0	0	0	0	0	0
106	TRUE	Empty	KAF6776489.1-DECOY	KAF6776489.1-DECOY		?		unknown	-1	-1	-1	-1	-1	-1	-1	-1	-1	-1	-1	-1
464	TRUE	Empty	hypothetical protein AHF37_10500 [Paragonimus kellicotti]	KAF6769351.1		38 kDa		unknown	0.00013784	0.00017258	0.00011029	0	0	0	0	0	0	0	0	0
133	TRUE	Empty	KAF6773977.1-DECOY	KAF6773977.1-DECOY		?	TRUE	unknown	-1	-1	-1	-1	-1	-1	-1	-1	-1	-1	-1	-1
159	TRUE	Empty	KAF6768779.1-DECOY	KAF6768779.1-DECOY		?		unknown	-1	-1	-1	-1	-1	-1	-1	-1	-1	-1	-1	-1
1138	TRUE	Empty	hypothetical protein AHF37_06510 [Paragonimus kellicotti]	KAF6773819.1		34 kDa		unknown	0.00014443	0.0002411	0.00011556	0	0	0	0	0	0	0	0	0
906	TRUE	Empty	hypothetical protein AHF37_07715 [Paragonimus kellicotti]	KAF6773103.1		29 kDa		unknown	7.4344e-05	0.00034905	0.00022307	0	0	0	0	0	0	0	0	0
1557	TRUE	Empty	hypothetical protein AHF37_04675 [Paragonimus kellicotti]	KAF6776361.1		16 kDa		unknown	0.00032862	0.00048001	0.00032868	0	0	0	0	0	0	0	0	0
314	TRUE	Empty	hypothetical protein AHF37_11616 [Paragonimus kellicotti]	KAF6769942.1		34 kDa		unknown	0.00014869	0.00021719	0.00011897	0	0	0	0	0	0	0	0	0
1976	TRUE	Empty	hypothetical protein AHF37_02673 [Paragonimus kellicotti]	KAF6778161.1		16 kDa		unknown	0.00051828	0.00027037	0.00032398	0	0	0	0	0	0	0	0	0
2311	TRUE	Empty	hypothetical protein AHF37_01124 [Paragonimus kellicotti]	KAF6779591.1		123 kDa		unknown	4.8676e-05	5.0786e-05	4.8684e-05	0	0	0	0	0	0	0	0	0
525	TRUE	Empty	hypothetical protein AHF37_10147 [Paragonimus kellicotti]	KAF6768114.1		122 kDa		unknown	4.1265e-05	4.3053e-05	5.778e-05	0	0	0	0	0	0	0	0	0
1645	TRUE	Empty	hypothetical protein AHF37_04212 [Paragonimus kellicotti]	KAF6776511.1		47 kDa		unknown	0.00010875	9.0773e-05	0.00019579	0	0	0	0	0	0	0	0	0
805	TRUE	Empty	hypothetical protein AHF37_08304 [Paragonimus kellicotti]	KAF6773048.1		41 kDa		unknown	7.2175e-05	0.00022591	0.00014437	0	0	0	0	0	0	0	0	0
1572	TRUE	Empty	hypothetical protein AHF37_04578 [Paragonimus kellicotti]	KAF6776381.1		40 kDa		unknown	0.00018037	0.00013442	0.00015463	0	0	0	0	0	0	0	0	0
787	TRUE	Empty	hypothetical protein AHF37_08456 [Paragonimus kellicotti]	KAF6773018.1		62 kDa		unknown	0.00010172	7.0752e-05	0.00013565	0	0	0	0	0	0	0	0	0
2359	TRUE	Empty	hypothetical protein AHF37_00911 [Paragonimus kellicotti]	KAF6779359.1		53 kDa		unknown	0	0	0	0.0003418	0.00028503	0.00049068	0	0	0	0	0	0
2278	TRUE	Empty	hypothetical protein AHF37_01294 [Paragonimus kellicotti]	KAF6779046.1		12 kDa		unknown	0.00033592	0.00078859	0.00041998	0	0	0	0	0	0	0	0	0
780	TRUE	Empty	hypothetical protein AHF37_08481 [Paragonimus kellicotti]	KAF6772584.1		8 kDa		unknown	0	0	0	0.0023569	0.0015724	0.0038065	0	0	0	0	0	0
1883	TRUE	Empty	hypothetical protein AHF37_03108 [Paragonimus kellicotti]	KAF6777499.1		32 kDa		unknown	0.00018262	0.00019053	0.00018265	0	0	0	0	0	0	0	0	0
2565	TRUE	Empty	hypothetical protein AHF37_00101 [Paragonimus kellicotti]	KAF6780415.1		41 kDa		unknown	0.00011718	0.00019562	9.3762e-05	0	0	0	0	0	0	0	0	0
196	TRUE	Empty	hypothetical protein AHF37_12671, partial [Paragonimus kellicotti]	KAF6768882.1		9 kDa		unknown	0.00069769	0.00084925	0.0005815	0	0	0	0	0	0	0	0	0
557	TRUE	Empty	hypothetical protein AHF37_09891 [Paragonimus kellicotti]	KAF6768743.1		25 kDa		unknown	0.00012597	0	0	0	0	0	0	0	0	0	0	0
2599	TRUE	Empty	heat-and acid-stable phosphoprotein [Paragonimus kellicotti]	KAF6775208.1		21 kDa		unknown	0.00014026	0.00014634	0.00018704	0.00048839	0	0	0	0	0	0	0	0
1372	TRUE	Empty	hypothetical protein AHF37_05516 [Paragonimus kellicotti]	KAF6774130.1		17 kDa		unknown	0.00024026	0.00018801	0.0002403	0.00062746	0	0.00037532	0	0	0	0	0	0
1583	TRUE	Empty	hypothetical protein AHF37_04528 [Paragonimus kellicotti]	KAF6776415.1		74 kDa		unknown	9.5761e-05	4.2819e-05	2.7365e-05	0	0	0	0	0	0	0	0	0
733	TRUE	Empty	hypothetical protein AHF37_08779 [Paragonimus kellicotti]	KAF6772501.1		15 kDa		unknown	0.00013847	0.00050566	0.00020774	0	0	0	0	0	0	0	0	0
2117	TRUE	Empty	hypothetical protein AHF37_01970 [Paragonimus kellicotti]	KAF6778684.1		31 kDa		unknown	0.00012957	0	0	0.00056397	0	0	0	0	0	0	0	0
819	TRUE	Empty	hypothetical protein AHF37_08231 [Paragonimus kellicotti]	KAF6772478.1		24 kDa		unknown	0	9.0125e-05	0	0.00045118	0.00050166	0.00053975	0	0	0	0	0	0
1360	TRUE	Empty	hypothetical protein AHF37_05557 [Paragonimus kellicotti]	KAF6768506.1		25 kDa		unknown	0.00013019	0.00031695	0.00017362	0	0	0	0	0	0	0	0	0
440	TRUE	Empty	hypothetical protein AHF37_10678 [Paragonimus kellicotti]	KAF6768686.1		19 kDa		unknown	0.00022675	0.00017743	0.00028348	0.00059217	0	0	0	0	0	0	0	0
1149	TRUE	Empty	hypothetical protein AHF37_06480 [Paragonimus kellicotti]	KAF6773807.1		23 kDa		unknown	8.8921e-05	0.00013916	0	0	0.00064552	0.00055563	0	0	0	0	0	0
495	TRUE	Empty	hypothetical protein AHF37_10315 [Paragonimus kellicotti]	KAF6772432.1		117 kDa		unknown	0	0	0	0.00015213	0.00010149	0.0001092	0	0	0	0	0	0
1687	TRUE	Empty	hypothetical protein AHF37_03985 [Paragonimus kellicotti]	KAF6776107.1		49 kDa		unknown	0.00010191	4.2531e-05	0.00010193	0	0.00011837	0.00012736	0	0	0	0	0	0
211	TRUE	Empty	hypothetical protein AHF37_12482, partial [Paragonimus kellicotti]	KAF6769266.1		12 kDa		unknown	0	0	0	0.0011918	0.00074539	0.0013366	0	0	0	0	0	0
2065	TRUE	Empty	hypothetical protein AHF37_02199 [Paragonimus kellicotti]	KAF6778341.1		100 kDa	TRUE	unknown	6.0601e-05	3.1614e-05	5.0509e-05	0	0	0	0	0	0	0	0	0
949	TRUE	Empty	hypothetical protein AHF37_07481, partial [Paragonimus kellicotti]	KAF6773071.1		25 kDa		unknown	0.00011728	0.00016316	0.00019551	0	0.00022704	0	0	0	0	0	0	0
2607	TRUE	Empty	Dynein heavy chain 1 axonemal [Paragonimus kellicotti]	KAF6769943.1		26 kDa		unknown	0	0	0	0.00072437	0.00036244	0.00025997	0	0	0	0	0	0
683	TRUE	Empty	hypothetical protein AHF37_09077 [Paragonimus kellicotti]	KAF6772069.1		13 kDa		unknown	0.00031824	0.00024903	0.0003183	0.00083111	0	0	0	0	0	0	0	0
1635	TRUE	Empty	hypothetical protein AHF37_04239 [Paragonimus kellicotti]	KAF6776992.1		16 kDa		unknown	0.00012775	0.00019992	0.00025553	0	0	0	0	0	0	0	0	0
528	TRUE	Empty	hypothetical protein AHF37_10133 [Paragonimus kellicotti]	KAF6778624.1		13 kDa		unknown	0.00031008	0.00024264	0.0004652	0	0	0	0	0	0	0	0	0
809	TRUE	Empty	hypothetical protein AHF37_08275 [Paragonimus kellicotti]	KAF6772739.1		28 kDa		unknown	0.00022395	0.00019471	0.00014932	0	0	0	0	0	0	0	0	0
556	TRUE	Empty	hypothetical protein AHF37_09892 [Paragonimus kellicotti]	KAF6771090.1		51 kDa		unknown	9.8801e-05	0.00010308	9.8818e-05	0	0	0	0	0	0	0	0	0
2463	TRUE	Empty	hypothetical protein AHF37_00554 [Paragonimus kellicotti]	KAF6779994.1		152 kDa		unknown	4.0581e-05	3.5284e-05	0	0	0	0	0	0	0	0	0	0
1380	TRUE	Empty	hypothetical protein AHF37_05493 [Paragonimus kellicotti]	KAF6775253.1		162 kDa		unknown	2.4251e-05	2.5302e-05	3.6383e-05	0	0	0	0	0	0	0	0	0
1234	TRUE	Empty	hypothetical protein AHF37_06102 [Paragonimus kellicotti]	KAF6774508.1		27 kDa		unknown	0.00022032	0.00011494	0.00022036	0	0	0	0	0	0	0	0	0
1548	TRUE	Empty	hypothetical protein AHF37_04721 [Paragonimus kellicotti]	KAF6775241.1		12 kDa		unknown	0.00032685	0.00042626	0.00049035	0	0	0	0	0	0	0	0	0
154	TRUE	Empty	KAF6771155.1-DECOY	KAF6771155.1-DECOY		?		unknown	-1	-1	-1	-1	-1	-1	-1	-1	-1	-1	-1	-1
917	TRUE	Empty	hypothetical protein AHF37_07672 [Paragonimus kellicotti]	KAF6773324.1		27 kDa	TRUE	unknown	0.0001874	0.00011731	0.00018743	0	0	0	0	0	0	0	0	0
907	TRUE	Empty	hypothetical protein AHF37_07707 [Paragonimus kellicotti]	KAF6773038.1		104 kDa	TRUE	unknown	5.941e-05	4.1324e-05	3.9613e-05	0	0	0	0	0	0	0	0	0
2354	TRUE	Empty	hypothetical protein AHF37_00925 [Paragonimus kellicotti]	KAF6779468.1		57 kDa		unknown	0.000124	5.5448e-05	0.00010631	0	0	0	0	0	0	0	0	0
322	TRUE	Empty	hypothetical protein AHF37_11542, partial [Paragonimus kellicotti]	KAF6770020.1		41 kDa		unknown	0.00010106	0	0.00015161	0	0	0	0	0	0	0	0	0
45	TRUE	Empty	KAF6779547.1-DECOY	KAF6779547.1-DECOY		?		unknown	-1	-1	-1	-1	-1	-1	-1	-1	-1	-1	-1	-1
1630	TRUE	Empty	hypothetical protein AHF37_04257 [Paragonimus kellicotti]	KAF6776609.1		39 kDa		unknown	0.00013069	0	0	0	0	0	0	0	0	0	0	0
2290	TRUE	Empty	hypothetical protein AHF37_01238 [Paragonimus kellicotti]	KAF6779241.1		65 kDa		unknown	0.00011178	0	7.9854e-05	0	0	0	0	0	0	0	0	0
215	TRUE	Empty	hypothetical protein AHF37_12469 [Paragonimus kellicotti]	KAF6769572.1		18 kDa		unknown	0.00033183	0.00028851	0.00027657	0	0	0	0	0	0	0	0	0
2412	TRUE	Empty	hypothetical protein AHF37_00723 [Paragonimus kellicotti]	KAF6779655.1		10 kDa		unknown	0.00065566	0.00045605	0	0.0011415	0	0	0	0	0	0	0	0
2062	TRUE	Empty	hypothetical protein AHF37_02212 [Paragonimus kellicotti]	KAF6778275.1		17 kDa		unknown	0.00052664	0.00024421	0.00017558	0	0	0	0	0	0	0	0	0
2343	TRUE	Empty	hypothetical protein AHF37_00973 [Paragonimus kellicotti]	KAF6779462.1		189 kDa	TRUE	unknown	0	0	0	7.6796e-05	8.0052e-05	6.8904e-05	0	0	0	0	0	0
825	TRUE	Empty	hypothetical protein AHF37_08214, partial [Paragonimus kellicotti]	KAF6772437.1		17 kDa		unknown	0.00017113	0.00023806	0.00045643	0	0	0	0	0	0	0	0	0
383	TRUE	Empty	hypothetical protein AHF37_11090 [Paragonimus kellicotti]	KAF6770228.1		14 kDa		unknown	0.00043536	0.00030282	0.00036286	0	0	0	0	0	0	0	0	0
1474	TRUE	Empty	hypothetical protein AHF37_05116 [Paragonimus kellicotti]	KAF6775266.1		24 kDa		unknown	0.00012715	0.00026532	0.00025434	0	0	0	0	0	0	0	0	0
2392	TRUE	Empty	hypothetical protein AHF37_00790 [Paragonimus kellicotti]	KAF6779951.1		97 kDa		unknown	6.2123e-05	7.5618e-05	4.1422e-05	0	0	0	0	0	0	0	0	0
1237	TRUE	Empty	hypothetical protein AHF37_06086 [Paragonimus kellicotti]	KAF6774872.1		36 kDa		unknown	0.00016901	0.00014694	0.00016903	0	0	0	0	0	0	0	0	0
641	TRUE	Empty	hypothetical protein AHF37_09340 [Paragonimus kellicotti]	KAF6768598.1		59 kDa		unknown	8.7211e-05	0.00010919	6.9781e-05	0	0	0	0	0	0	0	0	0
2308	TRUE	Empty	hypothetical protein AHF37_01139 [Paragonimus kellicotti]	KAF6779384.1		45 kDa		unknown	0.00013209	0.00011484	0.00013211	0	0	0	0	0	0	0	0	0
2450	TRUE	Empty	hypothetical protein AHF37_00581 [Paragonimus kellicotti]	KAF6779961.1		21 kDa		unknown	0.00014708	0.00025576	0.00039228	0	0	0	0	0	0	0	0	0
1967	TRUE	Empty	hypothetical protein AHF37_02705 [Paragonimus kellicotti]	KAF6777914.1		67 kDa		unknown	5.861e-05	6.1151e-05	0.00010259	0	0	0	0	0	0	0	0	0
1368	TRUE	Empty	hypothetical protein AHF37_05533 [Paragonimus kellicotti]	KAF6775375.1		30 kDa		unknown	0.00026874	0.00021029	0.00010079	0	0	0	0	0	0	0	0	0
1176	TRUE	Empty	hypothetical protein AHF37_06330 [Paragonimus kellicotti]	KAF6776104.1		23 kDa	TRUE	unknown	0.0001805	0.0002354	0.00018053	0	0	0	0	0	0	0	0	0
1086	TRUE	Empty	hypothetical protein AHF37_06788 [Paragonimus kellicotti]	KAF6773890.1		77 kDa		unknown	9.5044e-05	4.2499e-05	8.148e-05	0	0	0	0	0	0	0	0	0
1012	TRUE	Empty	hypothetical protein AHF37_07164 [Paragonimus kellicotti]	KAF6773208.1		65 kDa		unknown	0.00011023	9.8574e-05	6.2996e-05	0	0	0	0	0	0	0	0	0
2244	TRUE	Empty	hypothetical protein AHF37_01440 [Paragonimus kellicotti]	KAF6779153.1		29 kDa		unknown	0	0	0	0.0007703	0.00074943	0.00046076	0	0	0	0	0	0
1131	TRUE	Empty	hypothetical protein AHF37_06544 [Paragonimus kellicotti]	KAF6773556.1		45 kDa		unknown	0.00015992	9.5346e-05	0.0001371	0	0	0	0	0	0	0	0	0
353	TRUE	Empty	hypothetical protein AHF37_11292, partial [Paragonimus kellicotti]	KAF6770301.1		16 kDa		unknown	0.00038871	0.00033797	0.00038878	0	0	0	0	0	0	0	0	0
1529	TRUE	Empty	hypothetical protein AHF37_04806 [Paragonimus kellicotti]	KAF6778118.1		43 kDa		unknown	0.00014172	9.8574e-05	0.00016537	0	0	0	0	0	0	0	0	0
2012	TRUE	Empty	hypothetical protein AHF37_02510 [Paragonimus kellicotti]	KAF6778179.1		25 kDa		unknown	0.00032106	0.00012562	0.00024084	0	0	0	0	0	0	0	0	0
490	TRUE	Empty	hypothetical protein AHF37_10336, partial [Paragonimus kellicotti]	KAF6771347.1		23 kDa		unknown	0.00034226	0.00017855	0.00021395	0	0	0	0	0	0	0	0	0
2337	TRUE	Empty	hypothetical protein AHF37_00999 [Paragonimus kellicotti]	KAF6779348.1		47 kDa		unknown	0.00015045	4.4849e-05	0.00017197	0	0	0	0	0	0	0	0	0
34	TRUE	Empty	NADH dehydrogenase [ubiquinone] 1 alpha subcomplex subunit 8 [Paragonimus kellicotti]	KAF6778092.1		21 kDa		unknown	0	0	0	0.00088714	0.0007398	0.00063679	0	0	0	0	0	0
1011	TRUE	Empty	hypothetical protein AHF37_07166 [Paragonimus kellicotti]	KAF6773051.1		52 kDa		unknown	0	0	0	0.00021149	0.00052909	0.00031626	0	0	0	0	0	0
386	TRUE	Empty	hypothetical protein AHF37_11060 [Paragonimus kellicotti]	KAF6770294.1		22 kDa		unknown	0.0002302	0.00024018	0.00032234	0	0	0	0	0	0	0	0	0
816	TRUE	Empty	hypothetical protein AHF37_08243 [Paragonimus kellicotti]	KAF6775688.1		14 kDa		unknown	0.00028794	0.00030042	0.00050397	0	0	0	0	0	0	0	0	0
772	TRUE	Empty	hypothetical protein AHF37_08513 [Paragonimus kellicotti]	KAF6772338.1		23 kDa		unknown	0.00013082	0.00013649	8.7226e-05	0.00030368	0.00037986	0.00040871	0	0	0	0	0	0
768	TRUE	Empty	hypothetical protein AHF37_08533 [Paragonimus kellicotti]	KAF6768459.1		21 kDa		unknown	0.00014788	0.00020572	0.0001479	0.00051493	0	0.00030801	0	0	0	0	0	0
2328	TRUE	Empty	hypothetical protein AHF37_01043 [Paragonimus kellicotti]	KAF6779744.1		113 kDa		unknown	1.8014e-05	2.8192e-05	2.7025e-05	6.2726e-05	5.2308e-05	0.00011256	0	0	0	0	0	0
2333	TRUE	Empty	hypothetical protein AHF37_01013 [Paragonimus kellicotti]	KAF6779377.1		20 kDa		unknown	0.00020731	0.00027037	0.00010367	0	0.00045149	0	0	0	0	0	0	0
1738	TRUE	Empty	hypothetical protein AHF37_03733, partial [Paragonimus kellicotti]	KAF6776700.1		85 kDa		unknown	2.4316e-05	0	3.648e-05	0.00012701	0.00010591	7.597e-05	0	0	0	0	0	0
1032	TRUE	Empty	hypothetical protein AHF37_07083 [Paragonimus kellicotti]	KAF6768628.1		57 kDa		unknown	5.4529e-05	5.6892e-05	7.2717e-05	0.00012658	0	0	0	0	0	0	0	0
2378	TRUE	Empty	hypothetical protein AHF37_00844 [Paragonimus kellicotti]	KAF6779648.1		32 kDa		unknown	0	9.8574e-05	9.4494e-05	0.00021932	0.00036579	0.00029518	0	0	0	0	0	0
998	TRUE	Empty	hypothetical protein AHF37_07242 [Paragonimus kellicotti]	KAF6772942.1		26 kDa		unknown	0.00019547	0.00012237	0.0001564	0	0.00022704	0	0	0	0	0	0	0
30	TRUE	Empty	Pleckstrin domain-containing family B member 2 [Paragonimus kellicotti]	KAF6772598.1		19 kDa		unknown	0.00020731	0.00016222	0.00010367	0	0	0	0	0	0	0	0	0
542	TRUE	Empty	hypothetical protein AHF37_10012 [Paragonimus kellicotti]	KAF6767966.1		20 kDa		unknown	0.00015548	0	0	0.00090235	0.00045149	0.00032385	0	0	0	0	0	0
2150	TRUE	Empty	hypothetical protein AHF37_01801 [Paragonimus kellicotti]	KAF6778608.1		74 kDa		unknown	0	7.2127e-05	5.5314e-05	9.6288e-05	0	8.6393e-05	0	0	0	0	0	0
1424	TRUE	Empty	hypothetical protein AHF37_05320, partial [Paragonimus kellicotti]	KAF6775320.1		17 kDa		unknown	0.00022817	0.0003571	0	0	0	0	0	0	0	0	0	0
138	TRUE	Empty	KAF6773450.1-DECOY	KAF6773450.1-DECOY		?		unknown	-1	-1	-1	-1	-1	-1	-1	-1	-1	-1	-1	-1
2077	TRUE	Empty	hypothetical protein AHF37_02164 [Paragonimus kellicotti]	KAF6778340.1		50 kDa		unknown	0.00012284	4.2723e-05	8.1909e-05	0	0	0	0	0	0	0	0	0
1657	TRUE	Empty	hypothetical protein AHF37_04166 [Paragonimus kellicotti]	KAF6777627.1		205 kDa	TRUE	unknown	9.8319e-06	2.5645e-05	2.9501e-05	0	0	0	0	0	0	0	0	0
2468	TRUE	Empty	hypothetical protein AHF37_00515 [Paragonimus kellicotti]	KAF6780018.1		62 kDa		unknown	0	0	0	0.00034898	0.00014551	0.00020874	0	0	0	0	0	0
519	TRUE	Empty	hypothetical protein AHF37_10170 [Paragonimus kellicotti]	KAF6770836.1		21 kDa		unknown	0.0001495	0.00010399	0.00029906	0	0	0	0	0	0	0	0	0
198	TRUE	Empty	hypothetical protein AHF37_12629 [Paragonimus kellicotti]	KAF6769093.1		20 kDa		unknown	0.00029901	0	0.00019937	0	0	0	0	0	0	0	0	0
1802	TRUE	Empty	hypothetical protein AHF37_03450 [Paragonimus kellicotti]	KAF6777747.1		119 kDa	TRUE	unknown	5.0389e-05	4.3811e-05	2.5199e-05	0	0	0	0	0	0	0	0	0
1013	TRUE	Empty	hypothetical protein AHF37_07159 [Paragonimus kellicotti]	KAF6768488.1		20 kDa		unknown	0.00028197	0.00024516	9.4005e-05	0	0	0	0	0	0	0	0	0
1595	TRUE	Empty	hypothetical protein AHF37_04471 [Paragonimus kellicotti]	KAF6776176.1		103 kDa		unknown	8.8535e-05	3.0791e-05	2.9517e-05	0	0	0	0	0	0	0	0	0
169	TRUE	Empty	KAF6768347.1-DECOY	KAF6768347.1-DECOY		?		unknown	-1	-1	-1	-1	-1	-1	-1	-1	-1	-1	-1	-1
108	TRUE	Empty	KAF6776462.1-DECOY	KAF6776462.1-DECOY		?		unknown	-1	-1	-1	-1	-1	-1	-1	-1	-1	-1	-1	-1
2111	TRUE	Empty	hypothetical protein AHF37_01999 [Paragonimus kellicotti]	KAF6768183.1		287 kDa		unknown	1.6966e-05	2.1241e-05	1.3575e-05	0	0	0	0	0	0	0	0	0
1874	TRUE	Empty	hypothetical protein AHF37_03140 [Paragonimus kellicotti]	KAF6777312.1		123 kDa	TRUE	unknown	4.1152e-05	4.2936e-05	3.2927e-05	0	0	0	0	0	0	0	0	0
2559	TRUE	Empty	hypothetical protein AHF37_00132 [Paragonimus kellicotti]	KAF6780363.1		40 kDa		unknown	0	0	0	0.00076102	0.00023799	0.00034141	0	0	0	0	0	0
725	TRUE	Empty	hypothetical protein AHF37_08824 [Paragonimus kellicotti]	KAF6772190.1		35 kDa		unknown	0.00015016	9.4004e-05	0.00018023	0	0	0	0	0	0	0	0	0
511	TRUE	Empty	hypothetical protein AHF37_10230 [Paragonimus kellicotti]	KAF6768605.1		30 kDa		unknown	0.00016254	0.00010175	0.00013006	0	0	0	0	0	0	0	0	0
2551	TRUE	Empty	hypothetical protein AHF37_00168 [Paragonimus kellicotti]	KAF6780386.1		35 kDa		unknown	0.00016953	0.0001474	0.00011304	0	0	0	0	0	0	0	0	0
265	TRUE	Empty	hypothetical protein AHF37_12036 [Paragonimus kellicotti]	KAF6769880.1		15 kDa		unknown	0.00035155	0	0.00028129	0	0	0	0	0	0	0	0	0
848	TRUE	Empty	hypothetical protein AHF37_08067 [Paragonimus kellicotti]	KAF6773015.1		98 kDa		unknown	3.0676e-05	8.5349e-05	5.1136e-05	0	0	0	0	0	0	0	0	0
2079	TRUE	Empty	hypothetical protein AHF37_02145 [Paragonimus kellicotti]	KAF6778089.1		21 kDa		unknown	0.00027347	0.00014266	0.00018234	0	0	0.00028479	0	0	0	0	0	0
2387	TRUE	Empty	hypothetical protein AHF37_00802 [Paragonimus kellicotti]	KAF6779758.1		15 kDa		unknown	0.0004319	0.00015021	0.00050397	0	0	0	0	0	0	0	0	0
807	TRUE	Empty	hypothetical protein AHF37_08284 [Paragonimus kellicotti]	KAF6776109.1		26 kDa		unknown	0.00015571	0.00020307	0.0002336	0	0	0	0	0	0	0	0	0
2542	TRUE	Empty	hypothetical protein AHF37_00215 [Paragonimus kellicotti]	KAF6780313.1		520 kDa		unknown	1.1498e-05	7.9975e-06	7.6666e-06	0	0	0	0	0	0	0	0	0
1135	TRUE	Empty	hypothetical protein AHF37_06530 [Paragonimus kellicotti]	KAF6767865.1		68 kDa		unknown	0.00011536	6.0179e-05	5.7688e-05	0	0	0	0	0	0	0	0	0
2203	TRUE	Empty	hypothetical protein AHF37_01581 [Paragonimus kellicotti]	KAF6778935.1		76 kDa		unknown	3.865e-05	6.7209e-05	0.00010308	0	0	0	0	0	0	0	0	0
1876	TRUE	Empty	hypothetical protein AHF37_03134 [Paragonimus kellicotti]	KAF6778061.1		80 kDa		unknown	2.4547e-05	8.9637e-05	7.3652e-05	0	0	0	0	0	0	0	0	0
919	TRUE	Empty	hypothetical protein AHF37_07669 [Paragonimus kellicotti]	KAF6772951.1		83 kDa		unknown	7.5583e-05	6.5716e-05	6.2996e-05	0	0	0	0	0	0	0	0	0
2587	TRUE	Empty	hypothetical protein AHF37_00038 [Paragonimus kellicotti]	KAF6780493.1		64 kDa		unknown	0.00010965	6.5375e-05	6.267e-05	0	0	0	0	0	0	0	0	0
2526	TRUE	Empty	hypothetical protein AHF37_00257 [Paragonimus kellicotti]	KAF6780229.1		79 kDa		unknown	3.8378e-05	8.0083e-05	8.9563e-05	0	0	0	0	0	0	0	0	0
940	TRUE	Empty	hypothetical protein AHF37_07540 [Paragonimus kellicotti]	KAF6773808.1		74 kDa		unknown	8.2329e-05	5.7265e-05	8.2343e-05	0	0	0	0	0	0	0	0	0
32	TRUE	Empty	Nuclear receptor binding protein [Paragonimus kellicotti]	KAF6777944.1		145 kDa		unknown	4.1384e-05	3.5981e-05	3.4492e-05	0	0	0	0	0	0	0	0	0
1205	TRUE	Empty	hypothetical protein AHF37_06232 [Paragonimus kellicotti]	KAF6774470.1		56 kDa		unknown	7.0859e-05	0	0.00010631	0	0	0	0	0	0	0	0	0
893	TRUE	Empty	hypothetical protein AHF37_07799 [Paragonimus kellicotti]	KAF6773025.1		24 kDa		unknown	0.00021595	0.00027037	0.00017279	0	0	0	0	0	0	0	0	0
950	TRUE	Empty	hypothetical protein AHF37_07471 [Paragonimus kellicotti]	KAF6773748.1		38 kDa	TRUE	unknown	0	0	0	0.00056063	0.00046752	0	0	0	0	0	0	0
2537	TRUE	Empty	hypothetical protein AHF37_00232 [Paragonimus kellicotti]	KAF6780356.1		10 kDa		unknown	0.00049293	0.00041144	0.00069022	0	0	0	0	0	0	0	0	0
686	TRUE	Empty	hypothetical protein AHF37_09061 [Paragonimus kellicotti]	KAF6767854.1		35 kDa		unknown	0.00017442	9.0991e-05	0.00020353	0	0	0	0	0	0	0	0	0
296	TRUE	Empty	hypothetical protein AHF37_11763, partial [Paragonimus kellicotti]	KAF6768560.1		58 kDa		unknown	0	0	0	0.00051563	0.000215	0.00023132	0	0	0	0	0	0
753	TRUE	Empty	hypothetical protein AHF37_08652 [Paragonimus kellicotti]	KAF6772126.1		36 kDa		unknown	0	0	0	0.00049658	0.00024846	0.00062377	0	0	0	0	0	0
806	TRUE	Empty	hypothetical protein AHF37_08297 [Paragonimus kellicotti]	KAF6768422.1		36 kDa		unknown	0.00010994	0.00014338	0.00019243	0	0	0	0	0	0	0	0	0
1389	TRUE	Empty	hypothetical protein AHF37_05457 [Paragonimus kellicotti]	KAF6774659.1		24 kDa		unknown	0.0002567	0.00017855	0.00021395	0	0	0	0	0	0	0	0	0
1319	TRUE	Empty	hypothetical protein AHF37_05715 [Paragonimus kellicotti]	KAF6772087.1		47 kDa		unknown	0.0001234	0.00012875	8.2281e-05	0	0	0	0	0	0	0	0	0
437	TRUE	Empty	hypothetical protein AHF37_10694 [Paragonimus kellicotti]	KAF6770973.1		9 kDa		unknown	0.00054638	0.00068408	0.00054647	0	0	0	0	0	0	0	0	0
650	TRUE	Empty	hypothetical protein AHF37_09239 [Paragonimus kellicotti]	KAF6767897.1		55 kDa		unknown	0.00012749	0.00011401	5.4647e-05	0	0	0	0	0	0	0	0	0
1155	TRUE	Empty	hypothetical protein AHF37_06452 [Paragonimus kellicotti]	KAF6774504.1		43 kDa		unknown	0.00011718	0.00012226	0.0001172	0	0	0	0	0	0	0	0	0
603	TRUE	Empty	hypothetical protein AHF37_09562, partial [Paragonimus kellicotti]	KAF6768701.1		45 kDa		unknown	0.00015638	9.3232e-05	0.00011172	0	0	0	0	0	0	0	0	0
1643	TRUE	Empty	hypothetical protein AHF37_04215 [Paragonimus kellicotti]	KAF6776775.1		20 kDa		unknown	0	0	0	0.0011213	0.00093504	0.0006707	0	0	0	0	0	0
1558	TRUE	Empty	hypothetical protein AHF37_04668 [Paragonimus kellicotti]	KAF6774548.1		57 kDa		unknown	7.256e-05	7.5705e-05	0.000127	0	0	0	0	0	0	0	0	0
2434	TRUE	Empty	hypothetical protein AHF37_00638 [Paragonimus kellicotti]	KAF6779935.1		21 kDa		unknown	0.00019401	0.00025302	0.00033957	0	0	0	0	0	0	0	0	0
308	TRUE	Empty	hypothetical protein AHF37_11664 [Paragonimus kellicotti]	KAF6769265.1		27 kDa		unknown	0.0001457	0.00019002	0.00025502	0	0	0	0	0	0	0	0	0
1979	TRUE	Empty	hypothetical protein AHF37_02662 [Paragonimus kellicotti]	KAF6777715.1		9 kDa		unknown	0.00041227	0.00075275	0.00051542	0	0	0	0	0	0	0	0	0
2404	TRUE	Empty	hypothetical protein AHF37_00741 [Paragonimus kellicotti]	KAF6779885.1		12 kDa		unknown	0.00032106	0.00041872	0.00056195	0	0	0	0	0	0	0	0	0
470	TRUE	Empty	hypothetical protein AHF37_10465 [Paragonimus kellicotti]	KAF6770761.1		9 kDa		unknown	0.00066366	0.00046161	0.00055314	0	0	0	0	0	0	0	0	0
1043	TRUE	Empty	hypothetical protein AHF37_07026 [Paragonimus kellicotti]	KAF6773875.1		11 kDa		unknown	0.0003628	0.00028389	0.00036286	0	0	0	0	0	0	0	0	0
2611	TRUE	Empty	Cytochrome oxidase c subunit VIb [Paragonimus kellicotti]	KAF6780432.1		9 kDa		unknown	0	0.0005047	0.00072572	0	0	0	0	0	0	0	0	0
2317	TRUE	Empty	hypothetical protein AHF37_01086 [Paragonimus kellicotti]	KAF6780164.1		55 kDa		unknown	0	0	0	0.00039071	0.00010861	0.00017528	0	0	0	0	0	0
2002	TRUE	Empty	hypothetical protein AHF37_02574 [Paragonimus kellicotti]	KAF6778215.1		202 kDa	TRUE	unknown	2.0066e-05	1.5702e-05	1.0035e-05	0	2.9134e-05	0	0	0	0	0	0	0
463	TRUE	Empty	hypothetical protein AHF37_10513 [Paragonimus kellicotti]	KAF6770931.1		14 kDa		unknown	0.00022487	0.00023462	0.00029988	0.00078303	0	0	0	0	0	0	0	0
247	TRUE	Empty	hypothetical protein AHF37_12196 [Paragonimus kellicotti]	KAF6769740.1		12 kDa		unknown	0.00034552	0.00027037	0.00043197	0	0	0	0	0	0	0	0	0
324	TRUE	Empty	hypothetical protein AHF37_11513 [Paragonimus kellicotti]	KAF6770364.1		11 kDa		unknown	0.00019505	0	0	0.0010188	0.00084958	0.00091409	0	0	0	0	0	0
2180	TRUE	Empty	hypothetical protein AHF37_01670 [Paragonimus kellicotti]	KAF6779005.1		11 kDa		unknown	0	0.00050877	0.00039017	0	0	0	0	0	0	0	0	0
2556	TRUE	Empty	hypothetical protein AHF37_00146 [Paragonimus kellicotti]	KAF6780368.1		222 kDa	TRUE	unknown	0	1.4433e-05	1.3835e-05	0	0	0	0	0	0	0	0	0
513	TRUE	Empty	hypothetical protein AHF37_10221, partial [Paragonimus kellicotti]	KAF6767848.1		111 kDa		unknown	2.7021e-05	4.6987e-05	4.5042e-05	0	0	0	0	0	0	0	0	0
601	TRUE	Empty	hypothetical protein AHF37_09567 [Paragonimus kellicotti]	KAF6771996.1		24 kDa		unknown	0.00017697	0	0.000177	0	0.00025695	0.00027646	0	0	0	0	0	0
2339	TRUE	Empty	hypothetical protein AHF37_00989 [Paragonimus kellicotti]	KAF6779514.1		19 kDa		unknown	0.00027652	0.00028851	0.00011063	0	0	0	0	0	0	0	0	0
1962	TRUE	Empty	hypothetical protein AHF37_02736 [Paragonimus kellicotti]	KAF6777471.1		8 kDa		unknown	0.00065724	0.00054858	0.00039441	0	0	0	0	0	0	0	0	0
1340	TRUE	Empty	hypothetical protein AHF37_05616, partial [Paragonimus kellicotti]	KAF6776061.1		50 kDa		unknown	0	0	0	0.00021781	0.00036327	0.00013028	0	0	0	0	0	0
2294	TRUE	Empty	hypothetical protein AHF37_01222 [Paragonimus kellicotti]	KAF6779783.1		12 kDa		unknown	0.00044461	0.0003711	0.00017787	0.00092889	0	0	0	0	0	0	0	0
19	TRUE	Empty	putative short chain dehydrogenase [Paragonimus kellicotti]	KAF6773669.1		7 kDa		unknown	0.00054149	0.00056496	0.00067698	0	0	0	0	0	0	0	0	0
634	TRUE	Empty	hypothetical protein AHF37_09372 [Paragonimus kellicotti]	KAF6772575.1		37 kDa		unknown	0.00013032	8.1578e-05	0.00010427	0	0	0	0	0	0	0	0	0
823	TRUE	Empty	hypothetical protein AHF37_08219 [Paragonimus kellicotti]	KAF6772502.1		26 kDa		unknown	0.0001938	0.00012132	0.00015507	0	0	0	0	0	0	0	0	0
482	TRUE	Empty	hypothetical protein AHF37_10403 [Paragonimus kellicotti]	KAF6770991.1		14 kDa	TRUE	unknown	0.00013847	0.00036119	0.00020774	0	0	0	0	0	0	0	0	0
2393	TRUE	Empty	hypothetical protein AHF37_00788 [Paragonimus kellicotti]	KAF6779949.1		177 kDa		unknown	3.2201e-05	2.2398e-05	0	0	0	0	0	0	0	0	0	0
151	TRUE	Empty	KAF6771779.1-DECOY	KAF6771779.1-DECOY		?	TRUE	unknown	-1	-1	-1	-1	-1	-1	-1	-1	-1	-1	-1	-1
2585	TRUE	Empty	hypothetical protein AHF37_00050 [Paragonimus kellicotti]	KAF6780466.1		14 kDa		unknown	0	0	0	0.0010271	0.00085649	0.0011519	0	0	0	0	0	0
2464	TRUE	Empty	hypothetical protein AHF37_00550 [Paragonimus kellicotti]	KAF6779990.1		140 kDa		unknown	3.6222e-05	1.5117e-05	2.8982e-05	0	0	0	0	0	0	0	0	0
226	TRUE	Empty	hypothetical protein AHF37_12387, partial [Paragonimus kellicotti]	KAF6768976.1		29 kDa		unknown	0	0	0	0.00037449	0.00052049	0.00056002	0	0	0	0	0	0
1707	TRUE	Empty	hypothetical protein AHF37_03906 [Paragonimus kellicotti]	KAF6776582.1		39 kDa		unknown	5.0955e-05	0.00015949	0.00010193	0	0	0	0	0	0	0	0	0
2312	TRUE	Empty	hypothetical protein AHF37_01118 [Paragonimus kellicotti]	KAF6780020.1		20 kDa		unknown	0	0	0.00010308	0.00071778	0.00044893	0.00080503	0	0	0	0	0	0
766	TRUE	Empty	hypothetical protein AHF37_08540 [Paragonimus kellicotti]	KAF6768002.1		28 kDa		unknown	0.0001434	0.00022442	0.00014342	0	0	0	0	0	0	0	0	0
2394	TRUE	Empty	hypothetical protein AHF37_00787 [Paragonimus kellicotti]	KAF6779488.1		46 kDa		unknown	6.494e-05	9.034e-05	0.00015155	0	0	0	0	0	0	0	0	0
1792	TRUE	Empty	hypothetical protein AHF37_03502 [Paragonimus kellicotti]	KAF6777097.1		33 kDa		unknown	0.00011554	0.00012055	0.00017334	0	0	0	0	0	0	0	0	0
1157	TRUE	Empty	hypothetical protein AHF37_06450 [Paragonimus kellicotti]	KAF6774330.1		69 kDa		unknown	0	7.8467e-05	0	0	0	0	0	0	0	0	0	0
1931	TRUE	Empty	hypothetical protein AHF37_02892, partial [Paragonimus kellicotti]	KAF6777564.1		51 kDa		unknown	9.816e-05	8.1931e-05	9.8176e-05	0	0	0	0	0	0	0	0	0
567	TRUE	Empty	hypothetical protein AHF37_09794 [Paragonimus kellicotti]	KAF6768045.1		25 kDa		unknown	0.00016796	0.00017524	0.00025199	0	0	0	0	0	0	0	0	0
1920	TRUE	Empty	hypothetical protein AHF37_02942 [Paragonimus kellicotti]	KAF6777334.1		30 kDa		unknown	0.00010191	0.00021265	0.00020385	0	0	0	0	0	0	0	0	0
2310	TRUE	Empty	hypothetical protein AHF37_01133 [Paragonimus kellicotti]	KAF6779582.1		95 kDa		unknown	5.4507e-05	3.4122e-05	5.4516e-05	0	0	0	0	0	0	0	0	0
890	TRUE	Empty	hypothetical protein AHF37_07818 [Paragonimus kellicotti]	KAF6768514.1		69 kDa		unknown	5.8328e-05	7.607e-05	7.2922e-05	0	0	0	0	0	0	0	0	0
1343	TRUE	Empty	hypothetical protein AHF37_05612 [Paragonimus kellicotti]	KAF6775858.1		45 kDa		unknown	0.00013605	9.4631e-05	0.00011339	0	0	0	0	0	0	0	0	0
1502	TRUE	Empty	hypothetical protein AHF37_04946 [Paragonimus kellicotti]	KAF6775318.1		37 kDa		unknown	0.00010577	8.2767e-05	0.00021158	0	0	0	0	0	0	0	0	0
2239	TRUE	Empty	hypothetical protein AHF37_01461 [Paragonimus kellicotti]	KAF6779112.1		26 kDa		unknown	0.00019463	0.00024368	0.00015573	0	0	0	0	0	0	0	0	0
1422	TRUE	Empty	hypothetical protein AHF37_05325 [Paragonimus kellicotti]	KAF6775685.1		9 kDa		unknown	0.00055987	0.00058414	0.00044797	0	0	0	0	0	0	0	0	0
2267	TRUE	Empty	hypothetical protein AHF37_01359 [Paragonimus kellicotti]	KAF6779141.1		63 kDa		unknown	7.7125e-05	0.00011266	4.6283e-05	0	0	0	0	0	0	0	0	0
1773	TRUE	Empty	hypothetical protein AHF37_03552 [Paragonimus kellicotti]	KAF6777043.1		49 kDa		unknown	0.00010237	8.5445e-05	0.00012286	0	0	0	0	0	0	0	0	0
1272	TRUE	Empty	hypothetical protein AHF37_05936 [Paragonimus kellicotti]	KAF6775273.1		71 kDa		unknown	7.0419e-05	0.00011755	2.8172e-05	0	0	0	0	0	0	0	0	0
1118	TRUE	Empty	hypothetical protein AHF37_06613 [Paragonimus kellicotti]	KAF6774767.1		64 kDa		unknown	7.7521e-05	8.0881e-05	6.2027e-05	0	0	0	0	0	0	0	0	0
2419	TRUE	Empty	hypothetical protein AHF37_00688 [Paragonimus kellicotti]	KAF6779784.1		17 kDa		unknown	0.00017113	0.00053565	0.00017116	0	0	0	0	0	0	0	0	0
465	TRUE	Empty	hypothetical protein AHF37_10491 [Paragonimus kellicotti]	KAF6771261.1		23 kDa		unknown	0.00016953	0.0002211	0.00025434	0	0	0	0	0	0	0	0	0
2442	TRUE	Empty	hypothetical protein AHF37_00603 [Paragonimus kellicotti]	KAF6779836.1		39 kDa		unknown	0	0	0	0	0.00046071	0.00049569	0	0	0	0	0	0
1267	TRUE	Empty	hypothetical protein AHF37_05948 [Paragonimus kellicotti]	KAF6774570.1		15 kDa		unknown	0.00020771	0.00036119	0.00048473	0	0	0	0	0	0	0	0	0
2382	TRUE	Empty	hypothetical protein AHF37_00826 [Paragonimus kellicotti]	KAF6779716.1		54 kDa		unknown	9.1987e-05	7.678e-05	0.0001104	0	0	0	0	0	0	0	0	0
1679	TRUE	Empty	hypothetical protein AHF37_04042 [Paragonimus kellicotti]	KAF6776595.1		46 kDa		unknown	0.00015153	4.517e-05	0.0001299	0	0	0	0	0	0	0	0	0
33	TRUE	Empty	Nicotinate phosphoribosyltransferase [Paragonimus kellicotti]	KAF6768789.1		56 kDa		unknown	8.9271e-05	0.0001304	5.3572e-05	0	0	0	0	0	0	0	0	0
981	TRUE	Empty	hypothetical protein AHF37_07319 [Paragonimus kellicotti]	KAF6772977.1		35 kDa		unknown	0.00013868	0.0001447	0.00013871	0	0	0	0	0	0	0	0	0
289	TRUE	Empty	hypothetical protein AHF37_11807 [Paragonimus kellicotti]	KAF6769902.1		32 kDa	TRUE	unknown	0	0.00012745	0	0	0	0	0	0	0	0	0	0
2326	TRUE	Empty	hypothetical protein AHF37_01056 [Paragonimus kellicotti]	KAF6779756.1		25 kDa		unknown	0	0.00017051	0	0	0	0	0	0	0	0	0	0
219	TRUE	Empty	hypothetical protein AHF37_12437 [Paragonimus kellicotti]	KAF6769385.1		19 kDa		unknown	0.00011703	0.00018316	0	0.00061127	0.00033983	0.00036564	0	0	0	0	0	0
2595	TRUE	Empty	hypothetical protein AHF37_00008 [Paragonimus kellicotti]	KAF6780522.1		18 kDa		unknown	0.00011061	0.00017311	0	0.00038515	0.00064237	0.00034557	0	0	0	0	0	0
592	TRUE	Empty	hypothetical protein AHF37_09605 [Paragonimus kellicotti]	KAF6772005.1		9 kDa		unknown	0	0.00044532	0.00032017	0	0	0	0	0	0	0	0	0
2338	TRUE	Empty	hypothetical protein AHF37_00990 [Paragonimus kellicotti]	KAF6779515.1		15 kDa		unknown	0	0	0	0.00067676	0	0	0	0	0	0	0	0
2530	TRUE	Empty	hypothetical protein AHF37_00248 [Paragonimus kellicotti]	KAF6780235.1		16 kDa		unknown	0.0002537	0.00019853	0.00019031	0	0	0	0	0	0	0	0	0
1471	TRUE	Empty	hypothetical protein AHF37_05124, partial [Paragonimus kellicotti]	KAF6775269.1		15 kDa		unknown	0.00020614	0.00014338	0.00013745	0.00071778	0	0	0	0	0	0	0	0
2451	TRUE	Empty	hypothetical protein AHF37_00580 [Paragonimus kellicotti]	KAF6779898.1		106 kDa		unknown	1.9277e-05	0	1.928e-05	0	0	0	0	0	0	0	0	0
79	TRUE	Empty	KAF6778053.1-DECOY	KAF6778053.1-DECOY		?		unknown	-1	-1	-1	-1	-1	-1	-1	-1	-1	-1	-1	-1
1441	TRUE	Empty	hypothetical protein AHF37_05231 [Paragonimus kellicotti]	KAF6774606.1		23 kDa		unknown	0.00016642	0.00017363	8.3224e-05	0	0.00024162	0	0	0	0	0	0	0
239	TRUE	Empty	hypothetical protein AHF37_12242 [Paragonimus kellicotti]	KAF6769752.1		20 kDa		unknown	0	0.00022398	0	0.00056063	0	0	0	0	0	0	0	0
113	TRUE	Empty	KAF6776198.1-DECOY	KAF6776198.1-DECOY		?		unknown	-1	-1	-1	-1	-1	-1	-1	-1	-1	-1	-1	-1
705	TRUE	Empty	hypothetical protein AHF37_08935, partial [Paragonimus kellicotti]	KAF6772529.1		30 kDa		unknown	0	0	0	0.00049347	0.00041152	0.00033207	0	0	0	0	0	0
2069	TRUE	Empty	hypothetical protein AHF37_02182 [Paragonimus kellicotti]	KAF6778656.1		587 kDa		unknown	8.5212e-06	7.1124e-06	6.8181e-06	0	0	0	0	0	0	0	0	0
1837	TRUE	Empty	hypothetical protein AHF37_03310, partial [Paragonimus kellicotti]	KAF6774335.1		143 kDa		unknown	0	2.1973e-05	1.4043e-05	0	4.0769e-05	4.3865e-05	0	0	0	0	0	0
1020	TRUE	Empty	hypothetical protein AHF37_07134 [Paragonimus kellicotti]	KAF6772568.1		45 kDa		unknown	0	4.8281e-05	6.9424e-05	0	0	0	0	0	0	0	0	0
1851	TRUE	Empty	hypothetical protein AHF37_03249 [Paragonimus kellicotti]	KAF6777239.1		10 kDa		unknown	0.00031276	0.00032631	0.00041708	0	0	0	0	0	0	0	0	0
764	TRUE	Empty	hypothetical protein AHF37_08577 [Paragonimus kellicotti]	KAF6775425.1		12 kDa		unknown	0	0	0	0	0.00077462	0	0	0	0	0	0	0
1766	TRUE	Empty	hypothetical protein AHF37_03574 [Paragonimus kellicotti]	KAF6776659.1		25 kDa		unknown	0.00012896	0.00017939	0.00017197	0.00029936	0	0	0	0	0	0	0	0
851	TRUE	Empty	hypothetical protein AHF37_08035 [Paragonimus kellicotti]	KAF6772520.1		99 kDa		unknown	4.9401e-05	3.0925e-05	2.9645e-05	0	0	0	0	0	0	0	0	0
2162	TRUE	Empty	hypothetical protein AHF37_01768 [Paragonimus kellicotti]	KAF6778603.1		26 kDa		unknown	0.0001493	0.00015577	0.00014932	0	0	0	0	0	0	0	0	0
54	TRUE	Empty	KAF6779298.1-DECOY	KAF6779298.1-DECOY		?	TRUE	unknown	-1	-1	-1	-1	-1	-1	-1	-1	-1	-1	-1	-1
103	TRUE	Empty	KAF6776803.1-DECOY	KAF6776803.1-DECOY		?		unknown	-1	-1	-1	-1	-1	-1	-1	-1	-1	-1	-1	-1
625	TRUE	Empty	hypothetical protein AHF37_09415 [Paragonimus kellicotti]	KAF6771683.1		10 kDa		unknown	0.00064785	0.00022531	0.00053997	0	0	0	0	0	0	0	0	0
1461	TRUE	Empty	hypothetical protein AHF37_05169 [Paragonimus kellicotti]	KAF6775756.1		46 kDa		unknown	8.8272e-05	9.2098e-05	0.00011036	0	0	0	0	0	0	0	0	0
2014	TRUE	Empty	hypothetical protein AHF37_02507 [Paragonimus kellicotti]	KAF6778176.1		22 kDa		unknown	0.00018416	0.00019214	0.00013814	0	0	0	0	0	0	0	0	0
242	TRUE	Empty	hypothetical protein AHF37_12216 [Paragonimus kellicotti]	KAF6769606.1		46 kDa		unknown	9.1155e-05	0.00014266	9.1171e-05	0	0	0	0	0	0	0	0	0
234	TRUE	Empty	hypothetical protein AHF37_12298 [Paragonimus kellicotti]	KAF6769701.1		22 kDa		unknown	0	0	0	0	0.00067186	0.001012	0	0	0	0	0	0
307	TRUE	Empty	hypothetical protein AHF37_11669 [Paragonimus kellicotti]	KAF6768188.1		16 kDa		unknown	0.00038056	0.00019853	0.00019031	0	0	0	0	0	0	0	0	0
576	TRUE	Empty	hypothetical protein AHF37_09741 [Paragonimus kellicotti]	KAF6771186.1		37 kDa		unknown	0.00010798	0.00011266	8.0995e-05	0	0	0	0	0	0	0	0	0
2500	TRUE	Empty	hypothetical protein AHF37_00370 [Paragonimus kellicotti]	KAF6780118.1		96 kDa		unknown	0	3.282e-05	5.2436e-05	0	0	0	0	0	0	0	0	0
612	TRUE	Empty	hypothetical protein AHF37_09499, partial [Paragonimus kellicotti]	KAF6768537.1		45 kDa		unknown	8.8272e-05	9.2098e-05	0.00013243	0	0	0	0	0	0	0	0	0
1706	TRUE	Empty	hypothetical protein AHF37_03911 [Paragonimus kellicotti]	KAF6776785.1		57 kDa		unknown	5.3774e-05	0.00011221	8.9639e-05	0	0	0	0	0	0	0	0	0
388	TRUE	Empty	hypothetical protein AHF37_11046 [Paragonimus kellicotti]	KAF6770562.1		36 kDa		unknown	0.00011095	0.0001447	0.00013871	0	0	0	0	0	0	0	0	0
186	TRUE	Empty	hypothetical protein AHF37_12772 [Paragonimus kellicotti]	KAF6768982.1		18 kDa		unknown	0.00022675	0.00029572	0.00028348	0	0	0	0	0	0	0	0	0
415	TRUE	Empty	hypothetical protein AHF37_10855 [Paragonimus kellicotti]	KAF6768122.1		19 kDa		unknown	0.00016491	0.00028676	0.00027489	0	0	0	0	0	0	0	0	0
843	TRUE	Empty	hypothetical protein AHF37_08097 [Paragonimus kellicotti]	KAF6772736.1		33 kDa		unknown	0.0001251	9.7894e-05	0.00021897	0	0	0	0	0	0	0	0	0
2285	TRUE	Empty	hypothetical protein AHF37_01254 [Paragonimus kellicotti]	KAF6779683.1		47 kDa		unknown	0.00010571	0	0.00010573	0	0	0	0	0	0	0	0	0
1769	TRUE	Empty	hypothetical protein AHF37_03561 [Paragonimus kellicotti]	KAF6776815.1		60 kDa		unknown	0.00011889	5.3163e-05	6.7951e-05	0	0	0	0	0	0	0	0	0
510	TRUE	Empty	hypothetical protein AHF37_10231 [Paragonimus kellicotti]	KAF6771023.1		44 kDa		unknown	6.8539e-05	7.1509e-05	0.00015995	0	0	0	0	0	0	0	0	0
999	TRUE	Empty	hypothetical protein AHF37_07238 [Paragonimus kellicotti]	KAF6773659.1		13 kDa		unknown	0.00015912	0	0.0003183	0	0	0	0	0	0	0	0	0
1652	TRUE	Empty	hypothetical protein AHF37_04186 [Paragonimus kellicotti]	KAF6776900.1		59 kDa		unknown	7.1699e-05	7.4807e-05	0.00010757	0	0	0	0	0	0	0	0	0
12	TRUE	Empty	Tetratricopeptide repeat protein 4 [Paragonimus kellicotti]	KAF6774704.1		29 kDa		unknown	0.00017442	0.00010919	0.00020934	0	0	0	0	0	0	0	0	0
2146	TRUE	Empty	hypothetical protein AHF37_01819 [Paragonimus kellicotti]	KAF6778482.1		49 kDa		unknown	0.0001212	0.00012646	4.0407e-05	0	0	0	0	0	0	0	0	0
1185	TRUE	Empty	hypothetical protein AHF37_06298 [Paragonimus kellicotti]	KAF6774906.1		28 kDa		unknown	0.00025498	0.00011401	0	0	0	0	0	0	0	0	0	0
719	TRUE	Empty	hypothetical protein AHF37_08878 [Paragonimus kellicotti]	KAF6776380.1		26 kDa		unknown	0.00015843	0.00016529	0.00023768	0	0	0	0	0	0	0	0	0
2029	TRUE	Empty	hypothetical protein AHF37_02402 [Paragonimus kellicotti]	KAF6778131.1		93 kDa		unknown	7.487e-05	2.2319e-05	5.3487e-05	0	0	0	0	0	0	0	0	0
1531	TRUE	Empty	hypothetical protein AHF37_04790 [Paragonimus kellicotti]	KAF6775514.1		31 kDa		unknown	0.00013004	0.00016959	0.00013006	0	0	0	0	0	0	0	0	0
726	TRUE	Empty	hypothetical protein AHF37_08811 [Paragonimus kellicotti]	KAF6768263.1		48 kDa		unknown	0.00010546	4.4014e-05	0.00014768	0	0	0	0	0	0	0	0	0
623	TRUE	Empty	hypothetical protein AHF37_09423 [Paragonimus kellicotti]	KAF6771620.1		83 kDa		unknown	4.8961e-05	7.6624e-05	4.8969e-05	0	0	0	0	0	0	0	0	0
821	TRUE	Empty	hypothetical protein AHF37_08222 [Paragonimus kellicotti]	KAF6772837.1		34 kDa		unknown	0.00018201	0.00015825	9.1018e-05	0	0	0	0	0	0	0	0	0
2406	TRUE	Empty	hypothetical protein AHF37_00739 [Paragonimus kellicotti]	KAF6779755.1		13 kDa		unknown	0.00046513	0.00048529	0.00015507	0	0	0	0	0	0	0	0	0
1334	TRUE	Empty	hypothetical protein AHF37_05668 [Paragonimus kellicotti]	KAF6775035.1		15 kDa		unknown	0	0	0	0.0014141	0.00078618	0.00084588	0	0	0	0	0	0
264	TRUE	Empty	hypothetical protein AHF37_12037 [Paragonimus kellicotti]	KAF6769836.1		16 kDa	TRUE	unknown	0	0	0	0.00066723	0.00055642	0.00039911	0	0	0	0	0	0
864	TRUE	Empty	hypothetical protein AHF37_07936 [Paragonimus kellicotti]	KAF6776642.1		14 kDa	TRUE	unknown	0	0.00031026	0.00037178	0	0	0	0	0	0	0	0	0
2151	TRUE	Empty	hypothetical protein AHF37_01800 [Paragonimus kellicotti]	KAF6778526.1		37 kDa		unknown	8.0503e-05	0.00011199	0.00016103	0	0	0	0	0	0	0	0	0
1160	TRUE	Empty	hypothetical protein AHF37_06441 [Paragonimus kellicotti]	KAF6774810.1		18 kDa		unknown	0.0002907	0.00018198	0.0003489	0	0	0	0	0	0	0	0	0
40	TRUE	Empty	Metal ion transporter [Paragonimus kellicotti]	KAF6778072.1		11 kDa		unknown	0.00028051	0.00039023	0.00065464	0	0	0	0	0	0	0	0	0
1436	TRUE	Empty	hypothetical protein AHF37_05261 [Paragonimus kellicotti]	KAF6775044.1		13 kDa		unknown	0.00015774	0.00032915	0.00015776	0.00054926	0	0	0	0	0	0	0	0
642	TRUE	Empty	hypothetical protein AHF37_09309 [Paragonimus kellicotti]	KAF6772166.1		11 kDa		unknown	0.00035921	0.00028108	0.00017963	0	0	0	0	0	0	0	0	0
1354	TRUE	Empty	hypothetical protein AHF37_05586 [Paragonimus kellicotti]	KAF6774475.1		30 kDa		unknown	6.5963e-05	0	0.00016494	0	0	0	0	0	0	0	0	0
208	TRUE	Empty	hypothetical protein AHF37_12530 [Paragonimus kellicotti]	KAF6768253.1		21 kDa		unknown	0	0	0	0.00054452	0.00045409	0.00065142	0	0	0	0	0	0
8	TRUE	Empty	Transmembrane protein SKG6 [Paragonimus kellicotti]	KAF6774339.1		11 kDa		unknown	0	0	0	0.00061325	0.0010228	0.00055023	0	0	0	0	0	0
424	TRUE	Empty	hypothetical protein AHF37_10798, partial [Paragonimus kellicotti]	KAF6770832.1		24 kDa		unknown	8.6381e-05	0	0	0	0	0	0	0	0	0	0	0
855	TRUE	Empty	hypothetical protein AHF37_07992 [Paragonimus kellicotti]	KAF6773216.1		678 kDa		unknown	3.0611e-06	0	4.5924e-06	0	0	0	0	0	0	0	0	0
1868	TRUE	Empty	hypothetical protein AHF37_03168 [Paragonimus kellicotti]	KAF6777090.1		20 kDa		unknown	0.00010425	0.00010877	0	0.00054452	0.00030272	0.00048857	0	0	0	0	0	0
74	TRUE	Empty	KAF6778441.1-DECOY	KAF6778441.1-DECOY		?		unknown	-1	-1	-1	-1	-1	-1	-1	-1	-1	-1	-1	-1
1470	TRUE	Empty	hypothetical protein AHF37_05125 [Paragonimus kellicotti]	KAF6775270.1		13 kDa		unknown	0	0	0	0	0.00091607	0.00073922	0	0	0	0	0	0
2099	TRUE	Empty	hypothetical protein AHF37_02053 [Paragonimus kellicotti]	KAF6778696.1		135 kDa		unknown	1.4724e-05	3.0724e-05	2.9453e-05	0	0	0	0	0	0	0	0	0
655	TRUE	Empty	hypothetical protein AHF37_09228 [Paragonimus kellicotti]	KAF6771832.1		24 kDa	TRUE	unknown	0.00012202	0.00016974	0	0.00028325	0	0	0	0	0	0	0	0
1298	TRUE	Empty	hypothetical protein AHF37_05808 [Paragonimus kellicotti]	KAF6768423.1		66 kDa	TRUE	unknown	4.5578e-05	0	4.5585e-05	0	0	0	0	0	0	0	0	0
1019	TRUE	Empty	hypothetical protein AHF37_07137 [Paragonimus kellicotti]	KAF6773116.1		54 kDa		unknown	0	7.8046e-05	5.6112e-05	0	0	0	0	0	0	0	0	0
2060	TRUE	Empty	hypothetical protein AHF37_02216 [Paragonimus kellicotti]	KAF6767988.1		127 kDa		unknown	1.5926e-05	0	0	0	0	0	0	0	0	0	0	0
2095	TRUE	Empty	hypothetical protein AHF37_02061 [Paragonimus kellicotti]	KAF6778211.1		66 kDa		unknown	0	6.5602e-05	0	0.00021894	9.1289e-05	0	0	0	0	0	0	0
933	TRUE	Empty	hypothetical protein AHF37_07590 [Paragonimus kellicotti]	KAF6773122.1		17 kDa		unknown	0.00011628	0.00024264	0.0001163	0	0	0	0	0	0	0	0	0
1476	TRUE	Empty	hypothetical protein AHF37_05110 [Paragonimus kellicotti]	KAF6775321.1		44 kDa		unknown	7.0129e-05	7.3168e-05	9.352e-05	0	0	0	0	0	0	0	0	0
1095	TRUE	Empty	hypothetical protein AHF37_06739 [Paragonimus kellicotti]	KAF6773708.1		15 kDa		unknown	0.00019298	0.00020134	0.00019301	0	0.00037357	0	0	0	0	0	0	0
1810	TRUE	Empty	hypothetical protein AHF37_03411, partial [Paragonimus kellicotti]	KAF6767910.1		18 kDa		unknown	0.00011197	0.00017524	0	0.00038991	0.0006503	0	0	0	0	0	0	0
175	TRUE	Empty	KAF6768167.1-DECOY	KAF6768167.1-DECOY		?		unknown	-1	-1	-1	-1	-1	-1	-1	-1	-1	-1	-1	-1
508	TRUE	Empty	hypothetical protein AHF37_10234 [Paragonimus kellicotti]	KAF6771760.1		12 kDa		unknown	0.00035921	0.00037478	0.00017963	0	0	0	0	0	0	0	0	0
1541	TRUE	Empty	hypothetical protein AHF37_04752 [Paragonimus kellicotti]	KAF6775666.1		19 kDa		unknown	0	0.00028333	0.0002716	0	0	0	0	0	0	0	0	0
78	TRUE	Empty	KAF6778075.1-DECOY	KAF6778075.1-DECOY		?	TRUE	unknown	-1	-1	-1	-1	-1	-1	-1	-1	-1	-1	-1	-1
489	TRUE	Empty	hypothetical protein AHF37_10340 [Paragonimus kellicotti]	KAF6771379.1		23 kDa		unknown	0	0	0.0001354	0	0.00039309	0.00056392	0	0	0	0	0	0
1275	TRUE	Empty	hypothetical protein AHF37_05899 [Paragonimus kellicotti]	KAF6774430.1		19 kDa		unknown	0	0	0.00015551	0	0.00060199	0.00032385	0	0	0	0	0	0
1676	TRUE	Empty	hypothetical protein AHF37_04056 [Paragonimus kellicotti]	KAF6776445.1		107 kDa		unknown	4.7289e-05	3.9471e-05	2.8378e-05	0	0	0	0	0	0	0	0	0
2157	TRUE	Empty	hypothetical protein AHF37_01787 [Paragonimus kellicotti]	KAF6778607.1		208 kDa		unknown	1.4336e-05	1.4957e-05	3.3456e-05	0	0	0	0	0	0	0	0	0
651	TRUE	Empty	hypothetical protein AHF37_09236, partial [Paragonimus kellicotti]	KAF6767890.1		85 kDa		unknown	4.7301e-05	4.9351e-05	3.5482e-05	0	0	0	0	0	0	0	0	0
2592	TRUE	Empty	hypothetical protein AHF37_00016 [Paragonimus kellicotti]	KAF6780506.1		77 kDa		unknown	4.0251e-05	0	6.7097e-05	0	0	0	0	0	0	0	0	0
146	TRUE	Empty	KAF6772708.1-DECOY	KAF6772708.1-DECOY		?		unknown	-1	-1	-1	-1	-1	-1	-1	-1	-1	-1	-1	-1
1809	TRUE	Empty	hypothetical protein AHF37_03412 [Paragonimus kellicotti]	KAF6777330.1		14 kDa		unknown	0.00022487	0.00023462	0.00029988	0	0	0	0	0	0	0	0	0
2067	TRUE	Empty	hypothetical protein AHF37_02191 [Paragonimus kellicotti]	KAF6778295.1		111 kDa		unknown	3.6982e-05	4.8232e-05	3.6989e-05	0	0	0	0	0	0	0	0	0
1910	TRUE	Empty	hypothetical protein AHF37_02978 [Paragonimus kellicotti]	KAF6777354.1		79 kDa		unknown	6.3873e-05	3.9985e-05	0	0	0	0	0	0	0	0	0	0
830	TRUE	Empty	hypothetical protein AHF37_08184, partial [Paragonimus kellicotti]	KAF6772853.1		42 kDa		unknown	0.00014473	5.0336e-05	9.6505e-05	0	0	0	0	0	0	0	0	0
724	TRUE	Empty	hypothetical protein AHF37_08826 [Paragonimus kellicotti]	KAF6772683.1		17 kDa		unknown	0.00037791	0.00026286	0.00012599	0	0	0	0	0	0	0	0	0
1616	TRUE	Empty	hypothetical protein AHF37_04325 [Paragonimus kellicotti]	KAF6776422.1		23 kDa		unknown	8.3211e-05	0.00017363	0.00024967	0	0	0	0	0	0	0	0	0
1263	TRUE	Empty	hypothetical protein AHF37_05953 [Paragonimus kellicotti]	KAF6774459.1		57 kDa		unknown	0	0	0	0	0.00021412	0.00023038	0	0	0	0	0	0
829	TRUE	Empty	hypothetical protein AHF37_08186 [Paragonimus kellicotti]	KAF6773193.1		35 kDa		unknown	0	0	0	0.00021196	0.00035352	0.00047545	0	0	0	0	0	0
2058	TRUE	Empty	hypothetical protein AHF37_02230 [Paragonimus kellicotti]	KAF6778207.1		61 kDa		unknown	0	6.971e-05	6.6825e-05	0	0	0	0	0	0	0	0	0
1311	TRUE	Empty	hypothetical protein AHF37_05742 [Paragonimus kellicotti]	KAF6774866.1		37 kDa		unknown	5.6161e-05	0.00011719	0.00011234	0	0	0	0	0	0	0	0	0
1693	TRUE	Empty	hypothetical protein AHF37_03964 [Paragonimus kellicotti]	KAF6776911.1		67 kDa	TRUE	unknown	5.9281e-05	7.7313e-05	5.9291e-05	0	0	0	0	0	0	0	0	0
2059	TRUE	Empty	hypothetical protein AHF37_02218, partial [Paragonimus kellicotti]	KAF6778227.1		211 kDa		unknown	1.4106e-05	1.4717e-05	2.3513e-05	0	0	0	0	0	0	0	0	0
547	TRUE	Empty	hypothetical protein AHF37_09971 [Paragonimus kellicotti]	KAF6768593.1		32 kDa		unknown	6.2551e-05	0.00013053	0.0001564	0	0	0	0	0	0	0	0	0
1819	TRUE	Empty	hypothetical protein AHF37_03375 [Paragonimus kellicotti]	KAF6776680.1		63 kDa		unknown	8.2755e-05	0.00010361	3.3108e-05	0	0	0	0	0	0	0	0	0
1859	TRUE	Empty	hypothetical protein AHF37_03210 [Paragonimus kellicotti]	KAF6777336.1		52 kDa		unknown	7.9387e-05	0	9.925e-05	0	0	0	0	0	0	0	0	0
1431	TRUE	Empty	hypothetical protein AHF37_05286 [Paragonimus kellicotti]	KAF6774190.1		178 kDa		unknown	1.7049e-05	4.7434e-05	1.1368e-05	0	0	0	0	0	0	0	0	0
2216	TRUE	Empty	hypothetical protein AHF37_01541 [Paragonimus kellicotti]	KAF6778860.1		90 kDa		unknown	0	0	0	0.00019234	0.00012832	6.903e-05	0	0	0	0	0	0
1680	TRUE	Empty	hypothetical protein AHF37_04037 [Paragonimus kellicotti]	KAF6776448.1		26 kDa		unknown	0.00015706	0.0001229	0.00019635	0	0	0	0	0	0	0	0	0
290	TRUE	Empty	hypothetical protein AHF37_11794, partial [Paragonimus kellicotti]	KAF6770109.1		20 kDa		unknown	0.00015033	0.00036598	0	0	0	0	0	0	0	0	0	0
1903	TRUE	Empty	hypothetical protein AHF37_03012 [Paragonimus kellicotti]	KAF6778761.1		178 kDa		unknown	2.8063e-05	1.7568e-05	2.2454e-05	0	0	0	0	0	0	0	0	0
2252	TRUE	Empty	hypothetical protein AHF37_01411 [Paragonimus kellicotti]	KAF6778949.1		53 kDa		unknown	5.8265e-05	8.1054e-05	9.7125e-05	0	0	0	0	0	0	0	0	0
2490	TRUE	Empty	hypothetical protein AHF37_00410 [Paragonimus kellicotti]	KAF6780178.1		44 kDa		unknown	0	0	0	0.00049606	0.00020684	0.00022254	0	0	0	0	0	0
2368	TRUE	Empty	hypothetical protein AHF37_00882 [Paragonimus kellicotti]	KAF6779749.1		34 kDa		unknown	0.00011934	9.3386e-05	0.00017904	0	0	0	0	0	0	0	0	0
2185	TRUE	Empty	hypothetical protein AHF37_01648 [Paragonimus kellicotti]	KAF6778805.1		92 kDa		unknown	5.477e-05	4.5715e-05	4.3824e-05	0	0	0	0	0	0	0	0	0
384	TRUE	Empty	hypothetical protein AHF37_11081 [Paragonimus kellicotti]	KAF6770373.1		31 kDa		unknown	0.00019162	9.9962e-05	0.00012777	0	0	0	0	0	0	0	0	0
2225	TRUE	Empty	hypothetical protein AHF37_01510 [Paragonimus kellicotti]	KAF6779060.1		80 kDa		unknown	6.2986e-05	3.943e-05	6.2996e-05	0	0	0	0	0	0	0	0	0
717	TRUE	Empty	hypothetical protein AHF37_08892 [Paragonimus kellicotti]	KAF6772146.1		45 kDa		unknown	0.00013177	0.00011457	0	0	0	0	0	0	0	0	0	0
1007	TRUE	Empty	hypothetical protein AHF37_07183 [Paragonimus kellicotti]	KAF6773472.1		15 kDa		unknown	0.00035708	0.00022354	0.00028572	0	0	0	0	0	0	0	0	0
411	TRUE	Empty	hypothetical protein AHF37_10896 [Paragonimus kellicotti]	KAF6771189.1		24 kDa		unknown	8.8487e-05	0.00018465	0.00030976	0	0	0	0	0	0	0	0	0
1217	TRUE	Empty	hypothetical protein AHF37_06183 [Paragonimus kellicotti]	KAF6774801.1		98 kDa	TRUE	unknown	5.0955e-05	3.1898e-05	4.0771e-05	0	0	0	0	0	0	0	0	0
889	TRUE	Empty	hypothetical protein AHF37_07820 [Paragonimus kellicotti]	KAF6773246.1		29 kDa		unknown	0.00013487	0.00014071	0.00016861	0	0	0	0	0	0	0	0	0
962	TRUE	Empty	hypothetical protein AHF37_07421 [Paragonimus kellicotti]	KAF6774542.1		27 kDa		unknown	0.0001129	0.00019633	7.5282e-05	0	0	0	0	0	0	0	0	0
378	TRUE	Empty	hypothetical protein AHF37_11114 [Paragonimus kellicotti]	KAF6770305.1		22 kDa		unknown	0.00018701	0	0.00028056	0	0	0	0	0	0	0	0	0
1618	TRUE	Empty	hypothetical protein AHF37_04306 [Paragonimus kellicotti]	KAF6776400.1		55 kDa		unknown	7.4192e-05	9.676e-05	7.4204e-05	0	0	0	0	0	0	0	0	0
350	TRUE	Empty	hypothetical protein AHF37_11306 [Paragonimus kellicotti]	KAF6768850.1		37 kDa		unknown	8.0029e-05	0.000167	0.00010672	0	0	0	0	0	0	0	0	0
1624	TRUE	Empty	hypothetical protein AHF37_04285 [Paragonimus kellicotti]	KAF6776200.1		9 kDa		unknown	0.0004319	0.00067593	0.00032398	0	0	0	0	0	0	0	0	0
1490	TRUE	Empty	hypothetical protein AHF37_05013 [Paragonimus kellicotti]	KAF6775651.1		31 kDa		unknown	0.00013487	0.00017589	0.00013489	0	0	0	0	0	0	0	0	0
1400	TRUE	Empty	hypothetical protein AHF37_05416 [Paragonimus kellicotti]	KAF6774838.1		25 kDa		unknown	0.00016874	0.00013204	0.00025316	0	0	0	0	0	0	0	0	0
874	TRUE	Empty	hypothetical protein AHF37_07886, partial [Paragonimus kellicotti]	KAF6768268.1		22 kDa		unknown	9.0248e-05	0.0002354	0.00027079	0	0	0	0	0	0	0	0	0
1896	TRUE	Empty	hypothetical protein AHF37_03036 [Paragonimus kellicotti]	KAF6777900.1		43 kDa		unknown	9.1848e-05	7.1872e-05	0.00013779	0	0	0	0	0	0	0	0	0
1119	TRUE	Empty	hypothetical protein AHF37_06608 [Paragonimus kellicotti]	KAF6767958.1		26 kDa		unknown	0.00015706	0.00016386	0.00019635	0	0	0	0	0	0	0	0	0
2147	TRUE	Empty	hypothetical protein AHF37_01818 [Paragonimus kellicotti]	KAF6778803.1		30 kDa		unknown	6.5963e-05	0.00020647	0.00016494	0	0	0	0	0	0	0	0	0
2226	TRUE	Empty	hypothetical protein AHF37_01504 [Paragonimus kellicotti]	KAF6778843.1		16 kDa		unknown	0.0002573	0.00033557	0.00025735	0	0	0	0	0	0	0	0	0
963	TRUE	Empty	hypothetical protein AHF37_07419 [Paragonimus kellicotti]	KAF6773461.1		43 kDa		unknown	0	0	0	0.00024803	0.00034473	0.0003709	0	0	0	0	0	0
35	TRUE	Empty	N-acetyl-D-glucosamine kinase [Paragonimus kellicotti]	KAF6776556.1		27 kDa		unknown	0.00011244	7.8207e-05	0.0002624	0	0	0	0	0	0	0	0	0
1873	TRUE	Empty	hypothetical protein AHF37_03142, partial [Paragonimus kellicotti]	KAF6777314.1		55 kDa		unknown	8.8401e-05	5.534e-05	8.8416e-05	0	0	0	0	0	0	0	0	0
1300	TRUE	Empty	hypothetical protein AHF37_05801 [Paragonimus kellicotti]	KAF6768289.1		27 kDa		unknown	0	0	0	0.00053987	0	0.00060549	0	0	0	0	0	0
1783	TRUE	Empty	hypothetical protein AHF37_03522 [Paragonimus kellicotti]	KAF6776628.1		60 kDa	TRUE	unknown	3.3592e-05	0	0	0	0	0	0	0	0	0	0	0
1433	TRUE	Empty	hypothetical protein AHF37_05274 [Paragonimus kellicotti]	KAF6775157.1		43 kDa		unknown	7.1605e-05	0	7.1617e-05	0	0.00013862	0	0	0	0	0	0	0
729	TRUE	Empty	hypothetical protein AHF37_08798 [Paragonimus kellicotti]	KAF6772707.1		27 kDa		unknown	7.5899e-05	7.9189e-05	7.5912e-05	0	0.00022039	0.00035569	0	0	0	0	0	0
2269	TRUE	Empty	hypothetical protein AHF37_01338 [Paragonimus kellicotti]	KAF6779168.1		55 kDa		unknown	0	0	5.5882e-05	0.0001297	0	0	0	0	0	0	0	0
1935	TRUE	Empty	hypothetical protein AHF37_02867 [Paragonimus kellicotti]	KAF6777363.1		68 kDa		unknown	0	6.3404e-05	3.039e-05	0	8.8231e-05	9.4931e-05	0	0	0	0	0	0
2195	TRUE	Empty	hypothetical protein AHF37_01609 [Paragonimus kellicotti]	KAF6778777.1		14 kDa		unknown	0.00014992	0	0.00022491	0	0	0	0	0	0	0	0	0
90	TRUE	Empty	KAF6777668.1-DECOY	KAF6777668.1-DECOY		?		unknown	-1	-1	-1	-1	-1	-1	-1	-1	-1	-1	-1	-1
2046	TRUE	Empty	hypothetical protein AHF37_02307 [Paragonimus kellicotti]	KAF6778011.1		54 kDa		unknown	0	0	0	0.00013187	0	0.00017748	0	0	0	0	0	0
1417	TRUE	Empty	hypothetical protein AHF37_05337 [Paragonimus kellicotti]	KAF6775150.1		80 kDa		unknown	0	0	0	8.7004e-05	0.00014511	7.8063e-05	0	0	0	0	0	0
959	TRUE	Empty	hypothetical protein AHF37_07436 [Paragonimus kellicotti]	KAF6773880.1		31 kDa		unknown	9.6832e-05	0	0	0	0	0	0	0	0	0	0	0
2369	TRUE	Empty	hypothetical protein AHF37_00876, partial [Paragonimus kellicotti]	KAF6779511.1		603 kDa		unknown	3.3875e-06	5.3014e-06	3.388e-06	0	0	0	0	0	0	0	0	0
1458	TRUE	Empty	hypothetical protein AHF37_05175 [Paragonimus kellicotti]	KAF6775231.1		31 kDa		unknown	0	6.6877e-05	0.00012822	0	0	0	0	0	0	0	0	0
1258	TRUE	Empty	hypothetical protein AHF37_05982 [Paragonimus kellicotti]	KAF6774981.1		17 kDa		unknown	0.00018385	0.00012788	0	0.00064018	0	0	0	0	0	0	0	0
1123	TRUE	Empty	hypothetical protein AHF37_06573 [Paragonimus kellicotti]	KAF6774682.1		20 kDa		unknown	0.00015033	0	0	0	0	0	0	0	0	0	0	0
1235	TRUE	Empty	hypothetical protein AHF37_06098 [Paragonimus kellicotti]	KAF6774821.1		84 kDa		unknown	3.6622e-05	0	3.6628e-05	0	0	0	0	0	0	0	0	0
144	TRUE	Empty	KAF6772730.1-DECOY	KAF6772730.1-DECOY		?		unknown	-1	-1	-1	-1	-1	-1	-1	-1	-1	-1	-1	-1
747	TRUE	Empty	hypothetical protein AHF37_08682 [Paragonimus kellicotti]	KAF6767960.1		86 kDa		unknown	4.6934e-05	3.6726e-05	4.6942e-05	0	0	0	0	0	0	0	0	0
2467	TRUE	Empty	hypothetical protein AHF37_00527 [Paragonimus kellicotti]	KAF6779908.1		14 kDa		unknown	0.00014869	0	0.00014871	0.00077661	0.00043175	0.00069681	0	0	0	0	0	0
364	TRUE	Empty	hypothetical protein AHF37_11194 [Paragonimus kellicotti]	KAF6769738.1		25 kDa		unknown	0.00015843	0	0.00015845	0	0.00023002	0	0	0	0	0	0	0
704	TRUE	Empty	hypothetical protein AHF37_08941 [Paragonimus kellicotti]	KAF6772043.1		21 kDa		unknown	0.00014321	0	0.00019098	0	0	0	0	0	0	0	0	0
984	TRUE	Empty	hypothetical protein AHF37_07303 [Paragonimus kellicotti]	KAF6773442.1		25 kDa		unknown	8.3981e-05	0.00013143	8.3995e-05	0	0	0.00026238	0	0	0	0	0	0
1174	TRUE	Empty	hypothetical protein AHF37_06360 [Paragonimus kellicotti]	KAF6774169.1		38 kDa		unknown	0	5.534e-05	0	0.00036938	0	0	0	0	0	0	0	0
2133	TRUE	Empty	hypothetical protein AHF37_01884 [Paragonimus kellicotti]	KAF6778729.1		38 kDa		unknown	0	0	0	0.00038166	0	0	0	0	0	0	0	0
2600	TRUE	Empty	Glycoside hydrolase family 2 [Paragonimus kellicotti]	KAF6770446.1		40 kDa		unknown	0	0	0	0.00026993	0.00015007	0.0002422	0	0	0	0	0	0
56	TRUE	Empty	KAF6779193.1-DECOY	KAF6779193.1-DECOY		?		unknown	-1	-1	-1	-1	-1	-1	-1	-1	-1	-1	-1	-1
2047	TRUE	Empty	hypothetical protein AHF37_02302 [Paragonimus kellicotti]	KAF6778168.1		51 kDa		unknown	6.17e-05	6.4375e-05	8.2281e-05	0	0	0	0	0	0	0	0	0
980	TRUE	Empty	hypothetical protein AHF37_07329 [Paragonimus kellicotti]	KAF6774293.1		65 kDa	TRUE	unknown	0	0	0	0.00022519	9.3893e-05	0.00025256	0	0	0	0	0	0
852	TRUE	Empty	hypothetical protein AHF37_08016 [Paragonimus kellicotti]	KAF6771375.1		37 kDa		unknown	0.00013701	0	8.2219e-05	0	0	0	0	0	0	0	0	0
258	TRUE	Empty	hypothetical protein AHF37_12060 [Paragonimus kellicotti]	KAF6769254.1		57 kDa		unknown	7.256e-05	3.7852e-05	5.4429e-05	0	0	0	0	0	0	0	0	0
863	TRUE	Empty	hypothetical protein AHF37_07938 [Paragonimus kellicotti]	KAF6773315.1		20 kDa		unknown	0	0	0	0	0.00044388	0.00063679	0	0	0	0	0	0
661	TRUE	Empty	hypothetical protein AHF37_09191 [Paragonimus kellicotti]	KAF6767826.1		53 kDa		unknown	7.9561e-05	0.00010376	0	0	0	0	0	0	0	0	0	0
1854	TRUE	Empty	hypothetical protein AHF37_03230 [Paragonimus kellicotti]	KAF6776892.1		19 kDa		unknown	0.00011129	0	0	0	0	0	0	0	0	0	0	0
621	TRUE	Empty	hypothetical protein AHF37_09439 [Paragonimus kellicotti]	KAF6771337.1		93 kDa		unknown	5.3732e-05	2.2424e-05	2.1496e-05	0	0	0	0	0	0	0	0	0
2400	TRUE	Empty	hypothetical protein AHF37_00765 [Paragonimus kellicotti]	KAF6779888.1		83 kDa		unknown	5.9828e-05	2.4969e-05	5.9838e-05	0	0	0	0	0	0	0	0	0
1885	TRUE	Empty	hypothetical protein AHF37_03072 [Paragonimus kellicotti]	KAF6777690.1		143 kDa		unknown	3.3995e-05	2.8375e-05	2.0401e-05	0	0	0	0	0	0	0	0	0
2579	TRUE	Empty	hypothetical protein AHF37_00063 [Paragonimus kellicotti]	KAF6780458.1		8 kDa		unknown	0	0.00051152	0.00036776	0	0	0	0	0	0	0	0	0
181	TRUE	Empty	KAF6767889.1-DECOY	KAF6767889.1-DECOY		?		unknown	-1	-1	-1	-1	-1	-1	-1	-1	-1	-1	-1	-1
1199	TRUE	Empty	hypothetical protein AHF37_06246 [Paragonimus kellicotti]	KAF6773835.1		97 kDa		unknown	5.2007e-05	2.1704e-05	4.1612e-05	0	0	0	0	0	0	0	0	0
2396	TRUE	Empty	hypothetical protein AHF37_00782 [Paragonimus kellicotti]	KAF6779825.1		31 kDa	TRUE	unknown	0.00013241	0.00017268	9.9323e-05	0	0	0	0	0	0	0	0	0
1943	TRUE	Empty	hypothetical protein AHF37_02820 [Paragonimus kellicotti]	KAF6777399.1		25 kDa		unknown	0.00025078	0.00013083	0	0	0	0	0	0	0	0	0	0
1514	TRUE	Empty	hypothetical protein AHF37_04870 [Paragonimus kellicotti]	KAF6776308.1		76 kDa		unknown	6.7185e-05	4.2058e-05	5.3757e-05	0	0	0	0	0	0	0	0	0
229	TRUE	Empty	hypothetical protein AHF37_12346 [Paragonimus kellicotti]	KAF6767945.1		32 kDa		unknown	9.5809e-05	9.9962e-05	0.00012777	0	0	0	0	0	0	0	0	0
1604	TRUE	Empty	hypothetical protein AHF37_04405 [Paragonimus kellicotti]	KAF6775337.1		78 kDa		unknown	6.5629e-05	0	6.564e-05	0	0	0	0	0	0	0	0	0
319	TRUE	Empty	hypothetical protein AHF37_11558 [Paragonimus kellicotti]	KAF6770325.1		17 kDa		unknown	0.00030436	0	0.00024353	0	0	0	0	0	0	0	0	0
2495	TRUE	Empty	hypothetical protein AHF37_00395 [Paragonimus kellicotti]	KAF6780094.1		75 kDa		unknown	5.5136e-05	0	2.7573e-05	0	0	0	0	0	0	0	0	0
713	TRUE	Empty	hypothetical protein AHF37_08906 [Paragonimus kellicotti]	KAF6771942.1		18 kDa		unknown	0.00033386	0.00023222	0	0	0	0	0	0	0	0	0	0
2198	TRUE	Empty	hypothetical protein AHF37_01597 [Paragonimus kellicotti]	KAF6778829.1		22 kDa		unknown	0.00018605	0.00019411	0.00018608	0	0	0	0	0	0	0	0	0
2438	TRUE	Empty	hypothetical protein AHF37_00627 [Paragonimus kellicotti]	KAF6779831.1		58 kDa		unknown	3.4684e-05	9.0469e-05	8.6725e-05	0	0	0	0	0	0	0	0	0
408	TRUE	Empty	hypothetical protein AHF37_10905 [Paragonimus kellicotti]	KAF6767682.1		34 kDa		unknown	0	0	0	0.00040883	0.00034093	0.00036682	0	0	0	0	0	0
1727	TRUE	Empty	hypothetical protein AHF37_03781 [Paragonimus kellicotti]	KAF6776924.1		38 kDa		unknown	0.00010307	8.0651e-05	0.00012886	0	0	0	0	0	0	0	0	0
1574	TRUE	Empty	hypothetical protein AHF37_04569 [Paragonimus kellicotti]	KAF6776062.1		56 kDa		unknown	8.7044e-05	5.449e-05	6.9647e-05	0	0	0	0	0	0	0	0	0
1432	TRUE	Empty	hypothetical protein AHF37_05282 [Paragonimus kellicotti]	KAF6775344.1		39 kDa		unknown	0.00016441	0	0.00010962	0	0	0	0	0	0	0	0	0
1147	TRUE	Empty	hypothetical protein AHF37_06484 [Paragonimus kellicotti]	KAF6774092.1		23 kDa		unknown	0.00013404	0.00023308	0.00017875	0	0	0	0	0	0	0	0	0
1747	TRUE	Empty	hypothetical protein AHF37_03690 [Paragonimus kellicotti]	KAF6777461.1		61 kDa	TRUE	unknown	4.9653e-05	8.6342e-05	4.9661e-05	0	0	0	0	0	0	0	0	0
1189	TRUE	Empty	hypothetical protein AHF37_06275 [Paragonimus kellicotti]	KAF6774486.1		45 kDa		unknown	8.7845e-05	9.1652e-05	8.7859e-05	0	0	0	0	0	0	0	0	0
1497	TRUE	Empty	hypothetical protein AHF37_04974 [Paragonimus kellicotti]	KAF6774721.1		18 kDa		unknown	0.00034662	0.00018082	0.00017334	0	0	0	0	0	0	0	0	0
220	TRUE	Empty	hypothetical protein AHF37_12419, partial [Paragonimus kellicotti]	KAF6768968.1		34 kDa		unknown	0	0	0	0	0.00035833	0.00067469	0	0	0	0	0	0
754	TRUE	Empty	hypothetical protein AHF37_08649 [Paragonimus kellicotti]	KAF6772643.1		10 kDa		unknown	0.00074694	0	0.00042689	0	0	0	0	0	0	0	0	0
1570	TRUE	Empty	hypothetical protein AHF37_04582 [Paragonimus kellicotti]	KAF6776358.1 (+1)		48 kDa		unknown	0	0	0	0.00030078	0.00018812	0.00033734	0	0	0	0	0	0
1454	TRUE	Empty	hypothetical protein AHF37_05184 [Paragonimus kellicotti]	KAF6775084.1		57 kDa		unknown	6.9903e-05	3.6467e-05	0.00010487	0	0	0	0	0	0	0	0	0
197	TRUE	Empty	hypothetical protein AHF37_12661 [Paragonimus kellicotti]	KAF6768996.1		12 kDa		unknown	0.0002567	0.00044637	0.00034232	0	0	0	0	0	0	0	0	0
2215	TRUE	Empty	hypothetical protein AHF37_01550 [Paragonimus kellicotti]	KAF6779090.1		43 kDa		unknown	7.0492e-05	9.8063e-05	9.4005e-05	0	0	0	0	0	0	0	0	0
1456	TRUE	Empty	hypothetical protein AHF37_05180 [Paragonimus kellicotti]	KAF6775857.1		20 kDa		unknown	0	0	0	0.00087729	0.00058527	0	0	0	0	0	0	0
1328	TRUE	Empty	hypothetical protein AHF37_05684 [Paragonimus kellicotti]	KAF6774529.1		11 kDa		unknown	0	0.00054595	0.0003489	0	0	0	0	0	0	0	0	0
2219	TRUE	Empty	hypothetical protein AHF37_01523 [Paragonimus kellicotti]	KAF6779144.1		44 kDa		unknown	0	0	0	0.00031582	0.00026337	0	0	0	0	0	0	0
331	TRUE	Empty	hypothetical protein AHF37_11473, partial [Paragonimus kellicotti]	KAF6770286.1		16 kDa		unknown	0.0002629	0.00013715	0	0	0	0	0	0	0	0	0	0
1844	TRUE	Empty	hypothetical protein AHF37_03286 [Paragonimus kellicotti]	KAF6777123.1		78 kDa		unknown	0	0	3.9214e-05	0.00018203	0	0	0	0	0	0	0	0
400	TRUE	Empty	hypothetical protein AHF37_10974 [Paragonimus kellicotti]	KAF6770816.1		13 kDa		unknown	0.00024295	0.00025348	0.00016199	0	0	0	0	0	0	0	0	0
2514	TRUE	Empty	hypothetical protein AHF37_00308 [Paragonimus kellicotti]	KAF6780237.1		251 kDa	TRUE	unknown	0	0	0	0	4.8615e-05	2.6153e-05	0	0	0	0	0	0
873	TRUE	Empty	hypothetical protein AHF37_07891 [Paragonimus kellicotti]	KAF6773146.1		37 kDa		unknown	8.0503e-05	5.5995e-05	0	0	0	0	0	0	0	0	0	0
387	TRUE	Empty	hypothetical protein AHF37_11054 [Paragonimus kellicotti]	KAF6771406.1 (+1)		11 kDa		unknown	0.00026676	0	0	0	0	0	0	0	0	0	0	0
1980	TRUE	Empty	hypothetical protein AHF37_02659 [Paragonimus kellicotti]	KAF6777905.1		36 kDa		unknown	8.8344e-05	0	5.8906e-05	0	0	0	0	0	0	0	0	0
2435	TRUE	Empty	hypothetical protein AHF37_00633 [Paragonimus kellicotti]	KAF6779862.1		215 kDa	TRUE	unknown	0	1.4544e-05	0	0	0	0	0	0	0	0	0	0
142	TRUE	Empty	KAF6773175.1-DECOY	KAF6773175.1-DECOY		?		unknown	-1	-1	-1	-1	-1	-1	-1	-1	-1	-1	-1	-1
418	TRUE	Empty	hypothetical protein AHF37_10845 [Paragonimus kellicotti]	KAF6769200.1		33 kDa		unknown	0	6.4816e-05	0	0.00021632	0	0	0	0	0	0	0	0
2098	TRUE	Empty	hypothetical protein AHF37_02054 [Paragonimus kellicotti]	KAF6778785.1		294 kDa		unknown	0	1.079e-05	1.0344e-05	0	0	0	0	0	0	0	0	0
608	TRUE	Empty	hypothetical protein AHF37_09522 [Paragonimus kellicotti]	KAF6771533.1		10 kDa		unknown	0	0.00031197	0	0	0	0	0	0	0	0	0	0
588	TRUE	Empty	hypothetical protein AHF37_09622 [Paragonimus kellicotti]	KAF6771706.1		18 kDa		unknown	0.00017113	0.00011903	0.00011411	0	0	0	0	0	0	0	0	0
1881	TRUE	Empty	hypothetical protein AHF37_03113 [Paragonimus kellicotti]	KAF6777609.1		189 kDa		unknown	0	0	0	5.483e-05	0	3.2797e-05	0	0	0	0	0	0
2594	TRUE	Empty	hypothetical protein AHF37_00011 [Paragonimus kellicotti]	KAF6780525.1		435 kDa		unknown	4.6405e-06	0	0	0	0	0	0	0	0	0	0	0
1848	TRUE	Empty	hypothetical protein AHF37_03264 [Paragonimus kellicotti]	KAF6767814.1		43 kDa		unknown	4.8116e-05	7.5303e-05	4.8124e-05	0	0	0	0	0	0	0	0	0
132	TRUE	Empty	KAF6774215.1-DECOY	KAF6774215.1-DECOY		?	TRUE	unknown	-1	-1	-1	-1	-1	-1	-1	-1	-1	-1	-1	-1
131	TRUE	Empty	KAF6774276.1-DECOY	KAF6774276.1-DECOY		?	TRUE	unknown	-1	-1	-1	-1	-1	-1	-1	-1	-1	-1	-1	-1
503	TRUE	Empty	hypothetical protein AHF37_10264, partial [Paragonimus kellicotti]	KAF6771248.1		14 kDa		unknown	0.00014172	0.00014786	0.00021261	0	0	0	0	0	0	0	0	0
1261	TRUE	Empty	hypothetical protein AHF37_05969 [Paragonimus kellicotti]	KAF6774993.1		154 kDa		unknown	0	0	0	6.9007e-05	5.7546e-05	0	0	0	0	0	0	0
1649	TRUE	Empty	hypothetical protein AHF37_04200 [Paragonimus kellicotti]	KAF6777449.1		228 kDa		unknown	1.8194e-05	1.8983e-05	1.3648e-05	0	0	0	0	0	0	0	0	0
1193	TRUE	Empty	hypothetical protein AHF37_06265 [Paragonimus kellicotti]	KAF6774741.1		101 kDa		unknown	2.9803e-05	0	0	0	0	0	0	0	0	0	0	0
1387	TRUE	Empty	hypothetical protein AHF37_05468 [Paragonimus kellicotti]	KAF6775400.1		15 kDa		unknown	0.00022122	0	0	0	0	0	0	0	0	0	0	0
2297	TRUE	Empty	hypothetical protein AHF37_01198 [Paragonimus kellicotti]	KAF6779408.1		94 kDa	TRUE	unknown	0	0	2.2153e-05	0.00011569	9.6473e-05	0	0	0	0	0	0	0
2305	TRUE	Empty	hypothetical protein AHF37_01158 [Paragonimus kellicotti]	KAF6779428.1		43 kDa		unknown	7.354e-05	0	0	0	0	0	0	0	0	0	0	0
1124	TRUE	Empty	hypothetical protein AHF37_06571 [Paragonimus kellicotti]	KAF6774557.1		67 kDa		unknown	7.4711e-05	0	4.4834e-05	0	0	0	0	0	0	0	0	0
1269	TRUE	Empty	hypothetical protein AHF37_05944 [Paragonimus kellicotti]	KAF6774327.1		120 kDa		unknown	2.5148e-05	2.6238e-05	4.192e-05	0	0	0	0	0	0	0	0	0
1921	TRUE	Empty	hypothetical protein AHF37_02936 [Paragonimus kellicotti]	KAF6777394.1		92 kDa		unknown	4.6334e-05	0	0	0	0	0	0	0	0	0	0	0
1726	TRUE	Empty	hypothetical protein AHF37_03788 [Paragonimus kellicotti]	KAF6777031.1		68 kDa		unknown	5.7224e-05	5.9704e-05	4.2925e-05	0	0	0	0	0	0	0	0	0
659	TRUE	Empty	hypothetical protein AHF37_09199 [Paragonimus kellicotti]	KAF6772034.1		16 kDa		unknown	0.00020306	0	0.00033849	0	0	0	0	0	0	0	0	0
630	TRUE	Empty	hypothetical protein AHF37_09388 [Paragonimus kellicotti]	KAF6767743.1		24 kDa		unknown	0	0	0	0.00029655	0.00049459	0.00026607	0	0	0	0	0	0
1639	TRUE	Empty	hypothetical protein AHF37_04232 [Paragonimus kellicotti]	KAF6775635.1		19 kDa		unknown	0	0	0	0	0.00063463	0.00051211	0	0	0	0	0	0
2327	TRUE	Empty	hypothetical protein AHF37_01052 [Paragonimus kellicotti]	KAF6779613.1		74 kDa		unknown	0	0	4.239e-05	0	0	0	0	0	0	0	0	0
2056	TRUE	Empty	hypothetical protein AHF37_02239 [Paragonimus kellicotti]	KAF6779028.1		79 kDa		unknown	6.5534e-05	2.735e-05	5.2436e-05	0	0	0	0	0	0	0	0	0
1777	TRUE	Empty	hypothetical protein AHF37_03541 [Paragonimus kellicotti]	KAF6776492.1		33 kDa		unknown	0	9.8917e-05	0	0	0	0	0	0	0	0	0	0
708	TRUE	Empty	hypothetical protein AHF37_08926 [Paragonimus kellicotti]	KAF6771640.1		17 kDa		unknown	0	0.00019053	0	0.00063589	0.00035352	0.00057054	0	0	0	0	0	0
205	TRUE	Empty	hypothetical protein AHF37_12565 [Paragonimus kellicotti]	KAF6769163.1		19 kDa		unknown	0	0	0	0.00057076	0.00063463	0.00034141	0	0	0	0	0	0
1384	TRUE	Empty	hypothetical protein AHF37_05475 [Paragonimus kellicotti]	KAF6774538.1		16 kDa		unknown	0.00026874	0.00021029	0.00020159	0	0	0	0	0	0	0	0	0
609	TRUE	Empty	hypothetical protein AHF37_09517 [Paragonimus kellicotti]	KAF6768256.1		22 kDa		unknown	0.00018798	0.00019613	9.4005e-05	0	0	0	0	0	0	0	0	0
2228	TRUE	Empty	hypothetical protein AHF37_01499 [Paragonimus kellicotti]	KAF6778784.1		164 kDa		unknown	1.8213e-05	1.9002e-05	2.4288e-05	0	0	0	0	0	0	0	0	0
1968	TRUE	Empty	hypothetical protein AHF37_02704 [Paragonimus kellicotti]	KAF6778046.1		45 kDa		unknown	9.1848e-05	4.7914e-05	0.00011483	0	0	0	0	0	0	0	0	0
456	TRUE	Empty	hypothetical protein AHF37_10550 [Paragonimus kellicotti]	KAF6771168.1		15 kDa		unknown	0.00021093	0.00022007	0.00028129	0	0	0	0	0	0	0	0	0
143	TRUE	Empty	KAF6772924.1-DECOY	KAF6772924.1-DECOY		?		unknown	-1	-1	-1	-1	-1	-1	-1	-1	-1	-1	-1	-1
1216	TRUE	Empty	hypothetical protein AHF37_06189 [Paragonimus kellicotti]	KAF6774725.1		54 kDa	TRUE	unknown	5.6103e-05	3.9023e-05	0	0	0	0	0	0	0	0	0	0
1787	TRUE	Empty	hypothetical protein AHF37_03518 [Paragonimus kellicotti]	KAF6777174.1		88 kDa		unknown	4.5866e-05	3.589e-05	3.4405e-05	0	0	0	0	0	0	0	0	0
2092	TRUE	Empty	hypothetical protein AHF37_02067 [Paragonimus kellicotti]	KAF6778281.1		62 kDa		unknown	0	0	0	0	0.00014314	0.00010267	0	0	0	0	0	0
553	TRUE	Empty	hypothetical protein AHF37_09908 [Paragonimus kellicotti]	KAF6770966.1		21 kDa		unknown	0	0.00016039	0	0	0	0	0	0	0	0	0	0
2352	TRUE	Empty	hypothetical protein AHF37_00940, partial [Paragonimus kellicotti]	KAF6779723.1		14 kDa		unknown	0	0.00031544	0.00030238	0	0	0	0	0	0	0	0	0
301	TRUE	Empty	hypothetical protein AHF37_11739 [Paragonimus kellicotti]	KAF6769754.1		45 kDa	TRUE	unknown	0.00013847	4.8158e-05	6.9248e-05	0	0	0	0	0	0	0	0	0
1421	TRUE	Empty	hypothetical protein AHF37_05329 [Paragonimus kellicotti]	KAF6775544.1		55 kDa		unknown	5.6569e-05	7.8695e-05	5.6579e-05	0	0	0	0	0	0	0	0	0
1954	TRUE	Empty	hypothetical protein AHF37_02765 [Paragonimus kellicotti]	KAF6777920.1		20 kDa		unknown	9.9125e-05	0.00025855	0.00019828	0	0	0	0	0	0	0	0	0
1257	TRUE	Empty	hypothetical protein AHF37_05983 [Paragonimus kellicotti]	KAF6774982.1		15 kDa		unknown	0.00035155	0.00029343	0.00014064	0	0	0	0	0	0	0	0	0
870	TRUE	Empty	hypothetical protein AHF37_07903 [Paragonimus kellicotti]	KAF6774316.1		81 kDa		unknown	3.7479e-05	0	7.4971e-05	0	0	0	0	0	0	0	0	0
345	TRUE	Empty	hypothetical protein AHF37_11345 [Paragonimus kellicotti]	KAF6770371.1		27 kDa		unknown	0.00022303	0.00011635	7.4356e-05	0	0	0	0	0	0	0	0	0
1908	TRUE	Empty	hypothetical protein AHF37_02992 [Paragonimus kellicotti]	KAF6778756.1		64 kDa		unknown	0	4.9201e-05	0	0	0.00013693	0	0	0	0	0	0	0
606	TRUE	Empty	hypothetical protein AHF37_09538 [Paragonimus kellicotti]	KAF6770947.1		15 kDa		unknown	0	0	0.00028572	0	0	0	0	0	0	0	0	0
2158	TRUE	Empty	hypothetical protein AHF37_01786 [Paragonimus kellicotti]	KAF6778569.1		53 kDa		unknown	7.3145e-05	9.5394e-05	3.6578e-05	0	0	0	0	0	0	0	0	0
2160	TRUE	Empty	hypothetical protein AHF37_01776 [Paragonimus kellicotti]	KAF6779603.1		95 kDa		unknown	5.3103e-05	0	4.2489e-05	0	0	0	0	0	0	0	0	0
2357	TRUE	Empty	hypothetical protein AHF37_00917 [Paragonimus kellicotti]	KAF6779421.1		56 kDa		unknown	5.1436e-05	8.9443e-05	0	0	0	0	0	0	0	0	0	0
2182	TRUE	Empty	hypothetical protein AHF37_01666 [Paragonimus kellicotti]	KAF6779134.1		49 kDa		unknown	0	0	0	0.00021831	0.00030342	0.00019588	0	0	0	0	0	0
517	TRUE	Empty	hypothetical protein AHF37_10173 [Paragonimus kellicotti]	KAF6771073.1		33 kDa		unknown	8.6932e-05	0.00012093	0.00011593	0	0	0	0	0	0	0	0	0
2043	TRUE	Empty	hypothetical protein AHF37_02313 [Paragonimus kellicotti]	KAF6778387.1		112 kDa		unknown	2.6013e-05	4.5235e-05	2.6018e-05	0	0	0	0	0	0	0	0	0
2287	TRUE	Empty	hypothetical protein AHF37_01249 [Paragonimus kellicotti]	KAF6779244.1		23 kDa		unknown	0.00014026	0	0.0002338	0	0	0	0	0	0	0	0	0
1200	TRUE	Empty	hypothetical protein AHF37_06245 [Paragonimus kellicotti]	KAF6774433.1		44 kDa		unknown	6.7855e-05	0	0.00011311	0	0	0	0	0	0	0	0	0
1519	TRUE	Empty	hypothetical protein AHF37_04858 [Paragonimus kellicotti]	KAF6776014.1		9 kDa		unknown	0.00033592	0	0.00033598	0	0	0	0	0	0	0	0	0
1550	TRUE	Empty	hypothetical protein AHF37_04704 [Paragonimus kellicotti]	KAF6776185.1		47 kDa		unknown	8.5566e-05	8.9274e-05	6.4185e-05	0	0	0	0	0	0	0	0	0
534	TRUE	Empty	hypothetical protein AHF37_10059 [Paragonimus kellicotti]	KAF6771674.1		13 kDa		unknown	0	0	0	0.0013497	0.00090041	0.00048439	0	0	0	0	0	0
644	TRUE	Empty	hypothetical protein AHF37_09305 [Paragonimus kellicotti]	KAF6771323.1		19 kDa		unknown	0.0002085	0	0.0001564	0	0	0	0	0	0	0	0	0
214	TRUE	Empty	hypothetical protein AHF37_12475 [Paragonimus kellicotti]	KAF6769225.1		12 kDa		unknown	0.00016053	0.00041872	0.00032111	0	0	0	0	0	0	0	0	0
1232	TRUE	Empty	hypothetical protein AHF37_06110 [Paragonimus kellicotti]	KAF6768492.1		101 kDa		unknown	2.02e-05	3.1614e-05	0	0	0	0	0	0	0	0	0	0
1249	TRUE	Empty	hypothetical protein AHF37_06022 [Paragonimus kellicotti]	KAF6774435.1		39 kDa		unknown	7.8189e-05	0.00010877	0.00010427	0	0	0	0	0	0	0	0	0
2534	TRUE	Empty	hypothetical protein AHF37_00244 [Paragonimus kellicotti]	KAF6780311.1		120 kDa		unknown	1.675e-05	4.3689e-05	3.3505e-05	0	0	0	0	0	0	0	0	0
2504	TRUE	Empty	hypothetical protein AHF37_00347 [Paragonimus kellicotti]	KAF6780152.1		42 kDa		unknown	0.00012126	0	9.7021e-05	0	0	0	0	0	0	0	0	0
1371	TRUE	Empty	hypothetical protein AHF37_05518 [Paragonimus kellicotti]	KAF6775195.1		10 kDa		unknown	0.00021341	0.00033399	0.00042689	0	0	0	0	0	0	0	0	0
1365	TRUE	Empty	hypothetical protein AHF37_05536 [Paragonimus kellicotti]	KAF6774495.1		76 kDa		unknown	8.0982e-05	4.2246e-05	2.6998e-05	0	0	0	0	0	0	0	0	0
502	TRUE	Empty	hypothetical protein AHF37_10266 [Paragonimus kellicotti]	KAF6771481.1		17 kDa		unknown	0.00011703	0.00024421	0.00029263	0	0	0	0	0	0	0	0	0
1775	TRUE	Empty	hypothetical protein AHF37_03550 [Paragonimus kellicotti]	KAF6777374.1		31 kDa		unknown	0	0	0	0.00032559	0.00045253	0.00029213	0	0	0	0	0	0
1578	TRUE	Empty	hypothetical protein AHF37_04544 [Paragonimus kellicotti]	KAF6775959.1		22 kDa		unknown	0.00013338	0.00013916	0.00022234	0	0	0	0	0	0	0	0	0
1344	TRUE	Empty	hypothetical protein AHF37_05609 [Paragonimus kellicotti]	KAF6775583.1		30 kDa		unknown	0	0	0	0	0.00062459	0.00033601	0	0	0	0	0	0
1672	TRUE	Empty	hypothetical protein AHF37_04084 [Paragonimus kellicotti]	KAF6777049.1		37 kDa		unknown	0	0	0.0001358	0	0	0	0	0	0	0	0	0
434	TRUE	Empty	hypothetical protein AHF37_10717 [Paragonimus kellicotti]	KAF6768225.1		24 kDa		unknown	0.00020614	0	0.00020617	0	0	0	0	0	0	0	0	0
1090	TRUE	Empty	hypothetical protein AHF37_06776 [Paragonimus kellicotti]	KAF6774292.1		22 kDa		unknown	0.0002721	0	0.00018143	0	0	0	0	0	0	0	0	0
1923	TRUE	Empty	hypothetical protein AHF37_02931 [Paragonimus kellicotti]	KAF6777410.1		12 kDa		unknown	0.0004319	0	0.00034558	0	0	0	0	0	0	0	0	0
271	TRUE	Empty	hypothetical protein AHF37_11996 [Paragonimus kellicotti]	KAF6772562.1		11 kDa		unknown	0	0	0.00056112	0	0	0	0	0	0	0	0	0
478	TRUE	Empty	hypothetical protein AHF37_10440 [Paragonimus kellicotti]	KAF6771293.1		24 kDa		unknown	0.00026163	9.0991e-05	0.00013084	0	0	0	0	0	0	0	0	0
1823	TRUE	Empty	hypothetical protein AHF37_03367, partial [Paragonimus kellicotti]	KAF6776969.1		43 kDa		unknown	6.8195e-05	0	4.5471e-05	0	0	0	0	0	0	0	0	0
735	TRUE	Empty	hypothetical protein AHF37_08768 [Paragonimus kellicotti]	KAF6768120.1		30 kDa		unknown	6.6937e-05	0	0	0.00023308	0	0.00031369	0	0	0	0	0	0
2188	TRUE	Empty	hypothetical protein AHF37_01640 [Paragonimus kellicotti]	KAF6779104.1		37 kDa		unknown	8.0265e-05	0	5.3519e-05	0	0.00015538	0	0	0	0	0	0	0
2617	TRUE	Empty	cilia- and flagella-associated protein 58 [Paragonimus kellicotti]	KAF6772650.1		88 kDa		unknown	3.682e-05	0	0	0	0	7.669e-05	0	0	0	0	0	0
61	TRUE	Empty	KAF6779064.1-DECOY	KAF6779064.1-DECOY		?	TRUE	unknown	-1	-1	-1	-1	-1	-1	-1	-1	-1	-1	-1	-1
637	TRUE	Empty	hypothetical protein AHF37_09359 [Paragonimus kellicotti]	KAF6771976.1		200 kDa		unknown	0	1.0573e-05	0	5.2931e-05	0	0	0	0	0	0	0	0
2493	TRUE	Empty	hypothetical protein AHF37_00407 [Paragonimus kellicotti]	KAF6780175.1		14 kDa		unknown	0	0.0002327	0	0	0	0	0	0	0	0	0	0
1173	TRUE	Empty	hypothetical protein AHF37_06366 [Paragonimus kellicotti]	KAF6768837.1		28 kDa		unknown	7.404e-05	0	0.00014811	0	0	0	0	0	0	0	0	0
1453	TRUE	Empty	hypothetical protein AHF37_05185 [Paragonimus kellicotti]	KAF6767892.1		44 kDa		unknown	4.6995e-05	0	7.0504e-05	0	0	0	0	0	0	0	0	0
67	TRUE	Empty	KAF6778656.1-DECOY	KAF6778656.1-DECOY		?		unknown	-1	-1	-1	-1	-1	-1	-1	-1	-1	-1	-1	-1
29	TRUE	Empty	Pre-mRNA cleavage complex 2 protein Pcf11 [Paragonimus kellicotti]	KAF6775842.1		97 kDa		unknown	3.085e-05	0	0	0	0	0	0	0	0	0	0	0
84	TRUE	Empty	KAF6777848.1-DECOY	KAF6777848.1-DECOY		?		unknown	-1	-1	-1	-1	-1	-1	-1	-1	-1	-1	-1	-1
1534	TRUE	Empty	hypothetical protein AHF37_04776 [Paragonimus kellicotti]	KAF6775364.1		79 kDa		unknown	0	2.7271e-05	0	0	0	0	0	0	0	0	0	0
1739	TRUE	Empty	hypothetical protein AHF37_03724 [Paragonimus kellicotti]	KAF6775716.1		114 kDa		unknown	0	2.7778e-05	1.7752e-05	0	0	0	0	0	0	0	0	0
46	TRUE	Empty	KAF6779531.1-DECOY	KAF6779531.1-DECOY		?		unknown	-1	-1	-1	-1	-1	-1	-1	-1	-1	-1	-1	-1
147	TRUE	Empty	KAF6772650.1-DECOY	KAF6772650.1-DECOY		?	TRUE	unknown	-1	-1	-1	-1	-1	-1	-1	-1	-1	-1	-1	-1
2032	TRUE	Empty	hypothetical protein AHF37_02391, partial [Paragonimus kellicotti]	KAF6778001.1		221 kDa		unknown	0	0	0	3.2643e-05	0	0	0	0	0	0	0	0
2430	TRUE	Empty	hypothetical protein AHF37_00648 [Paragonimus kellicotti]	KAF6779834.1		369 kDa		unknown	1.0918e-05	5.6955e-06	8.1897e-06	0	0	0	0	0	0	0	0	0
105	TRUE	Empty	KAF6776590.1-DECOY	KAF6776590.1-DECOY		?		unknown	-1	-1	-1	-1	-1	-1	-1	-1	-1	-1	-1	-1
548	TRUE	Empty	hypothetical protein AHF37_09962 [Paragonimus kellicotti]	KAF6768633.1		60 kDa		unknown	6.9635e-05	0	0	0	0	0	0	0	0	0	0	0
96	TRUE	Empty	KAF6777352.1-DECOY	KAF6777352.1-DECOY		?		unknown	-1	-1	-1	-1	-1	-1	-1	-1	-1	-1	-1	-1
18	TRUE	Empty	RAB6-interacting protein 2 [Paragonimus kellicotti]	KAF6776252.1		137 kDa		unknown	1.4893e-05	0	0	0	0	0	0	0	0	0	0	0
359	TRUE	Empty	hypothetical protein AHF37_11268 [Paragonimus kellicotti]	KAF6773359.1		15 kDa		unknown	0.00021768	0	0.00014514	0	0	0	0	0	0	0	0	0
2521	TRUE	Empty	hypothetical protein AHF37_00281 [Paragonimus kellicotti]	KAF6780154.1		45 kDa		unknown	0	0	0	0	0	0.00020338	0	0	0	0	0	0
1856	TRUE	Empty	hypothetical protein AHF37_03222 [Paragonimus kellicotti]	KAF6777165.1		19 kDa		unknown	0	0.00016798	0	0	0	0	0	0	0	0	0	0
2049	TRUE	Empty	hypothetical protein AHF37_02292 [Paragonimus kellicotti]	KAF6778509.1		19 kDa		unknown	0.00016196	0.00011266	0.00016199	0	0	0	0	0	0	0	0	0
1322	TRUE	Empty	hypothetical protein AHF37_05701 [Paragonimus kellicotti]	KAF6768438.1		133 kDa		unknown	4.554e-05	0	2.2774e-05	0	0	0	0	0	0	0	0	0
128	TRUE	Empty	KAF6774641.1-DECOY	KAF6774641.1-DECOY		?		unknown	-1	-1	-1	-1	-1	-1	-1	-1	-1	-1	-1	-1
2070	TRUE	Empty	hypothetical protein AHF37_02179 [Paragonimus kellicotti]	KAF6778394.1		60 kDa		unknown	5.0955e-05	0	5.0963e-05	0	0	0	0	0	0	0	0	0
2573	TRUE	Empty	hypothetical protein AHF37_00083 [Paragonimus kellicotti]	KAF6780443.1		139 kDa	TRUE	unknown	2.1527e-05	2.246e-05	1.4354e-05	0	0	0	0	0	0	0	0	0
2211	TRUE	Empty	hypothetical protein AHF37_01564 [Paragonimus kellicotti]	KAF6778724.1		73 kDa		unknown	0	0	0	0.00014712	8.1792e-05	0.000132	0	0	0	0	0	0
148	TRUE	Empty	KAF6772604.1-DECOY	KAF6772604.1-DECOY		?		unknown	-1	-1	-1	-1	-1	-1	-1	-1	-1	-1	-1	-1
2	TRUE	Empty	Zinc finger protein [Paragonimus kellicotti]	KAF6779634.1		30 kDa		unknown	0	0.00018059	0.00010387	0	0	0	0	0	0	0	0	0
244	TRUE	Empty	hypothetical protein AHF37_12205 [Paragonimus kellicotti]	KAF6769695.1		16 kDa		unknown	0.00019298	0.00020134	0.00012867	0	0	0	0	0	0	0	0	0
216	TRUE	Empty	hypothetical protein AHF37_12461 [Paragonimus kellicotti]	KAF6768639.1		7 kDa		unknown	0.0004535	0.00063087	0	0	0	0	0	0	0	0	0	0
117	TRUE	Empty	KAF6775978.1-DECOY	KAF6775978.1-DECOY		?		unknown	-1	-1	-1	-1	-1	-1	-1	-1	-1	-1	-1	-1
419	TRUE	Empty	hypothetical protein AHF37_10827 [Paragonimus kellicotti]	KAF6768143.1		11 kDa		unknown	0.00035921	0	0	0	0	0	0	0	0	0	0	0
2020	TRUE	Empty	hypothetical protein AHF37_02460 [Paragonimus kellicotti]	KAF6778265.1		93 kDa		unknown	2.2258e-05	4.6445e-05	2.2261e-05	0	0	0	0	0	0	0	0	0
323	TRUE	Empty	hypothetical protein AHF37_11541 [Paragonimus kellicotti]	KAF6770217.1		41 kDa		unknown	0.00010106	0	5.0537e-05	0	0	0	0	0	0	0	0	0
618	TRUE	Empty	hypothetical protein AHF37_09467 [Paragonimus kellicotti]	KAF6767984.1		74 kDa	TRUE	unknown	0	0	4.0862e-05	0	0	0	0	0	0	0	0	0
2403	TRUE	Empty	hypothetical protein AHF37_00750, partial [Paragonimus kellicotti]	KAF6779857.1		51 kDa	TRUE	unknown	0	0	5.9944e-05	0.00013913	0.00017403	0	0	0	0	0	0	0
1975	TRUE	Empty	hypothetical protein AHF37_02674 [Paragonimus kellicotti]	KAF6778162.1		105 kDa		unknown	3.8719e-05	2.0199e-05	0	0	0	0	0	0	0	0	0	0
1932	TRUE	Empty	hypothetical protein AHF37_02882 [Paragonimus kellicotti]	KAF6777403.1		126 kDa		unknown	3.1908e-05	1.6646e-05	2.3935e-05	0	0	0	0	0	0	0	0	0
1361	TRUE	Empty	hypothetical protein AHF37_05554 [Paragonimus kellicotti]	KAF6776046.1		14 kDa		unknown	0.00021595	0.00037552	0	0	0	0	0	0	0	0	0	0
2358	TRUE	Empty	hypothetical protein AHF37_00913 [Paragonimus kellicotti]	KAF6779301.1		46 kDa		unknown	4.4901e-05	7.027e-05	8.9817e-05	0	0	0	0	0	0	0	0	0
1068	TRUE	Empty	hypothetical protein AHF37_06875 [Paragonimus kellicotti]	KAF6774071.1		13 kDa		unknown	0	0	0	0	0.0011654	0	0	0	0	0	0	0
702	TRUE	Empty	hypothetical protein AHF37_08948, partial [Paragonimus kellicotti]	KAF6772075.1		11 kDa		unknown	0	0	0	0	0.0011705	0.0012594	0	0	0	0	0	0
1241	TRUE	Empty	hypothetical protein AHF37_06063 [Paragonimus kellicotti]	KAF6769940.1		38 kDa		unknown	0.0001022	0.00013328	0	0	0	0	0	0	0	0	0	0
796	TRUE	Empty	hypothetical protein AHF37_08375 [Paragonimus kellicotti]	KAF6773017.1		29 kDa		unknown	0.00017442	0.00010919	0	0	0	0	0	0	0	0	0	0
2064	TRUE	Empty	hypothetical protein AHF37_02207 [Paragonimus kellicotti]	KAF6778098.1		62 kDa		unknown	0	5.2475e-05	0	0	0	0	0	0	0	0	0	0
256	TRUE	Empty	hypothetical protein AHF37_12082 [Paragonimus kellicotti]	KAF6769860.1		14 kDa		unknown	0	0	0	0	0.00082303	0.00088553	0	0	0	0	0	0
2606	TRUE	Empty	EF-hand calcium-binding domain-containing protein 1 [Paragonimus kellicotti]	KAF6774331.1		30 kDa		unknown	0	0	0	0.00023569	0.00019654	0.0003172	0	0	0	0	0	0
1893	TRUE	Empty	hypothetical protein AHF37_03040 [Paragonimus kellicotti]	KAF6777216.1		83 kDa		unknown	4.8829e-05	5.0945e-05	0	0	0	0	0	0	0	0	0	0
491	TRUE	Empty	hypothetical protein AHF37_10334 [Paragonimus kellicotti]	KAF6768271.1		32 kDa		unknown	0.00012641	0	0.00012643	0	0	0	0	0	0	0	0	0
2437	TRUE	Empty	hypothetical protein AHF37_00629 [Paragonimus kellicotti]	KAF6779927.1		183 kDa		unknown	0	3.3736e-05	1.617e-05	0	0	0	0	0	0	0	0	0
183	TRUE	Empty	hypothetical protein AHF37_12845 [Paragonimus kellicotti]	KAF6769391.1		20 kDa		unknown	0.00020614	0	0.00020617	0	0	0	0	0	0	0	0	0
1341	TRUE	Empty	hypothetical protein AHF37_05615 [Paragonimus kellicotti]	KAF6775239.1		156 kDa		unknown	2.5531e-05	1.3319e-05	1.9152e-05	0	0	0	0	0	0	0	0	0
1092	TRUE	Empty	hypothetical protein AHF37_06758 [Paragonimus kellicotti]	KAF6774146.1		66 kDa		unknown	0	0	0	0.00021706	0.00013576	0.00014607	0	0	0	0	0	0
432	TRUE	Empty	hypothetical protein AHF37_10741, partial [Paragonimus kellicotti]	KAF6770130.1		15 kDa		unknown	0.00035155	0	0	0	0	0	0	0	0	0	0	0
[truncated: 677 more rows]

## Sheet: allseq-
Accession Number	signal P	Cyst sample	SSP sample	ESP sample	Seq size	DESCRIPTION	classification	Best database	e-value	Coverage	Best match to KELLICOTTIDB database	E value	Best match to PARAGONIMUS database	E value	Best match to UNIPROT-PLATY database	E value	Match	Score	Extent of match	Length of best match	% identity	% similarity	% Coverage	Mismatches	Gaps	First residue of match	First residue of sequence	Number of segments
KAF6767940.1		KAF6767940.1	KAF6767940.1		266	26S protease regulatory subunit 6B	prot	UNIPROT-PLATY	0	60.4	KAF6767940.1	1e-151	46116	1e-151	Uncharacterized protein	1e-146	tr|A0A075A763|A0A075A763_9TREM	516	266	417	96	98	64	9	0	152	1	1
KAF6768213.1		KAF6768213.1			533	AP complex subunit beta	tr	KELLICOTTIDB	0	100	KAF6768213.1	0	37188	0	Uncharacterized protein	0	tr|A0A074ZY07|A0A074ZY07_9TREM	990	530	976	95	98	54	25	0	1	1	1
KAF6768429.1		KAF6768429.1	KAF6768429.1	KAF6768429.1	221	Peroxiredoxin-2	detox/ox	KELLICOTTIDB	0	100	KAF6768429.1	1e-128	36972	1e-128	Peroxiredoxin (Alkyl hydroperoxide reductase subunit C)	2e-96	tr|G0Z6T3|G0Z6T3_CLOSI	350	220	222	75	87	99	53	1	1	1	1
KAF6768442.1		KAF6768442.1	KAF6768442.1	KAF6768442.1	201	ADP-ribosylation factor 1-like 2	st	KELLICOTTIDB	0	100	KAF6768442.1	1e-115	36959	1e-114	ADP-ribosylation factor	1e-70	sp|P91924|ARF_DUGJA	264	177	183	77	82	97	40	6	1	28	1
KAF6769383.1	*	KAF6769383.1	KAF6769383.1	KAF6769383.1	323	CPB2 protein	s/protease	UNIPROT-PLATY	0	103.6	KAF6769383.1	0	36018	0	Cysteine protease 6	1e-136	tr|Q2QKE0|Q2QKE0_9TREM	484	337	325	70	79	104	99	28	1	1	1
KAF6770190.1		KAF6770190.1	KAF6770190.1	KAF6770190.1	398	Tubulin beta-2A chain	cs	UNIPROT-PLATY	0	100	KAF6770190.1	0	35211	0	Uncharacterized protein	0	tr|A0A075AHN1|A0A075AHN1_9TREM	740	443	443	84	86	100	70	45	1	1	1
KAF6771111.1		KAF6771111.1	KAF6771111.1	KAF6771111.1	486	V-type proton ATPase subunit B	tr	UNIPROT-PLATY	0	100	KAF6771111.1	0	34290	0	Uncharacterized protein	0	tr|A0A074ZJY6|A0A074ZJY6_9TREM	926	486	525	95	97	93	20	0	40	1	1
KAF6772180.1		KAF6772180.1	KAF6772180.1	KAF6772180.1	122	Polyubiquitin	prot	KELLICOTTIDB	1e-64	100	KAF6772180.1	1e-64	33221	5e-64	Uncharacterized protein	1e-57	tr|A0A075ABW4|A0A075ABW4_9TREM	219	113	456	100	100	25	0	0	1	1	1
KAF6772630.1		KAF6772630.1	KAF6772630.1	KAF6772630.1	426	Tubulin beta-4B chain	cs	UNIPROT-PLATY	0	95.7	KAF6772630.1	0	32771	0	Beta-tubulin	0	tr|B0B5G8|B0B5G8_FASHE	871	426	445	100	100	96	0	0	20	1	1
KAF6774313.1		KAF6774313.1	KAF6774313.1	KAF6774313.1	81	Actin, alpha skeletal muscle	cs	KELLICOTTIDB	2e-44	100	KAF6774313.1	2e-44	31088	1e-43	Actin	2e-27	tr|A0A068YB19|A0A068YB19_ECHMU	118	81	443	77	80	18	18	12	284	1	1
KAF6774619.1		KAF6774619.1	KAF6774619.1	KAF6774619.1	1020	Sodium/potassium-transporting ATPase subunit alpha	tr	UNIPROT-PLATY	0	102.3	KAF6774619.1	0	30782	0	SNaK1	0	tr|Q95WT4|Q95WT4_SCHMA	1856	1003	1007	90	96	100	99	0	5	18	1
KAF6774896.1		KAF6774896.1	KAF6774896.1	KAF6774896.1	192	Transforming protein RhoA	uc	KELLICOTTIDB	0	100	KAF6774896.1	1e-109	30505	1e-108	Uncharacterized protein	1e-105	tr|A0A074Z6P2|A0A074Z6P2_9TREM	379	192	192	96	98	100	6	0	1	1	1
KAF6775055.1		KAF6775055.1	KAF6775055.1	KAF6775055.1	362	Actin-1/4	cs	UNIPROT-PLATY	0	100.2	KAF6775055.1	0	30346	0	Putative actin	0	tr|G4VSW5|G4VSW5_SCHMA	651	376	375	86	90	100	49	15	1	1	1
KAF6775247.1		KAF6775247.1			64 kDa	heat shock protein 83-like	pm	REFSEQ-INVERTEBRATE	0	75.1	KAF6775247.1	0	hypothetical protein T265_08810	0.0	Uncharacterized protein	0	tr|A0A074Z7V0|A0A074Z7V0_9TREM	1006	547	716	92	96	76	41	3	4	3	1
KAF6775581.1		KAF6775581.1			13 kDa	Histone H2A	nr	UNIPROT-PLATY	4e-63	99	KAF6775581.1	9e-66	Histone H2A type 1	4E-061	Histone H2A	4e-63	tr|G4VCW1|G4VCW1_SCHMA	237	124	125	98	99	99	2	0	1	1	1
KAF6775589.1		KAF6775589.1			15 kDa	Unknown product	uk
KAF6775699.1		KAF6775699.1			11 kDa	Unknown product	uk
KAF6776126.1		KAF6776126.1	KAF6776126.1	KAF6776126.1	215	Ras-related protein Rab-11B	st	KELLICOTTIDB	0	100	KAF6776126.1	1e-122	29275	1e-121	Uncharacterized protein	5e-88	tr|A0A074ZFW2|A0A074ZFW2_9TREM	322	231	230	71	79	100	65	18	1	1	1
KAF6776640.1		KAF6776640.1	KAF6776640.1	KAF6776640.1	778	Transitional endoplasmic reticulum ATPase	pm	UNIPROT-PLATY	0	60.7	KAF6776640.1	0	28761	0	Uncharacterized protein	0	tr|A0A074Z8E9|A0A074Z8E9_9TREM	1426	786	827	91	93	95	69	35	42	28	1
KAF6776868.1		KAF6776868.1	KAF6776868.1	KAF6776868.1	166	Ras-related protein Rab-7a	st	KELLICOTTIDB	7e-95	100	KAF6776868.1	7e-95	28533	4e-94	Uncharacterized protein (Fragment)	1e-71	tr|A0A074ZEN4|A0A074ZEN4_9TREM	266	147	182	89	91	81	15	4	1	17	1
KAF6776993.1		KAF6776993.1	KAF6776993.1	KAF6776993.1	651	Alpha-tubulin	cs	UNIPROT-PLATY	0	99.7	KAF6776993.1	0	28408	0	Putative tubulin alpha chain	0	tr|G4V865|G4V865_SCHMA	874	451	452	95	95	100	22	13	2	214	1
KAF6777236.1		KAF6777236.1	KAF6777236.1	KAF6777236.1	415	Phosphoglycerate kinase	uc	KELLICOTTIDB	0	100	KAF6777236.1	0	28165	0	Phosphoglycerate kinase	0	tr|A0A075A297|A0A075A297_9TREM	763	415	415	91	96	100	36	0	1	1	1
KAF6777412.1		KAF6777412.1	KAF6777412.1	KAF6777412.1	503	Cathepsin F	s/protease	UNIPROT-PLATY	0	102.4	KAF6777412.1	0	27989	0	Cysteine protease 6	1e-105	tr|Q2QKE0|Q2QKE0_9TREM	380	333	325	60	69	102	131	69	24	209	1
KAF6778533.1		KAF6778533.1	KAF6778533.1	KAF6778533.1	461	Elongation factor 1-alpha	ps	UNIPROT-PLATY	0	100	KAF6778533.1	0	26868	0	Elongation factor 1-alpha	0	tr|B1WA65|B1WA65_CLOSI	816	461	461	88	92	100	54	0	1	1	1
KAF6778686.1		KAF6778686.1	KAF6778686.1	KAF6778686.1	190	GTP-binding nuclear protein	nr	UNIPROT-PLATY	2e-78	99.5	KAF6778686.1	1e-109	26715	1e-108	GTP-binding nuclear protein Ran	2e-78	tr|A0A094ZYL8|A0A094ZYL8_SCHHA	289	215	216	70	74	100	63	26	1	1	1
KAF6778982.1		KAF6778982.1			42 kDa	heat shock 70 kDa protein cognate 4 - probable fragment	pm	REFSEQ-INVERTEBRATE	0	65.6	KAF6778982.1	0	hypothetical protein T265_06061	1E-172	Heat shock protein 70	1e-175	tr|B1NI97|B1NI97_FASGI	612	427	645	76	82	66	101	51	1	1	1
KAF6779118.1		KAF6779118.1	KAF6779118.1	KAF6779118.1	850	Elongation factor 2	ps	UNIPROT-PLATY	0	99.4	KAF6779118.1	0	26283	0	Elongation factor 2	0	tr|H2KSL0|H2KSL0_CLOSI	1548	850	855	88	94	99	98	0	6	1	1
KAF6779213.1		KAF6779213.1	KAF6779213.1		522	Spliceosome RNA helicase DDX39B	uc	UNIPROT-PLATY	0	59.5	KAF6779213.1	0	26188	0	Uncharacterized protein	1e-132	tr|A0A074ZQR0|A0A074ZQR0_9TREM	471	244	426	95	97	57	11	0	1	1	1
KAF6779350.1		KAF6779350.1	KAF6779350.1	KAF6779350.1	540	T-complex protein 1 subunit delta	uc	KELLICOTTIDB	0	100	KAF6779350.1	0	26051	0	T-complex protein 1 subunit delta	0	tr|H2KNK7|H2KNK7_CLOSI	924	534	679	87	94	79	65	0	1	1	1
KAF6779441.1		KAF6779441.1	KAF6779441.1	KAF6779441.1	1677	Clathrin heavy chain	uc	KELLICOTTIDB	0	100	KAF6779441.1	0	25960	0	Clathrin heavy chain	0	tr|A0A087VZ25|A0A087VZ25_ECHMU	2735	1696	1680	80	88	101	337	44	5	6	1
KAF6779958.1		KAF6779958.1	KAF6779958.1	KAF6779958.1	2337	Spectrin beta chain, non-erythrocytic	extmat	UNIPROT-PLATY	0	100	KAF6779958.1	0	25443	0	Uncharacterized protein	0	tr|A0A075A6I1|A0A075A6I1_9TREM	4184	2334	2345	89	94	100	254	1	13	4	1
KAF6779974.1		KAF6779974.1	KAF6779974.1	KAF6779974.1	642	Heat shock protein 70	pm	UNIPROT-PLATY	0	100.3	KAF6779974.1	0	25427	0	Heat shock protein 70	0	tr|B1NI98|B1NI98_FASHE	1107	647	645	86	93	100	90	7	1	1	1
KAF6780309.1		KAF6780309.1	KAF6780309.1	KAF6780309.1	569	T-complex protein 1 subunit eta	pm	UNIPROT-PLATY	0	100.5	KAF6780309.1	0	25092	0	Uncharacterized protein	0	tr|A0A074ZLN6|A0A074ZLN6_9TREM	994	547	547	90	96	100	50	0	1	23	1
KAF6780400.1		KAF6780400.1	KAF6780400.1	KAF6780400.1	181	Calmodulin	st	UNIPROT-PLATY	4e-80	100	KAF6780400.1	1e-101	25001	1e-100	Calmodulin-like protein 1 (CaM1)	4e-80	tr|A4V9Q5|A4V9Q5_FASHE	295	149	149	99	100	100	1	0	1	33	1
KAF6780429.1		KAF6780429.1	KAF6780429.1	KAF6780429.1	204	Ras-related protein Rab-8B	st	UNIPROT-PLATY	4e-72	71.6	KAF6780429.1	1e-115	24972	1e-114	Uncharacterized protein	6e-94	tr|A0A074Z3Y4|A0A074Z3Y4_9TREM	341	193	353	88	93	55	23	1	101	11	1
KAF6780438.1		KAF6780438.1	KAF6780438.1	KAF6780438.1	547	ATP synthase subunit alpha	tr	UNIPROT-PLATY	0	100	KAF6780438.1	0	24963	0	ATP synthase subunit alpha	0	tr|A0A075AF25|A0A075AF25_9TREM	1003	547	547	95	96	100	27	0	1	1	1
KAF6780477.1		KAF6780477.1	KAF6780477.1	KAF6780477.1	183	Ras-related protein Rap-1b	st	UNIPROT-PLATY	4e-83	100	KAF6780477.1	1e-102	24924	1e-102	Ras-related protein rap-1A	4e-83	tr|H2KQI8|H2KQI8_CLOSI	305	183	183	81	90	100	34	0	1	1	1
KAF6767682.1				KAF6767682.1	309	hypothetical protein	uc	KELLICOTTIDB	0	100	KAF6767682.1	1e-178	37719	1e-177	Putative uncharacterized protein	2e-79	tr|G7YUX8|G7YUX8_CLOSI	294	285	407	51	68	70	137	4	97	21	1
KAF6767691.1				KAF6767691.1	825	Alpha-1,4 glucan phosphorylase	met/carb	KELLICOTTIDB	0	100	KAF6767691.1	0	37710	0	Alpha-1,4 glucan phosphorylase	0	tr|A0A075AHF4|A0A075AHF4_9TREM	1330	867	884	75	85	98	214	54	13	10	1
KAF6767697.1				KAF6767697.1	317	na	uc	KELLICOTTIDB	0	100	KAF6767697.1	0	37704	0	Uncharacterized protein	1e-147	tr|A0A075A3B0|A0A075A3B0_9TREM	520	330	331	71	84	100	95	13	1	1	1
KAF6767705.1			KAF6767705.1	KAF6767705.1	1026	Vinculin-b	cs	KELLICOTTIDB	0	100	KAF6767705.1	0	37696	0	Vinculin	0	tr|H2KQ31|H2KQ31_CLOSI	969	819	801	63	74	102	297	49	11	219	1
KAF6767710.1			KAF6767710.1	KAF6767710.1	86	Putative imidazolonepropionase	met/carb	KELLICOTTIDB	8e-45	100	KAF6767710.1	8e-45	37691	5e-44	Imidazolonepropionase	2e-36	tr|G7YT62|G7YT62_CLOSI	148	85	205	83	92	41	14	0	120	1	1
KAF6767721.1	*		KAF6767721.1	KAF6767721.1	345	Glycerol-3-phosphate dehydrogenase [NAD(+)]	met/lipd	KELLICOTTIDB	0	100	KAF6767721.1	0	37680	0	Glycerol-3-phosphate dehydrogenase	1e-136	tr|A0A074ZB27|A0A074ZB27_9TREM	483	323	366	69	89	88	99	1	1	1	1
KAF6767735.1			KAF6767735.1	KAF6767735.1	465	Aldehyde dehydrogenase, mitochondrial	detox/ox	REFSEQ-INVERTEBRATE	0	91.1	KAF6767735.1	0	37666	0	Putative aldehyde dehydrogenase	0	tr|G4VN20|G4VN20_SCHMA	662	445	519	73	82	86	120	16	28	26	1
KAF6767738.1	*		KAF6767738.1		348	Metalloendopeptidase	s/protease	UNIPROT-PLATY	0	50.1	KAF6767738.1	0	37663	0	Metalloendopeptidase (Fragment)	1e-113	tr|G7YTM4|G7YTM4_CLOSI	407	320	638	59	74	50	129	1	12	11	1
KAF6767740.1	*		KAF6767740.1	KAF6767740.1	419	na	uc	KELLICOTTIDB	0	100	KAF6767740.1	0	37661	0	Uncharacterized protein	2e-77	tr|A0A074ZI15|A0A074ZI15_9TREM	288	429	431	42	57	100	247	47	22	19	1
KAF6767743.1				KAF6767743.1	213	Transmembrane protein 106A	imm	KELLICOTTIDB	0	100	KAF6767743.1	1e-119	37658	1e-118	Transmembrane protein 106A	5e-46	tr|A0A094ZIP3|A0A094ZIP3_SCHHA	182	215	219	43	62	98	121	3	1	1	1
KAF6767744.1			KAF6767744.1	KAF6767744.1	233	Density-regulated protein	tr	KELLICOTTIDB	0	100	KAF6767744.1	1e-137	37657	1e-136	Uncharacterized protein	4e-69	tr|G4VTX9|G4VTX9_SCHMA	259	181	178	70	80	102	53	16	1	1	1
KAF6767745.1			KAF6767745.1		452	na	uc	KELLICOTTIDB	0	100	KAF6767745.1	0	37656	0	Rho GTPase-activating protein 44	4e-66	tr|G7YHS5|G7YHS5_CLOSI	250	460	1512	35	53	30	295	27	10	5	1
KAF6767749.1			KAF6767749.1		354	Putative hect E3 ubiquitin ligase	prot	UNIPROT-PLATY	0	29	KAF6767749.1	0	37652	0	Uncharacterized protein (Fragment)	1e-119	tr|A0A075A9V3|A0A075A9V3_9TREM	427	352	1113	62	75	32	132	10	163	1	1
KAF6767764.1			KAF6767764.1	KAF6767764.1	264	Annexin	cs	KELLICOTTIDB	0	100	KAF6767764.1	1e-163	37637	1e-162	Annexin	8e-23	tr|G7Y5I1|G7Y5I1_CLOSI	105	181	785	45	47	23	99	51	1	1	1
KAF6767775.1			KAF6767775.1		634	large proline-rich protein BAG6	st	KELLICOTTIDB	0	100	KAF6767775.1	0	37626	0	Large proline-rich protein BAG6	2e-84	tr|G7YCE0|G7YCE0_CLOSI	312	611	1641	37	51	37	379	82	442	8	1
KAF6767783.1			KAF6767783.1	KAF6767783.1	82	Annexin	cs	KELLICOTTIDB	3e-42	100	KAF6767783.1	3e-42	37618	2e-41	Annexin A7	3e-35	tr|H2KPM6|H2KPM6_CLOSI	144	82	342	82	96	24	14	0	261	1	1
KAF6767784.1			KAF6767784.1	KAF6767784.1	86	Annexin	cs	KELLICOTTIDB	5e-44	100	KAF6767784.1	5e-44	37617	3e-43	Annexin A7	1e-33	tr|H2KPM6|H2KPM6_CLOSI	139	86	342	79	90	25	18	0	122	1	1
KAF6767788.1			KAF6767788.1	KAF6767788.1	785	60S ribosomal protein L6	ps	KELLICOTTIDB	0	100	KAF6767788.1	0	37613	0	Uncharacterized protein	2e-38	tr|A0A074ZK60|A0A074ZK60_9TREM	159	766	1565	25	42	49	572	96	755	57	1
KAF6767793.1			KAF6767793.1		133	Small nuclear ribonucleoprotein Sm D3	tm	KELLICOTTIDB	4e-72	100	KAF6767793.1	4e-72	37608	2e-71	Uncharacterized protein	2e-61	tr|A0A074ZUH8|A0A074ZUH8_9TREM	232	135	277	89	92	49	14	3	144	1	1
KAF6767798.1			KAF6767798.1	KAF6767798.1	779	Chromatin-remodeling complex ATPase chain	cs	UNIPROT-PLATY	0	46.4	KAF6767798.1	0	37603	0	Uncharacterized protein	0	tr|A0A075AJE8|A0A075AJE8_9TREM	777	474	1001	83	87	47	78	30	557	306	1
KAF6767799.1				KAF6767799.1	190	Bcl-2-like protein 1	st/apoptosis	KELLICOTTIDB	0	100	KAF6767799.1	1e-109	37602	1e-108	Uncharacterized protein	9e-90	tr|A0A074ZCD6|A0A074ZCD6_9TREM	327	190	190	80	92	100	38	0	1	1	1
KAF6767806.1			KAF6767806.1	KAF6767806.1	918	Signal recognition particle 72kDa protein	pe	UNIPROT-PLATY	0	42	KAF6767806.1	0	37595	0	Uncharacterized protein (Fragment)	1e-166	tr|A0A074ZVH1|A0A074ZVH1_9TREM	583	480	660	63	74	73	175	37	168	280	1
KAF6767814.1			KAF6767814.1		377	Ubiquitin-conjugating enzyme E2 Q2	prot	UNIPROT-PLATY	0	100	KAF6767814.1	0	37587	0	Uncharacterized protein	1e-141	tr|A0A074Z2J1|A0A074Z2J1_9TREM	499	283	283	85	92	100	41	0	1	95	1
KAF6767817.1			KAF6767817.1		377	Titin	cs	UNIPROT-PLATY	0	49.5	KAF6767817.1	0	37584	0	Titin	1e-167	tr|G7YG49|G7YG49_CLOSI	585	376	759	73	84	50	99	0	93	2	1
KAF6767824.1			KAF6767824.1		198	Y-box binding protein homolog	tm	KELLICOTTIDB	0	100	KAF6767824.1	1e-119	37577	1e-118	Uncharacterized protein	3e-80	tr|A0A074ZE80|A0A074ZE80_9TREM	296	196	216	74	83	91	50	10	17	8	1
KAF6767826.1			KAF6767826.1		456	na	uc	KELLICOTTIDB	0	100	KAF6767826.1	0	37575	0	Uncharacterized protein	2e-94	tr|G7YLT9|G7YLT9_CLOSI	345	357	397	57	68	90	153	35	1	60	1
KAF6767828.1			KAF6767828.1	KAF6767828.1	338	Twinfilin	st	KELLICOTTIDB	0	100	KAF6767828.1	0	37573	0	SJCHGC06072 protein	2e-82	tr|Q5DC39|Q5DC39_SCHJA	304	281	285	53	71	99	132	3	4	60	1
KAF6767830.1			KAF6767830.1		295	Carbonyl reductase [NADPH] 1	detox/ox	KELLICOTTIDB	0	100	KAF6767830.1	1e-172	37571	1e-172	Uncharacterized protein	3e-97	tr|A0A074ZT28|A0A074ZT28_9TREM	353	294	274	58	74	107	123	24	1	1	1
KAF6767836.1				KAF6767836.1	405	Ectonucleoside triphosphate diphosphohydrolase 4, In the nervous system, could hydrolyze ATP and other nucleotides to regulate purinergic neurotransmission. Could also be implicated in the prevention of platelet aggregation by hydrolyzing platelet-activating ADP to AMP. Hydrolyzes ATP and ADP equally wel	uc	KELLICOTTIDB	0	100	KAF6767836.1	0	37565	0	Guanosine-diphosphatase, putative	6e-83	tr|C4QJA5|C4QJA5_SCHMA	306	362	467	45	61	78	198	7	11	38	1
KAF6767842.1					589	Dynein heavy chain 1, axonemal	cs	KELLICOTTIDB	0	100	KAF6767842.1	0	37559	0	Dynein heavy chain axonemal	0	tr|G7YJ50|G7YJ50_CLOSI	1057	593	4097	86	91	14	81	7	3505	4	1
KAF6767848.1			KAF6767848.1		1007	na	uk	KELLICOTTIDB	0	100	KAF6767848.1	0	37553	0	Uncharacterized protein	6e-22	tr|G7Y4C6|G7Y4C6_CLOSI	105	662	1300	23	38	51	506	119	643	425	1
KAF6767851.1			KAF6767851.1		890	transportin-3	tr	KELLICOTTIDB	0	100	KAF6767851.1	0	37550	0	Uncharacterized protein	0	tr|A0A074ZUY0|A0A074ZUY0_9TREM	1291	857	1126	76	84	76	203	26	3	2	1
KAF6767854.1			KAF6767854.1		312	Retinoblastoma-binding protein 5	pm	KELLICOTTIDB	0	100	KAF6767854.1	0	37547	0	Uncharacterized protein	1e-145	tr|A0A074ZWQ6|A0A074ZWQ6_9TREM	512	362	477	72	76	76	101	50	62	1	1
KAF6767857.1			KAF6767857.1	KAF6767857.1	230	Procollagen-lysine,2-oxoglutarate 5-dioxygenase	met/carb	KELLICOTTIDB	0	100	KAF6767857.1	1e-141	37544	1e-140	Uncharacterized protein	1e-111	tr|A0A074ZT65|A0A074ZT65_9TREM	400	227	1588	79	87	14	46	0	1362	4	1
KAF6767861.1			KAF6767861.1	KAF6767861.1	399	S-(hydroxymethyl)glutathione dehydrogenase	detox/ox	KELLICOTTIDB	0	100	KAF6767861.1	0	37540	0	S-(hydroxymethyl)glutathione dehydrogenase	1e-169	tr|G4VR32|G4VR32_SCHMA	592	383	381	74	82	101	98	16	12	10	1
KAF6767863.1			KAF6767863.1	KAF6767863.1	176	60S ribosomal protein L18a	ps	UNIPROT-PLATY	2e-87	97.7	KAF6767863.1	1e-102	37538	1e-102	60S ribosomal protein L18a	2e-87	tr|C1LUV3|C1LUV3_SCHJA	319	176	180	84	93	98	27	0	5	1	1
KAF6767865.1			KAF6767865.1		629	ATP-citrate (pro-S-)-lyase	uc	KELLICOTTIDB	0	100	KAF6767865.1	0	37536	0	ATP citrate (Pro-S)-lyase	0	tr|G7Y9B1|G7Y9B1_CLOSI	681	504	1027	70	79	49	150	16	69	22	1
KAF6767867.1			KAF6767867.1		367	[Pyruvate dehydrogenase [acetyl-transferring]]-phosphatase 2	uc	UNIPROT-PLATY	0	59.5	KAF6767867.1	0	37534	0	Pyruvate dehydrogenase phosphatase	1e-120	tr|G7Y6W7|G7Y6W7_CLOSI	430	328	551	64	75	60	116	4	98	4	1
KAF6767884.1			KAF6767884.1		404	Citrate lyase subunit beta-like protein	uc	KELLICOTTIDB	0	100	KAF6767884.1	0	37517	0	Citrate lyase subunit beta-like protein	1e-90	tr|G7YAH4|G7YAH4_CLOSI	332	373	547	52	62	68	179	60	141	50	1
KAF6767890.1			KAF6767890.1		767	RalA-binding protein 1	ps	KELLICOTTIDB	0	100	KAF6767890.1	0	37511	0	Uncharacterized protein	5e-66	tr|A0A075AHL2|A0A075AHL2_9TREM	251	179	293	68	83	61	57	1	40	182	1
KAF6767892.1			KAF6767892.1		386	Chitinase domain-containing protein 1	uc	KELLICOTTIDB	0	100	KAF6767892.1	0	37509	0	Chitinase domain-containing protein 1	1e-134	tr|H2KRR9|H2KRR9_CLOSI	476	342	368	61	81	93	131	0	25	43	1
KAF6767897.1			KAF6767897.1		498	Katanin p60 ATPase-containing subunit A1	cs	KELLICOTTIDB	0	100	KAF6767897.1	0	37504	0	Katanin p60 ATPase-containing subunit A1	0	tr|A0A075A8S1|A0A075A8S1_9TREM	691	465	598	75	84	78	112	6	57	1	1
KAF6767904.1			KAF6767904.1	KAF6767904.1	288	Putative dynactin subunit	cs	UNIPROT-PLATY	5e-61	57.2	KAF6767904.1	1e-168	37497	1e-167	Uncharacterized protein	8e-77	tr|A0A074ZPC3|A0A074ZPC3_9TREM	285	234	393	62	75	60	87	15	1	1	1
KAF6767905.1			KAF6767905.1		792	Disks large-associated protein 1	tr	KELLICOTTIDB	0	100	KAF6767905.1	0	37496	0	Uncharacterized protein (Fragment)	1e-106	tr|A0A074Z6T3|A0A074Z6T3_9TREM	386	807	935	36	50	86	514	89	80	26	1
KAF6767908.1					448	Exocyst complex component 3	tr	KELLICOTTIDB	0	100	KAF6767908.1	0	37493	0	Uncharacterized protein (Fragment)	0	tr|A0A074ZV09|A0A074ZV09_9TREM	715	437	732	79	91	60	88	0	2	5	1
KAF6767910.1			KAF6767910.1	KAF6767910.1	162	Mitochondrial dicarboxylate carrier	tr	UNIPROT-PLATY	3e-73	51.5	KAF6767910.1	2e-92	37491	1e-91	Solute carrier family 25 (Mitochondrial dicarboxylate transporter) member 10	3e-73	tr|G7YNU8|G7YNU8_CLOSI	272	150	291	86	94	52	20	0	140	11	1
KAF6767914.1			KAF6767914.1		649	Signal recognition particle 68	pe	UNIPROT-PLATY	0	82.1	KAF6767914.1	0	37487	0	Uncharacterized protein	0	tr|A0A074ZTA6|A0A074ZTA6_9TREM	864	645	748	69	80	86	198	28	127	1	1
KAF6767916.1			KAF6767916.1		456	Serine hydroxymethyltransferase	met/aa	KELLICOTTIDB	0	100	KAF6767916.1	0	37485	0	Serine hydroxymethyltransferase	1e-125	tr|C1LFZ6|C1LFZ6_SCHJA	446	495	467	51	60	106	241	118	5	3	1
KAF6767929.1			KAF6767929.1	KAF6767929.1	261	B cell receptor associated protein	st	UNIPROT-PLATY	6e-92	94.1	KAF6767929.1	1e-146	37472	1e-146	Uncharacterized protein	3e-92	tr|A0A075A7C2|A0A075A7C2_9TREM	336	241	299	71	81	81	69	23	68	1	1
KAF6767945.1			KAF6767945.1		284	hypothetical protein CLF_105005	uc	KELLICOTTIDB	0	100	KAF6767945.1	1e-167	37456	1e-167	Putative uncharacterized protein	1e-113	tr|G7YP27|G7YP27_CLOSI	406	286	281	70	81	102	85	7	1	1	1
KAF6767946.1					795	Translation initiation factor 4G	ps	UNIPROT-PLATY	0	75.5	KAF6767946.1	0	37455	0	Uncharacterized protein	1e-179	tr|A0A075A4S2|A0A075A4S2_9TREM	628	755	1358	48	64	56	387	46	590	2	1
KAF6767947.1			KAF6767947.1		402	Putative ubx domain containing protein	pe	KELLICOTTIDB	0	100	KAF6767947.1	0	37454	0	Uncharacterized protein	1e-137	tr|A0A074Z593|A0A074Z593_9TREM	487	414	589	58	74	70	170	29	193	1	1
KAF6767949.1			KAF6767949.1		724	Vacuolar protein sorting-associated protein 33A	pe	UNIPROT-PLATY	0	72.4	KAF6767949.1	0	37452	0	Uncharacterized protein	0	tr|A0A075A1N3|A0A075A1N3_9TREM	874	724	712	61	77	102	276	15	1	2	1
KAF6767952.1			KAF6767952.1	KAF6767952.1	379	Annexin	uc	KELLICOTTIDB	0	100	KAF6767952.1	0	37449	0	Annexin	1e-151	tr|A0A074ZC71|A0A074ZC71_9TREM	532	353	390	73	86	91	92	0	38	27	1
KAF6767955.1			KAF6767955.1	KAF6767955.1	190	SNAB	uc	KELLICOTTIDB	0	100	KAF6767955.1	1e-106	37446	1e-105	Uncharacterized protein	2e-79	tr|A0A074ZHW1|A0A074ZHW1_9TREM	293	185	292	75	89	63	46	0	1	1	1
KAF6767958.1			KAF6767958.1		231	Xaa-Pro aminopeptidase 1	s/protease	UNIPROT-PLATY	3e-43	42.3	KAF6767958.1	1e-139	37443	1e-138	Xaa-Pro aminopeptidase	2e-58	tr|G7Y3H4|G7Y3H4_CLOSI	224	170	697	62	77	24	63	0	514	21	1
KAF6767960.1			KAF6767960.1		773	na	uc	KELLICOTTIDB	0	100	KAF6767960.1	0	37441	0	Uncharacterized protein	1e-144	tr|H2KSA5|H2KSA5_CLOSI	512	671	835	46	62	80	358	29	62	99	1
KAF6767963.1			KAF6767963.1		364	Predicted protein	ps	UNIPROT-PLATY	0	51	KAF6767963.1	0	37438	0	Ribosomal RNA methyltransferase Nop2	0	tr|G7Y3B3|G7Y3B3_CLOSI	639	357	700	84	94	51	54	0	343	7	1
KAF6767964.1				KAF6767964.1	205	Transforming protein RhoA	st	KELLICOTTIDB	0	100	KAF6767964.1	1e-118	37437	1e-117	Putative rho GTPase	5e-69	tr|G4VBR2|G4VBR2_SCHMA	258	153	264	79	88	58	32	0	18	1	1
KAF6767965.1				KAF6767965.1	114	Dynein light chain	cs	UNIPROT-PLATY	2e-39	94.5	KAF6767965.1	2e-62	37436	1e-61	Uncharacterized protein	2e-48	tr|A0A074ZF37|A0A074ZF37_9TREM	188	106	121	85	93	88	15	0	6	5	1
KAF6767966.1				KAF6767966.1	175	Succinate dehydrogenase [ubiquinone] cytochrome b small subunit	met/energy	UNIPROT-PLATY	2e-66	100	KAF6767966.1	1e-100	37435	1e-99	Uncharacterized protein	1e-67	tr|A0A074Z432|A0A074Z432_9TREM	253	153	153	75	88	100	37	0	1	23	1
KAF6767970.1			KAF6767970.1		99	DNA damage-inducible protein 1	tr	KELLICOTTIDB	5e-52	100	KAF6767970.1	5e-52	37431	3e-51	Uncharacterized protein	4e-29	tr|A0A075AJ33|A0A075AJ33_9TREM	124	74	520	79	87	14	15	0	286	19	1
KAF6767971.1			KAF6767971.1	KAF6767971.1	340	Protein DDI1 homolog 2	prot	KELLICOTTIDB	0	100	KAF6767971.1	0	37430	0	Uncharacterized protein	1e-107	tr|A0A075AJ33|A0A075AJ33_9TREM	385	290	520	65	80	56	101	5	1	1	1
KAF6767973.1	*		KAF6767973.1	KAF6767973.1	272	cathepsin B	s/protease	UNIPROT-PLATY	1e-55	65.1	KAF6767973.1	1e-168	37428	1e-167	Cathepsin B	1e-55	tr|Q86MW7|Q86MW7_FASGI	214	221	339	47	62	65	117	7	75	37	1
KAF6767983.1			KAF6767983.1		915	HEAT repeat-containing protein 2	tm	KELLICOTTIDB	0	100	KAF6767983.1	0	37418	0	HEAT repeat-containing protein 2 (Fragment)	0	tr|G7YEW0|G7YEW0_CLOSI	756	629	1185	63	75	53	231	21	1	1	1
KAF6767984.1					666	SJCHGC08873 protein	uc	KELLICOTTIDB	0	100	KAF6767984.1	0	37417	0	Zinc finger CCCH domain-containing protein 14	1e-130	tr|G7YB81|G7YB81_CLOSI	463	586	624	45	60	94	317	53	75	93	1
KAF6767988.1					1139	Golgin subfamily A member 2	pe	UNIPROT-PLATY	0	101.9	KAF6767988.1	0	37413	0	Golgin subfamily A member 2	0	tr|H2KRI8|H2KRI8_CLOSI	907	1191	1168	46	62	102	632	78	3	2	1
KAF6767994.1				KAF6767994.1	1254	Multidrug resistance-associated protein 1	tr	KELLICOTTIDB	0	100	KAF6767994.1	0	37407	0	Multidrug resistance-associated protein 1 (Fragment)	1e-141	tr|G7YCH1|G7YCH1_CLOSI	501	700	1920	44	56	36	390	104	119	234	1
KAF6767995.1			KAF6767995.1	KAF6767995.1	133	fatty acid-binding protein	met/lipd	UNIPROT-PLATY	4e-16	99.2	KAF6767995.1	3e-71	37406	1e-70	Uncharacterized protein	3e-17	tr|A0A075AK05|A0A075AK05_9TREM	85.5	133	201	30	55	66	92	0	69	1	1
KAF6767999.1			KAF6767999.1		136	Beta-ureidopropionase	met/aa	KELLICOTTIDB	2e-77	100	KAF6767999.1	2e-77	37402	7e-77	Expressed protein	8e-63	tr|A0A068XHH5|A0A068XHH5_HYMMI	236	134	377	80	89	36	26	0	239	1	1
KAF6768002.1			KAF6768002.1		253	Ankyrin repeat-containing, putative	cs	UNIPROT-PLATY	0	27.4	KAF6768002.1	1e-139	37399	1e-139	Probable serine/threonine-protein phosphatase PP2A regulatory subunit (Fragment)	1e-104	tr|G7YB72|G7YB72_CLOSI	374	257	935	75	84	27	63	4	120	1	1
KAF6768007.1			KAF6768007.1	KAF6768007.1	1200	Valine--tRNA ligase	tm	UNIPROT-PLATY	0	84.4	KAF6768007.1	0	37394	0	Valyl-tRNA synthetase (Fragment)	0	tr|H2KQ45|H2KQ45_CLOSI	1648	1115	1320	72	83	84	303	33	121	1	1
KAF6768016.1			KAF6768016.1		337	ARFG2	st	UNIPROT-PLATY	2e-93	64.7	KAF6768016.1	0	37385	0	GTPase-activating protein ZNF289	2e-93	tr|C1LK90|C1LK90_SCHJA	340	333	514	55	68	65	147	27	6	7	1
KAF6768025.1			KAF6768025.1	KAF6768025.1	364	Plasma alpha-L-fucosidase	met/carb	UNIPROT-PLATY	0	79.5	KAF6768025.1	0	37376	0	Tissue alpha-L-fucosidase	1e-136	tr|A0A094ZDK5|A0A094ZDK5_SCHHA	481	307	386	66	80	80	102	9	10	51	1
KAF6768038.1			KAF6768038.1		299	SJCHGC06095 protein	s/	UNIPROT-PLATY	5e-43	45.3	KAF6768038.1	1e-170	37363	1e-170	Protein enabled	2e-60	tr|G7YSB7|G7YSB7_CLOSI	231	294	553	50	61	53	145	32	275	6	1
KAF6768045.1			KAF6768045.1		216	Polyadenylate-binding protein 2	tm	UNIPROT-PLATY	0	100.9	KAF6768045.1	1e-127	37356	1e-126	Polyadenylate-binding protein 2	1e-100	tr|Q5BQZ4|Q5BQZ4_SCHJA	363	216	214	81	90	101	41	2	1	1	1
KAF6768046.1			KAF6768046.1	KAF6768046.1	313	Glycogen debranching enzyme	met/carb	KELLICOTTIDB	0	100	KAF6768046.1	0	37355	0	Glycogen debranching enzyme (Fragment)	1e-161	tr|G7YQV3|G7YQV3_CLOSI	566	308	1499	86	91	21	43	0	1188	1	1
KAF6768052.1			KAF6768052.1		335	COP9 signalosome complex subunit 6	pe	UNIPROT-PLATY	0	103	KAF6768052.1	0	37349	0	Uncharacterized protein	1e-134	tr|A0A075A2H1|A0A075A2H1_9TREM	476	351	344	70	80	102	103	23	1	1	1
KAF6768061.1			KAF6768061.1		213	Protein FAM98A	uc	KELLICOTTIDB	0	100	KAF6768061.1	1e-118	37340	1e-117	Protein FAM98A	4e-73	tr|H2KPM8|H2KPM8_CLOSI	272	201	378	68	80	53	63	1	21	1	1
KAF6768064.1			KAF6768064.1	KAF6768064.1	278	Cathepsin F	s/protease	UNIPROT-PLATY	1e-68	57.2	KAF6768064.1	1e-170	37337	1e-169	Cathepsin F	3e-70	tr|G7Y398|G7Y398_CLOSI	263	298	1157	44	59	26	165	51	800	28	1
KAF6768065.1			KAF6768065.1		536	BADH	uc	KELLICOTTIDB	0	100	KAF6768065.1	0	37336	0	Putative uncharacterized protein	0	tr|G4VAZ9|G4VAZ9_SCHMA	686	515	513	64	80	100	182	5	1	22	1
KAF6768069.1			KAF6768069.1		347	Epidermal growth factor receptor kinase substrate 8-like protein 1	st	UNIPROT-PLATY	1e-42	42	KAF6768069.1	0	37332	0	Epidermal growth factor receptor kinase substrate 8-like protein 1	1e-42	tr|H2KPD7|H2KPD7_CLOSI	172	249	590	37	57	42	155	33	303	93	1
KAF6768073.1					3303	Uncharacterized protein KIAA1109	uc	KELLICOTTIDB	0	100	KAF6768073.1	0	37328	0	Uncharacterized protein	0	tr|A0A074YY74|A0A074YY74_9TREM	1385	2484	3643	40	52	68	1488	320	1294	974	1
KAF6768077.1			KAF6768077.1	KAF6768077.1	4065	na	uc	UNIPROT-PLATY	0	59.2	KAF6768077.1	0	37324	0	Retrovirus-related Pol polyprotein from type-1 retrotransposable element R2	0	tr|G7YKP1|G7YKP1_CLOSI	1115	3729	6295	28	45	59	2661	493	2746	175	1
KAF6768078.1					767	na	uc	UNIPROT-PLATY	2e-63	11	KAF6768078.1	0	37323	0	Retrovirus-related Pol polyprotein from type-1 retrotransposable element R2	2e-63	tr|G7YKP1|G7YKP1_CLOSI	243	693	6295	32	45	11	471	95	2079	16	1
KAF6768080.1			KAF6768080.1	KAF6768080.1	690	na	uc	UNIPROT-PLATY	2e-27	2.7	KAF6768080.1	0	37321	0	Retrovirus-related Pol polyprotein from type-1 retrotransposable element R2	2e-27	tr|G7YKP1|G7YKP1_CLOSI	122	174	6295	43	57	3	99	16	41	38	1
KAF6768084.1			KAF6768084.1		174	Enoyl-CoA hydratase domain-containing protein 3, mitochondrial	met/lipd	UNIPROT-PLATY	7e-70	68.7	KAF6768084.1	5e-95	37317	2e-94	Uncharacterized protein	6e-71	tr|A0A075AHB4|A0A075AHB4_9TREM	264	174	541	71	89	32	49	0	368	1	1
KAF6768089.1			KAF6768089.1		481	3-oxoacyl-[acyl-carrier-protein] synthase 2	met/lipd	KELLICOTTIDB	0	100	KAF6768089.1	0	37312	0	3-oxoacyl-	1e-166	tr|H2KTM0|H2KTM0_CLOSI	582	482	474	59	76	102	194	9	1	1	1
KAF6768094.1					411	Diphthamide biosynthesis protein 1	pm	KELLICOTTIDB	0	100	KAF6768094.1	0	37307	0	Diphthamide biosynthesis protein 1	1e-175	tr|H2KPG7|H2KPG7_CLOSI	612	398	430	74	84	93	103	1	14	1	1
KAF6768098.1			KAF6768098.1		401	cGMP-dependent protein kinase isozyme 1	st	UNIPROT-PLATY	1e-66	83.7	KAF6768098.1	0	37303	0	cGMP-dependent protein kinase isozyme 1 (Fragment)	1e-66	tr|G7YK43|G7YK43_CLOSI	252	411	491	43	54	84	234	55	2	1	1
KAF6768108.1					400	na	uc	KELLICOTTIDB	0	100	KAF6768108.1	0	37293	0	Uncharacterized protein	1e-21	tr|A0A075AJ02|A0A075AJ02_9TREM	102	421	1607	26	42	26	311	60	1209	18	1
KAF6768109.1			KAF6768109.1		696	DNA helicase	ps	KELLICOTTIDB	0	100	KAF6768109.1	0	37292	0	DNA helicase	0	tr|A0A075A3E8|A0A075A3E8_9TREM	1175	708	807	84	91	88	108	15	1	1	1
KAF6768113.1					301	Inositol-1 3 4-trisphosphate 5/6-kinase / inositol-tetrakisphosphate 1-kinase	uc	KELLICOTTIDB	0	100	KAF6768113.1	1e-172	37288	1e-171	Inositol-tetrakisphosphate 1-kinase	2e-52	tr|A0A074Z664|A0A074Z664_9TREM	204	292	306	38	56	95	179	35	10	39	1
KAF6768114.1			KAF6768114.1		1099	na	uc	KELLICOTTIDB	0	100	KAF6768114.1	0	37287	0	Protein unc-112	0	tr|H2KTI5|H2KTI5_CLOSI	1432	1098	1089	67	77	101	352	33	4	3	1
KAF6768120.1	*			KAF6768120.1	271	Malectin	s/	UNIPROT-PLATY	2e-83	98.8	KAF6768120.1	1e-157	37281	1e-156	Malectin-B	2e-83	tr|G7YM37|G7YM37_CLOSI	306	264	267	57	72	99	112	1	4	9	1
KAF6768121.1			KAF6768121.1		251	na	uc	KELLICOTTIDB	0	100	KAF6768121.1	1e-139	37280	1e-138	Uncharacterized protein	3e-36	tr|G7YMH5|G7YMH5_CLOSI	150	272	851	41	55	32	160	44	130	1	1
KAF6768122.1			KAF6768122.1		165	na	uc	KELLICOTTIDB	7e-92	100	KAF6768122.1	7e-92	37279	4e-91	Uncharacterized protein	1e-21	tr|A0A074ZA49|A0A074ZA49_9TREM	100	85	1103	61	77	8	33	1	126	62	1
KAF6768126.1			KAF6768126.1		592	na	uc	KELLICOTTIDB	0	100	KAF6768126.1	0	37275	0	Uncharacterized protein	5e-22	tr|A0A074ZUR7|A0A074ZUR7_9TREM	104	604	687	25	39	88	449	100	1	1	1
KAF6768135.1			KAF6768135.1	KAF6768135.1	1506	Dynein heavy chain, cytoplasmic	cs	KELLICOTTIDB	0	100	KAF6768135.1	0	37266	0	Uncharacterized protein	0	tr|A0A075A2M6|A0A075A2M6_9TREM	2417	1387	3627	87	91	38	177	42	1578	1	1
KAF6768140.1			KAF6768140.1	KAF6768140.1	244	Ribosomal protein L3	ps	UNIPROT-PLATY	0	62.3	KAF6768140.1	1e-140	37261	1e-140	Uncharacterized protein	1e-130	tr|A0A074ZNF8|A0A074ZNF8_9TREM	461	262	407	87	91	64	33	20	137	1	1
KAF6768143.1					101	Marvel-containing potential lipid raft-associated protein	uc	KELLICOTTIDB	3e-55	100	KAF6768143.1	3e-55	37258	2e-54	Uncharacterized protein	5e-25	tr|A0A074ZEY0|A0A074ZEY0_9TREM	110	100	158	57	65	63	43	6	63	1	1
KAF6768145.1			KAF6768145.1		149	Myoglobin 1	tr	KELLICOTTIDB	3e-81	100	KAF6768145.1	3e-81	37256	1e-80	Myoglobin 1	8e-68	tr|Q5D2M7|Q5D2M7_9TREM	253	149	149	81	94	100	27	0	1	1	1
KAF6768148.1			KAF6768148.1	KAF6768148.1	139	Isocitrate dehydrogenase [NADP]	detox/ox	KELLICOTTIDB	2e-79	100	KAF6768148.1	2e-79	37253	1e-78	Isocitrate dehydrogenase	2e-65	tr|G7YHR6|G7YHR6_CLOSI	245	128	358	89	96	36	13	0	229	11	1
KAF6768156.1			KAF6768156.1	KAF6768156.1	156	UMP-CMP kinase	uc	KELLICOTTIDB	2e-90	100	KAF6768156.1	2e-90	37245	8e-90	UMP-CMP kinase	4e-50	tr|G7YQJ9|G7YQJ9_CLOSI	195	124	198	70	85	63	37	0	29	33	1
KAF6768159.1			KAF6768159.1		426	Isovaleryl Coenzyme A dehydrogenase	met/lipd	KELLICOTTIDB	0	100	KAF6768159.1	0	37242	0	Uncharacterized protein	1e-139	tr|A0A074ZYY8|A0A074ZYY8_9TREM	493	325	326	74	88	100	82	4	1	105	1
KAF6768167.1			KAF6768167.1	KAF6768167.1	704	NADH dehydrogenase [ubiquinone] iron-sulfur protein 2, mitochondrial	uc	KELLICOTTIDB	0	100	KAF6768167.1	0	37234	0	NADH dehydrogenase (Ubiquinone) Fe-S protein 2	0	tr|H2KSW7|H2KSW7_CLOSI	943	565	609	81	89	93	103	17	6	61	1
KAF6768180.1			KAF6768180.1	KAF6768180.1	196	Synaptosomal-associated protein	tr	KELLICOTTIDB	0	100	KAF6768180.1	1e-111	37221	1e-110	Synaptosomal-associated protein 23	2e-55	tr|G7YJX3|G7YJX3_CLOSI	213	196	215	53	69	91	91	3	22	1	1
KAF6768183.1			KAF6768183.1		2673	Serine:threonine protein kinase WNK1	st	UNIPROT-PLATY	0	31	KAF6768183.1	0	37218	0	Protein kinase	0	tr|G4VAJ8|G4VAJ8_SCHMA	1096	1032	3297	59	69	31	421	61	33	32	1
KAF6768187.1	*		KAF6768187.1	KAF6768187.1	184	Cathepsin F	s/protease	UNIPROT-PLATY	4e-81	51.6	KAF6768187.1	1e-107	37214	1e-106	Westerpain-10	7e-82	tr|Q5IH77|Q5IH77_9TREM	301	170	327	86	92	52	23	1	1	1	1
KAF6768188.1	*		KAF6768188.1		143	na	uc	KELLICOTTIDB	1e-82	100	KAF6768188.1	1e-82	37213	7e-82	Uncharacterized protein	8e-27	tr|A0A074Z3A9|A0A074Z3A9_9TREM	117	133	143	42	58	93	76	3	11	14	1
KAF6768201.1					1500	Methionine sulfoxide oxidase MICAL2	st	KELLICOTTIDB	0	100	KAF6768201.1	0	37200	0	Putative uncharacterized protein	0	tr|G7YSE4|G7YSE4_CLOSI	683	1077	1652	42	54	65	622	129	458	233	1
KAF6768208.1	*				382	p115 protein	tr	KELLICOTTIDB	0	100	KAF6768208.1	0	37193	0	General vesicular transport factor p115	1e-131	tr|G7YE24|G7YE24_CLOSI	467	357	904	64	80	39	128	5	237	1	1
KAF6768214.1					1751	Nipped-B-like protein	uc	KELLICOTTIDB	0	100	KAF6768214.1	0	37187	0	Uncharacterized protein (Fragment)	0	tr|A0A075AEE2|A0A075AEE2_9TREM	1589	1837	3638	50	64	50	910	163	1877	1	1
KAF6768218.1			KAF6768218.1		780	Squamous cell carcinoma antigen recognized by T-cells 3	imm	UNIPROT-PLATY	0	60.5	KAF6768218.1	0	37183	0	Uncharacterized protein	1e-165	tr|A0A074ZP66|A0A074ZP66_9TREM	581	593	945	51	67	63	285	59	1	1	1
KAF6768220.1			KAF6768220.1	KAF6768220.1	1221	Vigilin	tr	UNIPROT-PLATY	0	81.4	KAF6768220.1	0	37181	0	Uncharacterized protein	0	tr|A0A075AHK3|A0A075AHK3_9TREM	1174	1194	1323	55	67	90	526	179	128	3	1
KAF6768223.1			KAF6768223.1		303	GDP-mannose 4,6-dehydratase	uc	KELLICOTTIDB	0	100	KAF6768223.1	1e-174	37178	1e-174	GDP-D-mannose-4,6-dehydratase	2e-96	tr|E2EAJ1|E2EAJ1_SCHMA	350	232	363	76	84	64	55	14	8	11	1
KAF6768224.1			KAF6768224.1		517	LONRF3 LON peptidase N-terminal domain and ring finger 3	s/protease	UNIPROT-PLATY	1e-47	63	KAF6768224.1	0	37177	0	LONRF3 LON peptidase N-terminal domain and ring finger 3	1e-47	tr|G7YU23|G7YU23_CLOSI	189	172	270	50	70	64	85	0	82	1	1
KAF6768225.1			KAF6768225.1		220	na	uc	KELLICOTTIDB	0	100	KAF6768225.1	1e-130	37176	1e-129	Uncharacterized protein	6e-49	tr|H2KQS8|H2KQS8_CLOSI	192	219	244	44	62	90	121	12	31	5	1
KAF6768231.1			KAF6768231.1		226	Protein disulfide-isomerase A4	pm	UNIPROT-PLATY	2e-63	59.9	KAF6768231.1	1e-127	37170	1e-127	Protein disulfide-isomerase A4	2e-63	tr|G7YIH0|G7YIH0_CLOSI	240	223	372	50	72	60	110	0	56	1	1
KAF6768236.1			KAF6768236.1		223	Pyruvate dehydrogenase E1 component subunit beta, mitochondrial	met/carb	UNIPROT-PLATY	0	82.2	KAF6768236.1	1e-127	37165	1e-127	Pyruvate dehydrogenase E1 component subunit beta	1e-110	tr|G7Y4Q2|G7Y4Q2_CLOSI	394	223	271	82	94	82	39	0	49	1	1
KAF6768239.1			KAF6768239.1	KAF6768239.1	304	Eukaryotic translation initiation factor 3 subunit I	st	UNIPROT-PLATY	0	92.9	KAF6768239.1	1e-180	37162	1e-179	Eukaryotic translation initiation factor 3 subunit I	1e-151	tr|A1L049|A1L049_CLOSI	533	304	327	81	90	93	56	0	1	1	1
KAF6768245.1			KAF6768245.1		711	Aminoacyl tRNA synthase complex-interacting multifunctional protein 1	tm	UNIPROT-PLATY	0	59.2	KAF6768245.1	0	37156	0	Tyrosine--tRNA ligase	0	tr|A0A074YZH1|A0A074YZH1_9TREM	809	687	1159	59	75	59	276	14	485	27	1
KAF6768247.1			KAF6768247.1		250	NADH dehydrogenase [ubiquinone] 1 alpha subcomplex assembly factor	met/energy	UNIPROT-PLATY	8e-60	96	KAF6768247.1	1e-145	37154	1e-144	Uncharacterized protein	4e-62	tr|A0A074ZZV5|A0A074ZZV5_9TREM	236	315	394	47	56	80	165	87	68	13	1
KAF6768253.1				KAF6768253.1	174	NADH dehydrogenase [ubiquinone] 1 alpha subcomplex subunit 13	uc	KELLICOTTIDB	0	100	KAF6768253.1	1e-105	37148	1e-104	Uncharacterized protein	1e-65	tr|A0A074Z8I4|A0A074Z8I4_9TREM	247	148	148	74	83	100	38	0	1	27	1
KAF6768256.1			KAF6768256.1		193	Neuronal calcium sensor 2	uc	KELLICOTTIDB	0	100	KAF6768256.1	1e-109	37145	1e-108	Neuronal calcium sensor 2	5e-86	tr|G7Y6X6|G7Y6X6_CLOSI	315	191	191	82	90	100	33	2	1	1	1
KAF6768259.1			KAF6768259.1	KAF6768259.1	126	40S ribosomal protein S17	ps	UNIPROT-PLATY	2e-53	100	KAF6768259.1	2e-68	7148	1e-67	Uncharacterized protein	8e-61	tr|A0A075A091|A0A075A091_9TREM	229	124	178	90	95	70	12	0	54	2	1
KAF6768263.1			KAF6768263.1		430	Nicotinamide phosphoribosyltransferase	met/int	UNIPROT-PLATY	0	60	KAF6768263.1	0	37138	0	Nicotinamide phosphoribosyltransferase	1e-154	tr|H2KU70|H2KU70_CLOSI	543	404	673	67	76	60	131	58	181	5	1
KAF6768265.1			KAF6768265.1		750	Required for meiotic nuclear division protein 1 homolog	uc	KELLICOTTIDB	0	100	KAF6768265.1	0	37136	0	Required for meiotic nuclear division protein 1 homolog	8e-90	tr|G7YTD8|G7YTD8_CLOSI	330	302	330	57	73	92	129	44	65	1	1
KAF6768268.1			KAF6768268.1		201	Phosphogluconate dehydrogenase	pe	KELLICOTTIDB	0	100	KAF6768268.1	1e-115	37133	1e-114	6-phosphogluconate dehydrogenase	2e-73	tr|G7YL48|G7YL48_CLOSI	273	178	243	74	85	73	45	4	31	1	1
KAF6768271.1			KAF6768271.1		287	26S proteasome non-ATPase regulatory subunit 11	prot	UNIPROT-PLATY	0	69.5	KAF6768271.1	1e-161	37130	1e-160	26S proteasome regulatory subunit N6	1e-106	tr|H2KVW1|H2KVW1_CLOSI	383	334	480	65	67	70	114	92	192	1	1
KAF6768272.1			KAF6768272.1		133	1,4-alpha-glucan-branching enzyme	uc	KELLICOTTIDB	1e-82	100	KAF6768272.1	1e-82	37129	6e-82	Uncharacterized protein	2e-66	tr|A0A074ZWZ6|A0A074ZWZ6_9TREM	248	165	657	68	76	25	52	34	493	3	1
KAF6768273.1			KAF6768273.1		753	Dynamin-1	tr	KELLICOTTIDB	0	100	KAF6768273.1	0	37128	0	Putative dynamin	0	tr|G4V9H8|G4V9H8_SCHMA	1040	702	927	74	85	76	177	23	1	1	1
KAF6768278.1			KAF6768278.1	KAF6768278.1	193	Glutathione dehydrogenase	detox	UNIPROT-PLATY	2e-34	75.7	KAF6768278.1	1e-107	37123	1e-106	Uncharacterized protein	7e-51	tr|A0A075A1W7|A0A075A1W7_9TREM	198	179	253	57	75	71	76	15	79	25	1
KAF6768279.1					323	Tyrosine-protein kinase	st	UNIPROT-PLATY	0	58.8	KAF6768279.1	0	37122	0	Non-specific protein-tyrosine kinase	1e-129	tr|A0A074ZSJ9|A0A074ZSJ9_9TREM	461	327	556	70	80	59	96	6	1	1	1
KAF6768289.1				KAF6768289.1	234	Phosphorylated adapter RNA export protein	tr	KELLICOTTIDB	0	100	KAF6768289.1	1e-131	37112	1e-130	Uncharacterized protein	3e-42	tr|A0A074ZM90|A0A074ZM90_9TREM	170	241	346	42	58	70	139	13	1	1	1
KAF6768301.1			KAF6768301.1	KAF6768301.1	170	4-alpha-hydroxy-tetrahydropterin dehydratase	uc	KELLICOTTIDB	5e-97	100	KAF6768301.1	5e-97	37100	2e-96	4a-hydroxytetrahydrobiopterin dehydratase	2e-23	tr|G7Y883|G7Y883_CLOSI	107	73	108	65	79	68	25	0	1	31	1
KAF6768304.1			KAF6768304.1		382	Protein phosphatase 1B	st	UNIPROT-PLATY	0	97.3	KAF6768304.1	0	37097	0	Protein phosphatase 1B	0	tr|G7YFT0|G7YFT0_CLOSI	646	365	375	86	94	97	51	0	1	1	1
KAF6768312.1			KAF6768312.1		140	DNA-directed RNA polymerase II subunit RPB4	tm	UNIPROT-PLATY	3e-65	99.2	KAF6768312.1	2e-74	12461	1e-73	Uncharacterized protein	3e-65	tr|A0A074ZHS0|A0A074ZHS0_9TREM	244	139	260	89	96	53	14	0	121	1	1
KAF6768316.1					1076	TAOK3	st	UNIPROT-PLATY	0	91.2	KAF6768316.1	0	37085	0	Uncharacterized protein	0	tr|A0A074Z4U7|A0A074Z4U7_9TREM	1215	1102	1153	61	70	96	426	129	1	1	1
KAF6768328.1			KAF6768328.1		221	ADP-ribose pyrophosphatase, mitochondrial	met/energy	KELLICOTTIDB	0	100	KAF6768328.1	1e-133	37073	1e-132	Uncharacterized protein	3e-75	tr|A0A074ZWF6|A0A074ZWF6_9TREM	279	286	299	52	60	96	135	65	14	1	1
KAF6768330.1			KAF6768330.1		1072	Protein diaphanous homolog 1	cr	KELLICOTTIDB	0	100	KAF6768330.1	0	37071	0	Protein diaphanous homolog 2	0	tr|H2KNG7|H2KNG7_CLOSI	1305	1051	1038	63	79	101	386	40	1	1	1
KAF6768333.1			KAF6768333.1	KAF6768333.1	598	Four and a half LIM domains protein 2	tm	KELLICOTTIDB	0	100	KAF6768333.1	0	37068	0	Four and a half LIM domains protein 2	0	tr|G7YUI4|G7YUI4_CLOSI	992	511	533	89	91	96	53	36	59	88	1
KAF6768334.1					402	Nicotinate-nucleotide adenylyltransferase	met/int	UNIPROT-PLATY	4e-79	96.7	KAF6768334.1	0	37067	0	Nicotinamide-nucleotide adenylyltransferase	4e-79	tr|G7YKG8|G7YKG8_CLOSI	293	358	370	47	60	97	187	32	36	4	1
KAF6768335.1			KAF6768335.1		179	RNA-binding protein 8A	tm	UNIPROT-PLATY	2e-81	101.1	KAF6768335.1	1e-103	37066	1e-102	RNA-binding protein 8A	2e-81	tr|A0A075AAL2|A0A075AAL2_9TREM	299	179	177	81	87	101	33	2	1	1	1
KAF6768338.1			KAF6768338.1	KAF6768338.1	372	2-oxoisovalerate dehydrogenase subunit beta, mitochondrial	met/aa	UNIPROT-PLATY	8e-49	91.6	KAF6768338.1	0	37063	0	2-oxoisovalerate dehydrogenase E1 component beta subunit	1e-137	tr|H2KUW2|H2KUW2_CLOSI	486	278	285	83	92	98	47	1	9	95	1
KAF6768342.1			KAF6768342.1		702	Ankyrin-2	cs	KELLICOTTIDB	0	100	KAF6768342.1	0	37059	0	Ankyrin-2 (Fragment)	9e-74	tr|G7Y8Z7|G7Y8Z7_CLOSI	276	418	2066	40	56	20	247	66	1409	11	1
KAF6768357.1					761	Zinc finger C2H2	uc	KELLICOTTIDB	0	100	KAF6768357.1	0	37044	0	Uncharacterized protein	8e-90	tr|H2KNV5|H2KNV5_CLOSI	330	250	757	64	76	33	88	15	475	303	1
KAF6768361.1					838	Oxysterol-binding protein	met/lipd	UNIPROT-PLATY	0	67.3	KAF6768361.1	0	37040	0	Oxysterol-binding protein	1e-165	tr|A0A075A211|A0A075A211_9TREM	579	622	923	53	67	67	291	38	53	37	1
KAF6768369.1			KAF6768369.1	KAF6768369.1	386	Putative rasgap sh3 binding protein rasputin	st	UNIPROT-PLATY	2e-71	103	KAF6768369.1	0	37032	0	Uncharacterized protein	1e-105	tr|A0A074Z9K3|A0A074Z9K3_9TREM	380	430	410	53	63	105	202	64	1	1	1
KAF6768370.1			KAF6768370.1	KAF6768370.1	1421	DCTN1	cs	UNIPROT-PLATY	0	91.1	KAF6768370.1	0	37031	0	Uncharacterized protein	0	tr|A0A074Z9Y6|A0A074Z9Y6_9TREM	1403	1442	1409	56	69	102	630	142	14	74	1
KAF6768371.1			KAF6768371.1	KAF6768371.1	474	Uridine 5'-monophosphate synthase	met/nuc	UNIPROT-PLATY	0	102.2	KAF6768371.1	0	37030	0	Uridine monophosphate synthetase	1e-170	tr|H2KQC7|H2KQC7_CLOSI	597	476	530	61	78	90	185	4	50	1	1
KAF6768377.1			KAF6768377.1		1378	Clustered mitochondria protein homolog	tr	KELLICOTTIDB	0	100	KAF6768377.1	0	37024	0	Protein TIF31	0	tr|G7YDL2|G7YDL2_CLOSI	2128	1380	1408	77	84	98	310	59	3	7	1
KAF6768395.1			KAF6768395.1	KAF6768395.1	158	Proteasome subunit beta type	prot	UNIPROT-PLATY	1e-34	82	KAF6768395.1	2e-87	37006	9e-87	Proteasome subunit beta type	3e-35	tr|A0A075AAC7|A0A075AAC7_9TREM	145	96	282	73	85	34	25	0	187	63	1
KAF6768398.1					1907	DNA-directed RNA polymerase subunit	tm	UNIPROT-PLATY	0	100.1	KAF6768398.1	0	37003	0	DNA-directed RNA polymerase	0	tr|H2KUH4|H2KUH4_CLOSI	3630	1880	1877	94	97	100	95	5	1	30	1
KAF6768406.1			KAF6768406.1	KAF6768406.1	561	MICOS complex subunit MIC60	cs	UNIPROT-PLATY	0	68.1	KAF6768406.1	0	36995	0	Mitochondrial inner membrane protein	1e-123	tr|H2KSP8|H2KSP8_CLOSI	442	526	772	48	62	68	269	69	50	41	1
KAF6768409.1			KAF6768409.1		214	na	uc	KELLICOTTIDB	0	100	KAF6768409.1	1e-123	36992	1e-122	DnaJ homolog subfamily B member 11	3e-12	tr|G7YEP3|G7YEP3_CLOSI	70.5	65	833	49	66	8	33	0	57	150	1
KAF6768416.1			KAF6768416.1		101	SJCHGC06552 protein	st	UNIPROT-PLATY	3e-35	42.8	KAF6768416.1	8e-53	36985	5e-52	Uncharacterized protein (Fragment)	5e-36	tr|A0A074ZKS8|A0A074ZKS8_9TREM	147	95	301	72	88	32	26	0	207	7	1
KAF6768418.1			KAF6768418.1	KAF6768418.1	934	26S proteasome non-ATPase regulatory subunit 1	prot	UNIPROT-PLATY	0	52.2	KAF6768418.1	0	36983	0	26S proteasome regulatory subunit N2	0	tr|G7Y4T5|G7Y4T5_CLOSI	1456	853	1633	84	92	52	128	0	500	22	1
KAF6768420.1			KAF6768420.1		359	Protein kinase C-related kinase 2	st	UNIPROT-PLATY	0	53.8	KAF6768420.1	0	36981	0	Protein kinase N (Fragment)	1e-175	tr|G7Y3N0|G7Y3N0_CLOSI	613	343	637	86	93	54	45	1	295	18	1
KAF6768422.1			KAF6768422.1		330	Hydroxymethylglutaryl-CoA lyase	uc	UNIPROT-PLATY	9e-78	94.1	KAF6768422.1	0	36979	0	Hydroxymethylglutaryl-CoA lyase mitochondrial	9e-78	tr|G7Y8X2|G7Y8X2_CLOSI	288	210	223	63	79	94	76	0	1	119	1
KAF6768423.1			KAF6768423.1		597	HnRNP I-related RNA transport protein VgRBP60	uc	KELLICOTTIDB	0	100	KAF6768423.1	0	36978	0	Uncharacterized protein	0	tr|A0A074ZJ01|A0A074ZJ01_9TREM	837	576	619	75	82	93	143	25	1	1	1
KAF6768424.1			KAF6768424.1		550	Uroporphyrinogen decarboxylase	met/int	UNIPROT-PLATY	0	69.1	KAF6768424.1	0	36977	0	Uroporphyrinogen decarboxylase	1e-107	tr|A0A075A8L3|A0A075A8L3_9TREM	389	256	370	72	85	69	70	1	98	1	1
KAF6768426.1					134	LIM and senescent cell antigen-like-containing domain protein 2	uc	KELLICOTTIDB	4e-81	100	KAF6768426.1	4e-81	36975	2e-80	SJCHGC04856 protein (Fragment)	9e-37	tr|Q5C3L1|Q5C3L1_SCHJA	150	131	348	58	68	38	54	12	6	12	1
KAF6768433.1			KAF6768433.1		287	F-actin-capping protein subunit alpha-2	cs	UNIPROT-PLATY	1e-92	99.3	KAF6768433.1	1e-169	36968	1e-168	Uncharacterized protein	1e-114	tr|A0A075A1K5|A0A075A1K5_9TREM	408	294	364	68	80	81	94	7	71	1	1
KAF6768435.1			KAF6768435.1	KAF6768435.1	403	hypothetical protein CLF_110445	uc	KELLICOTTIDB	0	100	KAF6768435.1	0	36966	0	Uncharacterized protein	9e-62	tr|A0A075AJ83|A0A075AJ83_9TREM	236	425	516	37	51	82	266	32	98	1	1
KAF6768437.1	*		KAF6768437.1	KAF6768437.1	562	Transmembrane emp24 domain containing protein	uc	KELLICOTTIDB	0	100	KAF6768437.1	0	36964	0	Uncharacterized protein	1e-104	tr|A0A075A1Y5|A0A075A1Y5_9TREM	378	504	577	44	60	87	282	32	92	73	1
KAF6768438.1			KAF6768438.1		1195	Putative set domain protein	nr	UNIPROT-PLATY	0	101.5	KAF6768438.1	0	36963	0	Probable histone-lysine N-methyltransferase NSD2	0	tr|G7YW68|G7YW68_CLOSI	1347	1313	1293	54	67	102	598	145	1	1	1
KAF6768440.1			KAF6768440.1	KAF6768440.1	338	Eukaryotic translation initiation factor 3 subunit D	ps	UNIPROT-PLATY	0	49.4	KAF6768440.1	0	36961	0	Eukaryotic translation initiation factor 3 subunit D	1e-140	tr|A0A075A7G9|A0A075A7G9_9TREM	495	331	669	71	82	49	94	8	21	1	1
KAF6768454.1			KAF6768454.1		441	SJCHGC05538 protein	uc	KELLICOTTIDB	0	100	KAF6768454.1	0	36947	0	Uncharacterized protein	1e-143	tr|A0A074ZTY6|A0A074ZTY6_9TREM	506	445	437	64	77	102	158	12	1	1	1
KAF6768459.1			KAF6768459.1	KAF6768459.1	184	Ras GTPase	st	KELLICOTTIDB	0	100	KAF6768459.1	1e-104	36942	1e-103	Psmras1	5e-90	tr|Q26560|Q26560_SCHMA	328	184	184	87	94	100	23	0	1	1	1
KAF6768461.1			KAF6768461.1	KAF6768461.1	445	COP9 signalosome complex subunit 2	pe	UNIPROT-PLATY	0	100	KAF6768461.1	0	8483	0	Uncharacterized protein	0	tr|A0A074ZXY0|A0A074ZXY0_9TREM	805	445	445	90	95	100	41	0	1	1	1
KAF6768463.1			KAF6768463.1		301	Mitogen-activated protein kinase	st	UNIPROT-PLATY	0	71.2	KAF6768463.1	1e-179	36938	1e-178	Mitogen-activated protein kinase	1e-147	tr|H2KTF6|H2KTF6_CLOSI	518	295	414	85	91	71	44	0	104	1	1
KAF6768476.1			KAF6768476.1		515	Serine/threonine-protein phosphatase 2A 65 kDa regulatory subunit A alpha isoform	st	UNIPROT-PLATY	0	81.9	KAF6768476.1	0	36925	0	Protein phosphatase 2 (Formerly 2A) regulatory subunit A	0	tr|H2KU62|H2KU62_CLOSI	884	487	594	91	96	82	42	0	1	1	1
KAF6768480.1			KAF6768480.1		295	Putative actinin	cs	KELLICOTTIDB	0	100	KAF6768480.1	1e-169	36921	1e-168	Uncharacterized protein	1e-144	tr|A0A074ZTG1|A0A074ZTG1_9TREM	510	291	905	86	92	32	40	0	231	1	1
KAF6768484.1					1255	Diphosphoinositol pentakisphosphate kinase 1	uc	KELLICOTTIDB	0	100	KAF6768484.1	0	36917	0	Uncharacterized protein	0	tr|A0A075AJB1|A0A075AJB1_9TREM	1364	1183	1621	63	70	73	426	107	103	1	1
KAF6768488.1			KAF6768488.1		193	Anamorsin	st/apoptosis	KELLICOTTIDB	0	100	KAF6768488.1	1e-111	36913	1e-110	Anamorsin homolog	1e-56	tr|H2KVJ2|H2KVJ2_CLOSI	217	153	277	69	80	55	47	2	126	42	1
KAF6768492.1			KAF6768492.1		898	Exocyst complex component 6B	st	KELLICOTTIDB	0	100	KAF6768492.1	0	36909	0	Exocyst complex component 6B	0	tr|G7Y9K1|G7Y9K1_CLOSI	1159	903	899	64	78	100	321	11	1	1	1
KAF6768495.1			KAF6768495.1	KAF6768495.1	253	Triosephosphate isomerase	met/carb	KELLICOTTIDB	0	100	KAF6768495.1	1e-148	36906	1e-147	Triosephosphate isomerase	1e-111	tr|A0A074Z863|A0A074Z863_9TREM	398	252	252	74	87	100	64	0	1	1	1
KAF6768504.1				KAF6768504.1	829	Monocarboxylate transporter 7	tr	UNIPROT-PLATY	0	91.1	KAF6768504.1	0	36897	0	Uncharacterized protein	0	tr|A0A074ZS69|A0A074ZS69_9TREM	709	501	549	69	82	91	152	16	44	262	1
KAF6768506.1			KAF6768506.1		209	eIF-3 p25	ps	UNIPROT-PLATY	7e-53	71	KAF6768506.1	1e-123	36895	1e-122	Eukaryotic translation initiation factor 3 subunit K	7e-53	tr|A0A074ZZU3|A0A074ZZU3_9TREM	205	184	259	60	69	71	72	33	1	1	1
KAF6768514.1			KAF6768514.1		622	Dymeclin	uc	KELLICOTTIDB	0	100	KAF6768514.1	0	36887	0	Putative uncharacterized protein	1e-131	tr|G4VJU8|G4VJU8_SCHMA	469	618	799	44	62	77	342	67	1	1	1
KAF6768525.1			KAF6768525.1	KAF6768525.1	636	Glycine decarboxylase	uc	KELLICOTTIDB	0	100	KAF6768525.1	0	36876	0	Uncharacterized protein	0	tr|A0A074ZSR7|A0A074ZSR7_9TREM	765	596	1009	63	77	59	215	33	252	1	1
KAF6768537.1			KAF6768537.1		411	Aspartate carbamoyltransferase	met/aa	KELLICOTTIDB	0	100	KAF6768537.1	0	36864	0	Carbamoyl-phosphate synthase / aspartate carbamoyltransferase / dihydroorotase	1e-166	tr|G7YP97|G7YP97_CLOSI	582	402	3016	73	84	13	106	21	2563	5	1
KAF6768539.1			KAF6768539.1		856	Striatin	st	KELLICOTTIDB	0	100	KAF6768539.1	0	36862	0	Uncharacterized protein	0	tr|A0A074ZD21|A0A074ZD21_9TREM	659	916	967	43	56	95	514	99	89	1	1
KAF6768541.1					1340	Chromodomain-helicase-DNA-binding protein 5	nr	KELLICOTTIDB	0	100	KAF6768541.1	0	36860	0	Uncharacterized protein	0	tr|A0A074ZFV1|A0A074ZFV1_9TREM	2208	1404	2022	78	85	69	295	79	23	3	1
KAF6768547.1					1055	SJCHGC07790 protein	tf	UNIPROT-PLATY	0	100.1	KAF6768547.1	0	36854	0	Fos transcription factor-related	0	tr|G7YHQ4|G7YHQ4_CLOSI	802	1073	1071	47	62	100	562	111	1	1	1
KAF6768560.1				KAF6768560.1	490	Collagen alpha-1(VII) chain	extmat	KELLICOTTIDB	0	100	KAF6768560.1	0	36841	0	Collagen alpha-1(VII) chain (Fragment)	1e-180	tr|G7YSI1|G7YSI1_CLOSI	629	480	5356	53	72	9	225	3	1095	6	1
KAF6768563.1			KAF6768563.1		1942	Pcd6 interacting protein-related	st	KELLICOTTIDB	0	100	KAF6768563.1	0	36838	0	Uncharacterized protein	1e-168	tr|A0A075AB40|A0A075AB40_9TREM	591	1053	1839	40	53	57	631	137	827	976	1
KAF6768567.1			KAF6768567.1	KAF6768567.1	338	Phosphoglucomutase	met/carb	KELLICOTTIDB	0	100	KAF6768567.1	0	36834	0	Uncharacterized protein	1e-161	tr|A0A074Z8J5|A0A074Z8J5_9TREM	567	320	748	83	91	43	52	0	401	11	1
KAF6768568.1	*		KAF6768568.1		520	Putative ctl2	tr	UNIPROT-PLATY	0	92.6	KAF6768568.1	0	36833	0	Choline transporter-like protein 2	0	tr|G7YL77|G7YL77_CLOSI	635	417	450	69	86	93	127	2	15	13	1
KAF6768569.1			KAF6768569.1		444	MA2B1	s/protease	UNIPROT-PLATY	0	41.9	KAF6768569.1	0	36832	0	Alpha-mannosidase	1e-162	tr|H2KRH8|H2KRH8_CLOSI	570	428	1021	63	77	42	157	3	285	18	1
KAF6768574.1			KAF6768574.1		789	Putative RNA-binding protein 15	tm	UNIPROT-PLATY	0	106.5	KAF6768574.1	0	36827	0	Uncharacterized protein	0	tr|A0A075A4M2|A0A075A4M2_9TREM	826	812	801	58	69	101	341	74	41	1	1
KAF6768575.1			KAF6768575.1	KAF6768575.1	1297	Spectrin alpha chain	cs	UNIPROT-PLATY	0	52	KAF6768575.1	0	36826	0	Uncharacterized protein	0	tr|A0A075AI56|A0A075AI56_9TREM	2258	1297	2421	86	94	54	176	0	1	1	1
KAF6768581.1			KAF6768581.1		139	Peptidyl-prolyl cis-trans isomerase NIMA-interacting 4	pm	KELLICOTTIDB	2e-79	100	KAF6768581.1	2e-79	36820	1e-78	Peptidyl-prolyl cis-trans isomerase NIMA-interacting 4	4e-32	tr|G7YD35|G7YD35_CLOSI	134	101	135	72	78	75	28	3	1	38	1
KAF6768584.1			KAF6768584.1	KAF6768584.1	391	T-complex protein 1 subunit alpha	pm	KELLICOTTIDB	0	100	KAF6768584.1	0	36817	0	T-complex protein 1 subunit alpha	0	tr|Q5DF55|Q5DF55_SCHJA	644	392	551	83	92	71	64	1	160	1	1
KAF6768593.1			KAF6768593.1		290	Selenocysteine lyase	uc	UNIPROT-PLATY	3e-36	63.9	KAF6768593.1	1e-164	36808	1e-164	Selenocysteine lyase	4e-61	tr|G7YER7|G7YER7_CLOSI	233	230	382	53	69	60	107	16	1	74	1
KAF6768598.1			KAF6768598.1		520	ATG7	prot	UNIPROT-PLATY	0	68	KAF6768598.1	0	36803	0	Autophagy-related protein 7	0	tr|H2KTG7|H2KTG7_CLOSI	641	498	727	61	76	69	192	1	1	1	1
KAF6768605.1			KAF6768605.1		279	Leucine aminopeptidase	s/protease	UNIPROT-PLATY	3e-81	72.9	KAF6768605.1	1e-158	36796	1e-158	Cytosol aminopeptidase	3e-81	tr|G7Y8J1|G7Y8J1_CLOSI	300	294	403	58	68	73	123	26	117	1	1
KAF6768606.1			KAF6768606.1	KAF6768606.1	278	LOC100036656 protein	uc	KELLICOTTIDB	0	100	KAF6768606.1	1e-163	36795	1e-162	2-oxoisovalerate dehydrogenase E1 component alpha subunit	1e-130	tr|H2KSE2|H2KSE2_CLOSI	462	276	348	79	89	79	56	0	70	1	1
KAF6768608.1			KAF6768608.1		378	Ankyrin-2	cs	KELLICOTTIDB	0	100	KAF6768608.1	0	36793	0	Uncharacterized protein (Fragment)	1e-152	tr|A0A074ZZ93|A0A074ZZ93_9TREM	535	326	1545	79	89	21	68	2	698	28	1
KAF6768622.1			KAF6768622.1		621	C-terminal-binding protein 1	uc	KELLICOTTIDB	0	100	KAF6768622.1	0	36779	0	Uncharacterized protein	0	tr|A0A074ZF55|A0A074ZF55_9TREM	954	614	641	83	87	96	101	19	1	1	1
KAF6768627.1			KAF6768627.1	KAF6768627.1	446	Tubulin beta chain	cs	UNIPROT-PLATY	0	99.5	KAF6768627.1	0	36774	0	Tubulin beta 2C chain	0	tr|A0A068X1F0|A0A068X1F0_HYMMI	660	444	446	70	83	100	133	0	1	1	1
KAF6768628.1			KAF6768628.1		499	DnaJ homolog subfamily C member 3	pm	KELLICOTTIDB	0	100	KAF6768628.1	0	36773	0	Uncharacterized protein	1e-176	tr|A0A074ZIF1|A0A074ZIF1_9TREM	617	496	502	62	78	99	186	14	19	4	1
KAF6768629.1			KAF6768629.1	KAF6768629.1	227	Kynurenine--oxoglutarate transaminase 3	met/aa	UNIPROT-PLATY	5e-74	51.8	KAF6768629.1	1e-132	36772	1e-131	Putative kynurenine aminotransferase	2e-77	tr|G4V6Y7|G4V6Y7_SCHMA	286	169	967	78	91	17	36	0	784	1	1
KAF6768632.1			KAF6768632.1	KAF6768632.1	206	Protein phosphatase inhibitor 2	st	UNIPROT-PLATY	1e-45	96.9	KAF6768632.1	1e-116	36769	1e-115	Uncharacterized protein	9e-65	tr|A0A074ZBW1|A0A074ZBW1_9TREM	244	179	194	65	81	92	61	1	7	12	1
KAF6768633.1					521	na	uc	KELLICOTTIDB	0	100	KAF6768633.1	0	36768	0	Synembryn-A	4e-45	tr|G7YK78|G7YK78_CLOSI	181	187	899	48	67	21	96	1	388	7	1
KAF6768636.1	*		KAF6768636.1	KAF6768636.1	248	Putative ef hand containing protein	uc	KELLICOTTIDB	0	100	KAF6768636.1	1e-145	36765	1e-145	Uncharacterized protein	2e-92	tr|A0A074Z243|A0A074Z243_9TREM	337	275	334	60	74	82	110	35	7	8	1
KAF6768639.1			KAF6768639.1		60	na	uc	KELLICOTTIDB	3e-30	100	KAF6768639.1	3e-30	36762	1e-29	Uncharacterized protein	2e-15	tr|A0A074ZLC0|A0A074ZLC0_9TREM	79.3	52	151	71	82	34	15	0	1	1	1
KAF6768648.1				KAF6768648.1	521	Putative cationic amino acid transporter	tr	UNIPROT-PLATY	0	75.2	KAF6768648.1	0	36753	0	Uncharacterized protein	1e-149	tr|A0A074ZGN5|A0A074ZGN5_9TREM	526	518	666	54	66	78	237	42	190	1	1
KAF6768651.1			KAF6768651.1		594	Eukaryotic translation initiation factor 3 subunit B	ps	UNIPROT-PLATY	0	86	KAF6768651.1	0	36750	0	Eukaryotic translation initiation factor 3 subunit B	0	tr|A0A074ZQ46|A0A074ZQ46_9TREM	1050	585	674	83	92	87	99	0	1	1	1
KAF6768652.1					360	na	uc	KELLICOTTIDB	0	100	KAF6768652.1	0	36749	0	Uncharacterized protein	1e-122	tr|A0A075A2Q1|A0A075A2Q1_9TREM	436	352	629	61	73	56	135	36	18	8	1
KAF6768655.1	*		KAF6768655.1	KAF6768655.1	316	Ornithine aminotransferase	met/aa	UNIPROT-PLATY	0	61.3	KAF6768655.1	0	36746	0	SJCHGC01945 protein	1e-112	tr|Q5DDC4|Q5DDC4_SCHJA	402	263	438	71	84	60	76	12	23	54	1
KAF6768657.1			KAF6768657.1	KAF6768657.1	389	Calcium-transporting ATPase	tr	KELLICOTTIDB	0	100	KAF6768657.1	0	36744	0	Calcium-transporting ATPase	1e-171	tr|I6TXB9|I6TXB9_FASHE	598	389	1163	80	86	33	77	3	1	1	1
KAF6768671.1			KAF6768671.1	KAF6768671.1	985	Proteasome (Prosome, macropain) 26S subunit, non-ATPase, 2	prot	UNIPROT-PLATY	0	100.7	KAF6768671.1	0	36730	0	Uncharacterized protein	0	tr|A0A074ZFI1|A0A074ZFI1_9TREM	1609	987	980	82	90	101	168	9	1	1	1
KAF6768674.1			KAF6768674.1	KAF6768674.1	528	COR1B	cs	KELLICOTTIDB	0	100	KAF6768674.1	0	36727	0	Coronin	1e-103	tr|H2KP26|H2KP26_CLOSI	373	301	545	64	75	55	106	26	252	244	1
KAF6768684.1			KAF6768684.1		598	Dihydropyrimidinase related protein-1 (M38 family)	st	KELLICOTTIDB	0	100	KAF6768684.1	0	36717	0	Uncharacterized protein	0	tr|A0A075ACN2|A0A075ACN2_9TREM	746	586	585	62	75	100	221	3	1	15	1
KAF6768686.1			KAF6768686.1		160	Expressed conserved protein	uc	KELLICOTTIDB	5e-92	100	KAF6768686.1	5e-92	36715	3e-91	Putative uncharacterized protein	3e-65	tr|H2KV46|H2KV46_CLOSI	245	158	609	71	84	26	45	0	1	1	1
KAF6768687.1			KAF6768687.1		747	Eukariotic translation initiation factor 2b,epsilon subunit, putative	ps	UNIPROT-PLATY	0	100.1	KAF6768687.1	0	36714	0	Translation initiation factor eIF-2B subunit epsilon	0	tr|H2KRK2|H2KRK2_CLOSI	900	773	772	59	74	100	315	40	3	8	1
KAF6768690.1					673	PITC1	uc	KELLICOTTIDB	0	100	KAF6768690.1	0	36711	0	Membrane-associated phosphatidylinositol transfer protein 1	0	tr|G7YK39|G7YK39_CLOSI	674	692	1271	54	63	54	317	115	1	1	1
KAF6768692.1			KAF6768692.1		421	Nuclear pore complex protein Nup50	ne	UNIPROT-PLATY	2e-78	80.2	KAF6768692.1	0	36709	0	Uncharacterized protein	1e-128	tr|A0A074Z346|A0A074Z346_9TREM	457	433	417	57	71	104	186	38	1	1	1
KAF6768701.1			KAF6768701.1		406	Sesn	st	KELLICOTTIDB	0	100	KAF6768701.1	0	36700	0	Sestrin	1e-116	tr|H2KSS0|H2KSS0_CLOSI	416	395	455	58	69	87	162	40	95	10	1
KAF6768703.1					450	Integrin alpha-ps	st	KELLICOTTIDB	0	100	KAF6768703.1	0	36698	0	Uncharacterized protein	5e-96	tr|A0A075AHW7|A0A075AHW7_9TREM	350	418	1989	43	61	21	235	29	103	18	1
KAF6768705.1	*		KAF6768705.1	KAF6768705.1	182	S-phase kinase-associated protein 1	tm	UNIPROT-PLATY	2e-90	100	KAF6768705.1	1e-106	36696	1e-106	RNA polymerase II elongation factor	2e-90	tr|A8WDL8|A8WDL8_CLOSI	329	163	163	96	98	100	6	0	1	20	1
KAF6768710.1			KAF6768710.1		364	Heterogeneous nuclear ribonucleoprotein K	tm	KELLICOTTIDB	0	100	KAF6768710.1	0	36691	0	Heterogeneous nuclear ribonucleoprotein K (Fragment)	1e-179	tr|G7YX40|G7YX40_CLOSI	627	346	1085	91	96	32	28	1	1	19	1
KAF6768720.1			KAF6768720.1		460	BcDNA.LD34343	st	UNIPROT-PLATY	0	39.3	KAF6768720.1	0	2227	0	Protein phosphatase 2 (Formerly 2A) regulatory subunit B	0	tr|G7YCN1|G7YCN1_CLOSI	853	450	1143	94	96	39	25	0	504	4	1
KAF6768722.1					581	na	uc	KELLICOTTIDB	0	100	KAF6768722.1	0	36679	0	Uncharacterized protein	1e-36	tr|A0A075A3L7|A0A075A3L7_9TREM	153	450	1063	31	44	42	307	71	344	150	1
KAF6768740.1			KAF6768740.1	KAF6768740.1	612	Alpha-adducin	cs	KELLICOTTIDB	0	100	KAF6768740.1	0	36661	0	Alpha-adducin	0	tr|H2KP04|H2KP04_CLOSI	830	618	638	70	80	97	184	22	24	14	1
KAF6768743.1					216	Ras-related protein Rab-18-B	st	UNIPROT-PLATY	5e-99	94.8	KAF6768743.1	1e-124	36658	1e-123	Ras-related protein Rab-18	5e-99	tr|G7YEA7|G7YEA7_CLOSI	358	204	215	82	92	95	35	0	12	13	1
KAF6768767.1			KAF6768767.1		402	Protein F37C4.5	uc	KELLICOTTIDB	0	100	KAF6768767.1	0	36634	0	Uncharacterized protein (Fragment)	1e-167	tr|A0A074ZNH4|A0A074ZNH4_9TREM	587	418	821	73	80	51	112	21	407	1	1
KAF6768777.1			KAF6768777.1		337	na	uc	KELLICOTTIDB	0	100	KAF6768777.1	0	36624	0	Uncharacterized protein	2e-23	tr|A0A074Z9K8|A0A074Z9K8_9TREM	108	216	793	35	52	27	139	20	101	67	1
KAF6768778.1			KAF6768778.1	KAF6768778.1	299	ATP synthase subunit b, mitochondrial	tr	UNIPROT-PLATY	0	89.3	KAF6768778.1	1e-172	36623	1e-171	Uncharacterized protein (Fragment)	1e-113	tr|A0A075AIV4|A0A075AIV4_9TREM	407	281	318	70	83	88	82	3	38	22	1
KAF6768779.1			KAF6768779.1		1192	Tubulin-specific chaperone D	cs	UNIPROT-PLATY	0	103.8	KAF6768779.1	0	36622	0	Tubulin-specific chaperone D	0	tr|H2KQ95|H2KQ95_CLOSI	1432	1236	1190	58	73	104	507	91	1	1	1
KAF6768784.1				KAF6768784.1	280	Voltage-dependent anion channel 1	tr	UNIPROT-PLATY	0	80.3	KAF6768784.1	1e-161	36617	1e-160	Uncharacterized protein	1e-110	tr|A0A074YZR4|A0A074YZR4_9TREM	397	279	280	67	83	100	92	0	1	1	1
KAF6768785.1			KAF6768785.1		659	Zgc:175288 protein	st	UNIPROT-PLATY	0	102.7	KAF6768785.1	0	36616	0	Serine/threonine-protein kinase 25	0	tr|G7YGM9|G7YGM9_CLOSI	800	666	648	66	75	103	225	46	1	19	1
KAF6768789.1			KAF6768789.1		508	Nicotinate phosphoribosyltransferase	met/carb	KELLICOTTIDB	0	100	KAF6768789.1	0	36612	0	Nicotinate phosphoribosyltransferase	0	tr|H2KTB5|H2KTB5_CLOSI	657	438	590	72	84	74	121	7	51	23	1
KAF6768790.1					605	Zinc finger CCCH domain containing protein 31	uc	KELLICOTTIDB	0	100	KAF6768790.1	0	36611	0	Zinc finger CCCH domain-containing protein 31	0	tr|G7YID0|G7YID0_CLOSI	654	594	767	59	69	77	243	24	185	23	1
KAF6768799.1					454	Phosphatidylinositol-binding clathrin assembly protein LAP	tr	KELLICOTTIDB	0	100	KAF6768799.1	0	36602	0	Uncharacterized protein (Fragment)	2e-84	tr|A0A074ZN43|A0A074ZN43_9TREM	311	399	546	49	60	73	203	45	1	85	1
KAF6768802.1				KAF6768802.1	444	Tektin-4	uc	KELLICOTTIDB	0	100	KAF6768802.1	0	36599	0	Tektin-4	0	tr|H2KUA1|H2KUA1_CLOSI	749	444	445	83	91	100	72	0	1	1	1
KAF6768813.1			KAF6768813.1		817	Kyphoscoliosis peptidase	s/protease	KELLICOTTIDB	0	100	KAF6768813.1	0	36588	0	Kyphoscoliosis peptidase	0	tr|A0A094ZCP1|A0A094ZCP1_SCHHA	876	687	674	63	74	102	254	38	1	1	1
KAF6768814.1			KAF6768814.1	KAF6768814.1	433	Serine hydroxymethyltransferase, mitochondrial	uc	KELLICOTTIDB	0	100	KAF6768814.1	0	36587	0	Serine hydroxymethyltransferase (Fragment)	0	tr|H2KQK0|H2KQK0_CLOSI	668	427	487	77	86	88	94	0	60	6	1
KAF6768818.1			KAF6768818.1		167	Actin-related protein 2/3 complex subunit 4	cs	UNIPROT-PLATY	9e-82	55.1	KAF6768818.1	3e-91	9226	1e-90	Actin related protein 2/3 complex subunit 4	9e-82	tr|G7YPX6|G7YPX6_CLOSI	300	165	299	89	97	55	17	0	135	3	1
KAF6768822.1					258	Septin 4, isoform CRA_k	cs	KELLICOTTIDB	0	100	KAF6768822.1	1e-148	36579	1e-148	Septin-5	1e-101	tr|G7YNY3|G7YNY3_CLOSI	367	263	508	74	79	52	68	32	273	1	1
KAF6768824.1					1013	na	uc	KELLICOTTIDB	0	100	KAF6768824.1	0	36577	0	Serine/threonine kinase	1e-26	tr|G4VAR4|G4VAR4_SCHMA	121	179	1425	39	54	13	108	21	32	67	1
KAF6768837.1			KAF6768837.1		245	Protein SCO1 homolog	uc	UNIPROT-PLATY	6e-78	98.7	KAF6768837.1	1e-142	36564	1e-141	Sco1-related protein	2e-85	tr|G7YGN9|G7YGN9_CLOSI	313	185	187	77	89	99	41	0	1	60	1
KAF6768849.1	*		KAF6768849.1	KAF6768849.1	548	na	uc	KELLICOTTIDB	0	100	KAF6768849.1	0	36552	0	Uncharacterized protein	2e-73	tr|H2KSK2|H2KSK2_CLOSI	275	408	427	42	60	96	234	36	2	58	1
KAF6768850.1			KAF6768850.1		340	Probable tRNA N6-adenosine threonylcarbamoyltransferase	uc	UNIPROT-PLATY	0	99	KAF6768850.1	0	36551	0	Uncharacterized protein	1e-165	tr|A0A075A0L4|A0A075A0L4_9TREM	578	331	1073	86	93	31	46	0	9	1	1
KAF6768874.1					293	Protein IMPACT-B	st	KELLICOTTIDB	0	100	KAF6768874.1	1e-171	36527	1e-170	Uncharacterized protein	2e-62	tr|A0A075A6G3|A0A075A6G3_9TREM	237	277	329	48	62	84	144	26	24	17	1
KAF6768882.1			KAF6768882.1		78	Obg-like ATPase 1	st	KELLICOTTIDB	2e-43	100	KAF6768882.1	2e-43	36519	9e-43	Obg-like ATPase 1	1e-38	tr|A0A094ZWH4|A0A094ZWH4_SCHHA	155	77	396	89	96	19	8	0	4	1	1
KAF6768936.1			KAF6768936.1		956	RNA-binding protein 12B	tm	UNIPROT-PLATY	0	101.6	KAF6768936.1	0	36465	0	Uncharacterized protein	0	tr|A0A075A015|A0A075A015_9TREM	1162	984	964	63	73	102	360	48	1	1	1
KAF6768946.1			KAF6768946.1	KAF6768946.1	337	Glyceraldehyde-3-phosphate dehydrogenase	met/energy	KELLICOTTIDB	0	100	KAF6768946.1	0	36455	0	Glyceraldehyde-3-phosphate dehydrogenase	0	tr|A0A074ZMY8|A0A074ZMY8_9TREM	635	337	338	90	97	100	31	0	1	1	1
KAF6768948.1			KAF6768948.1		263	Sorting nexin-6	pe	UNIPROT-PLATY	0	86.5	KAF6768948.1	1e-144	36453	1e-143	Sorting nexin-32	1e-111	tr|G7YIX5|G7YIX5_CLOSI	399	257	297	80	87	87	50	2	42	1	1
KAF6768968.1				KAF6768968.1	294	Endoglycoceramidase	met/lipd	UNIPROT-PLATY	0	57.9	KAF6768968.1	0	36433	0	Uncharacterized protein (Fragment)	1e-108	tr|A0A074ZTF6|A0A074ZTF6_9TREM	390	280	471	59	77	59	113	3	74	2	1
KAF6768972.1					162	COP9 signalosome complex subunit 1 (Signalosome subunit 1)	pe	KELLICOTTIDB	8e-89	100	KAF6768972.1	8e-89	36429	4e-88	COP9 signalosome complex subunit 1	2e-20	tr|G7YRU9|G7YRU9_CLOSI	96.7	123	810	52	58	15	59	11	279	8	1
KAF6768976.1				KAF6768976.1	253	na	uc	KELLICOTTIDB	0	100	KAF6768976.1	1e-145	36425	1e-145	Uncharacterized protein	2e-43	tr|A0A074ZSH3|A0A074ZSH3_9TREM	174	253	341	40	57	74	151	13	1	1	1
KAF6768982.1			KAF6768982.1		160	Alanine--tRNA ligase, cytoplasmic	ps	UNIPROT-PLATY	3e-76	53.8	KAF6768982.1	3e-95	36419	2e-94	Alanine--tRNA ligase, cytoplasmic	5e-77	tr|G4VNT2|G4VNT2_SCHMA	284	160	980	80	89	16	31	0	1	1	1
KAF6768991.1			KAF6768991.1		104	na	uc	KELLICOTTIDB	9e-57	100	KAF6768991.1	9e-57	36411	5e-56	Uncharacterized protein	3e-18	tr|A0A074YYF1|A0A074YYF1_9TREM	88.6	93	173	51	65	54	45	2	1	1	1
KAF6768996.1			KAF6768996.1		106	40S ribosomal protein S27	ps	UNIPROT-PLATY	5e-36	126.1	KAF6768996.1	4e-60	36405	2e-59	Small subunit ribosomal protein S27e	5e-36	tr|C1LRT7|C1LRT7_SCHJA	147	106	84	70	75	126	31	22	1	1	1
KAF6769009.1	*		KAF6769009.1		156	UPF0556 protein C19orf10-like protein	uc	KELLICOTTIDB	3e-88	100	KAF6769009.1	3e-88	36392	2e-87	UPF0556 protein C19orf10-like protein (Fragment)	4e-35	tr|A0A095ACH5|A0A095ACH5_SCHHA	145	156	156	49	61	100	79	0	1	1	1
KAF6769022.1					326	Alpha-mannosidase	s/protease	KELLICOTTIDB	0	100	KAF6769022.1	0	36379	0	Uncharacterized protein	1e-108	tr|A0A074ZDR6|A0A074ZDR6_9TREM	391	298	566	59	77	53	122	4	90	1	1
KAF6769024.1			KAF6769024.1		314	na	uc	KELLICOTTIDB	0	100	KAF6769024.1	0	36377	0	Protein broad minded	0.29	tr|A0A068XLB7|A0A068XLB7_HYMMI	34.7	123	2901	27	43	4	89	29	2783	167	1
KAF6769029.1				KAF6769029.1	141	Otoferlin	st	KELLICOTTIDB	4e-80	100	KAF6769029.1	4e-80	36372	2e-79	Uncharacterized protein	8e-61	tr|A0A074ZD10|A0A074ZD10_9TREM	230	140	2048	77	91	7	31	0	1510	1	1
KAF6769044.1			KAF6769044.1		349	N-alpha-acetyltransferase 15, NatA auxiliary subunit	uc	KELLICOTTIDB	0	100	KAF6769044.1	0	36357	0	Peptide alpha-N-acetyltransferase	1e-132	tr|H2KRA1|H2KRA1_CLOSI	469	340	953	68	81	36	107	4	225	2	1
KAF6769046.1			KAF6769046.1	KAF6769046.1	337	Glyceraldehyde-3-phosphate dehydrogenase	met/energy	KELLICOTTIDB	0	100	KAF6769046.1	0	36355	0	Glyceraldehyde-3-phosphate dehydrogenase	1e-159	tr|H2KPE2|H2KPE2_CLOSI	561	337	337	81	90	100	64	0	1	1	1
KAF6769051.1			KAF6769051.1		335	Eukaryotic translation initiation factor 3 subunit M	ps	UNIPROT-PLATY	0	83.5	KAF6769051.1	0	36350	0	Eukaryotic translation initiation factor 3 subunit M	1e-116	sp|Q5DHT6|EIF3M_SCHJA	417	321	384	62	80	84	121	0	1	1	1
KAF6769054.1			KAF6769054.1		387	M7GpppX diphosphatase	tm	UNIPROT-PLATY	0	93.7	KAF6769054.1	0	36347	0	Scavenger mRNA-decapping enzyme DcpS	1e-127	tr|H2KNQ0|H2KNQ0_CLOSI	454	374	399	60	75	94	149	11	9	11	1
KAF6769057.1					123	charged multivesicular body protein 3	tr	KELLICOTTIDB	5e-63	100	KAF6769057.1	5e-63	36344	2e-62	Charged multivesicular body protein 3	8e-32	tr|H2KVS7|H2KVS7_CLOSI	133	118	227	60	77	52	47	1	1	1	1
KAF6769060.1			KAF6769060.1	KAF6769060.1	425	Nuclear autoantigenic sperm protein	uc	KELLICOTTIDB	0	100	KAF6769060.1	0	36341	0	Uncharacterized protein	1e-115	tr|A0A075A523|A0A075A523_9TREM	413	426	441	54	70	97	195	16	1	1	1
KAF6769064.1			KAF6769064.1	KAF6769064.1	159	Eukaryotic translation initiation factor 5A-2	ps	UNIPROT-PLATY	7e-57	100	KAF6769064.1	1e-92	36337	7e-92	Uncharacterized protein	6e-57	tr|A0A075A398|A0A075A398_9TREM	218	140	192	73	86	73	37	0	1	1	1
KAF6769070.1			KAF6769070.1		455	na	uc	KELLICOTTIDB	0	100	KAF6769070.1	0	36331	0	Putative uncharacterized protein	1e-145	tr|H2KUV9|H2KUV9_CLOSI	512	454	454	57	71	100	195	8	1	1	1
KAF6769072.1			KAF6769072.1		213	Talin-1	cs	KELLICOTTIDB	0	100	KAF6769072.1	1e-122	36329	1e-121	Uncharacterized protein	3e-74	tr|A0A074ZM18|A0A074ZM18_9TREM	276	204	3425	69	80	6	62	9	668	1	1
KAF6769086.1				KAF6769086.1	209	na	uc	KELLICOTTIDB	0	100	KAF6769086.1	1e-120	36315	1e-119	Uncharacterized protein	7e-68	tr|A0A074ZWG3|A0A074ZWG3_9TREM	254	190	445	63	80	43	69	1	232	21	1
KAF6769093.1			KAF6769093.1		182	Hemicentin 1	cs	KELLICOTTIDB	0	100	KAF6769093.1	1e-102	36308	1e-101	Uncharacterized protein	3e-80	tr|A0A075A1L1|A0A075A1L1_9TREM	295	172	4468	80	91	4	33	0	2288	1	1
KAF6769112.1	*				405	Tyrosinase	st	KELLICOTTIDB	0	100	KAF6769112.1	0	36289	0	Uncharacterized protein	1e-167	tr|A0A074ZPR2|A0A074ZPR2_9TREM	587	382	477	65	80	80	133	0	25	20	1
KAF6769121.1			KAF6769121.1	KAF6769121.1	356	Adenosine kinase A	met/nuc	KELLICOTTIDB	0	100	KAF6769121.1	0	36280	0	Uncharacterized protein	1e-106	tr|A0A075A1K6|A0A075A1K6_9TREM	382	338	347	52	73	97	159	1	9	16	1
KAF6769127.1					176	na	uc	KELLICOTTIDB	0	100	KAF6769127.1	1e-105	36274	1e-104	Uncharacterized protein	1e-38	tr|A0A074ZXQ4|A0A074ZXQ4_9TREM	157	153	472	50	66	32	75	1	13	1	1
KAF6769132.1			KAF6769132.1	KAF6769132.1	143	Threonyl-tRNA synthetase	met/lipd	KELLICOTTIDB	2e-80	100	KAF6769132.1	2e-80	36269	8e-80	Threonyl-tRNA synthetase	9e-52	tr|G7Y3C3|G7Y3C3_CLOSI	200	119	737	78	91	16	26	0	23	24	1
KAF6769133.1			KAF6769133.1		91	E3 ubiquitin-protein ligase	prot	UNIPROT-PLATY	9e-20	55.4	KAF6769133.1	9e-52	36268	5e-51	Clone ZZZ384 mRNA sequence	9e-20	tr|Q86DZ6|Q86DZ6_SCHJA	93.6	87	157	49	65	55	44	9	5	8	1
KAF6769143.1				KAF6769143.1	237	Coiled-coil domain-containing protein 113	uk	KELLICOTTIDB	0	100	KAF6769143.1	1e-133	36258	1e-132	Coiled-coil domain-containing protein 113	1e-39	tr|A0A094ZVT0|A0A094ZVT0_SCHHA	161	228	357	42	61	64	132	5	8	9	1
KAF6769144.1			KAF6769144.1		112	UB2V1	prot	UNIPROT-PLATY	5e-36	59.7	KAF6769144.1	2e-64	36257	1e-63	Uncharacterized protein	9e-38	tr|A0A074ZG28|A0A074ZG28_9TREM	153	89	162	77	92	55	20	1	14	1	1
KAF6769149.1			KAF6769149.1	KAF6769149.1	188	60S ribosomal protein L27a	ps	UNIPROT-PLATY	2e-79	100	KAF6769149.1	1e-111	36252	1e-110	Clone ZZD233 mRNA sequence	2e-79	tr|Q86EL2|Q86EL2_SCHJA	293	149	149	87	95	100	19	0	1	40	1
KAF6769163.1				KAF6769163.1	166	Nme6 protein	uc	KELLICOTTIDB	1e-93	100	KAF6769163.1	1e-93	36238	7e-93	Uncharacterized protein	9e-56	tr|A0A074Z9C9|A0A074Z9C9_9TREM	214	145	298	73	82	49	39	8	87	1	1
KAF6769169.1	*		KAF6769169.1	KAF6769169.1	126	Plasminogen	uc	KELLICOTTIDB	9e-76	100	KAF6769169.1	9e-76	36232	4e-75	Uncharacterized protein	1e-31	tr|A0A075A1W0|A0A075A1W0_9TREM	132	110	2029	54	68	5	50	5	5	18	1
KAF6769171.1				KAF6769171.1	328	na	uc	KELLICOTTIDB	0	100	KAF6769171.1	0	36230	0	Uncharacterized protein	1e-152	tr|A0A074ZQG9|A0A074ZQG9_9TREM	536	333	554	81	86	60	61	7	1	1	1
KAF6769182.1			KAF6769182.1		250	Zinc finger CCCH domain-containing protein 15	ps	UNIPROT-PLATY	0	59.2	KAF6769182.1	1e-147	36219	1e-146	Uncharacterized protein	1e-114	tr|A0A074ZXC2|A0A074ZXC2_9TREM	409	233	681	82	90	34	40	0	1	1	1
KAF6769184.1	*		KAF6769184.1		301	Serine/threonine-protein phosphatase PGAM5, mitochondrial	st	UNIPROT-PLATY	0	101.3	KAF6769184.1	1e-180	36217	1e-179	Serine/threonine-protein phosphatase PGAM5 mitochondrial	1e-115	tr|H2KPA0|H2KPA0_CLOSI	414	301	297	66	78	101	100	4	1	1	1
KAF6769200.1					292	Radial spoke head protein 9 homolog	cs	KELLICOTTIDB	0	100	KAF6769200.1	1e-170	36201	1e-169	Uncharacterized protein	1e-137	tr|A0A075A5U1|A0A075A5U1_9TREM	487	293	278	81	88	105	54	16	1	1	1
KAF6769224.1			KAF6769224.1	KAF6769224.1	287	Dipeptidyl peptidase 1	s/protease	UNIPROT-PLATY	0	79.2	KAF6769224.1	1e-177	36177	1e-177	Uncharacterized protein	1e-124	tr|A0A074Z187|A0A074Z187_9TREM	444	287	475	72	81	60	79	3	192	1	1
KAF6769225.1			KAF6769225.1		113	Uridine kinase	met/carb	KELLICOTTIDB	6e-64	100	KAF6769225.1	6e-64	36176	3e-63	Uridine kinase	7e-44	tr|A0A075AG46|A0A075AG46_9TREM	173	94	749	85	93	13	14	0	563	1	1
KAF6769236.1	*		KAF6769236.1	KAF6769236.1	278	Cysteine protease	s/protease	UNIPROT-PLATY	0	92.6	KAF6769236.1	1e-166	36165	1e-165	Cysteine protease 6	1e-103	tr|Q2QKE0|Q2QKE0_9TREM	372	301	325	62	72	93	112	31	1	1	1
KAF6769245.1				KAF6769245.1	282	na	uc	KELLICOTTIDB	0	100	KAF6769245.1	1e-162	36156	1e-162	Tenascin	4e-44	tr|H2KRW0|H2KRW0_CLOSI	176	277	442	35	53	63	178	3	67	2	1
KAF6769252.1			KAF6769252.1	KAF6769252.1	120	na	uc	UNIPROT-PLATY	2e-29	44.4	KAF6769252.1	2e-66	36149	7e-66	SJCHGC02110 protein	4e-41	tr|Q5DDH1|Q5DDH1_SCHJA	164	116	122	62	81	95	44	0	7	3	1
KAF6769254.1	*		KAF6769254.1		500	Endoglycoceramidase	met/lipd	UNIPROT-PLATY	0	94	KAF6769254.1	0	36147	0	Uncharacterized protein	1e-171	tr|A0A074ZPV0|A0A074ZPV0_9TREM	600	494	525	55	70	94	218	2	7	8	1
KAF6769265.1			KAF6769265.1		249	na	uc	KELLICOTTIDB	0	100	KAF6769265.1	1e-141	36136	1e-141	Uncharacterized protein	6e-63	tr|A0A074ZG54|A0A074ZG54_9TREM	239	251	245	50	70	102	123	8	1	1	1
KAF6769266.1				KAF6769266.1	106	prolyl oligopeptidase	s/protease	KELLICOTTIDB	6e-62	100	KAF6769266.1	6e-62	36135	3e-61	Carboxypeptidase	1e-13	tr|C1LG90|C1LG90_SCHJA	73.2	67	502	46	64	13	36	0	198	4	1
KAF6769271.1			KAF6769271.1	KAF6769271.1	171	Glutathione S-transferase Mu	detox	UNIPROT-PLATY	4e-86	78	KAF6769271.1	1e-100	36130	2e-99	Glutathione S-transferase	4e-86	tr|I6LB49|I6LB49_9TREM	315	171	217	90	92	79	17	1	48	1	1
KAF6769278.1			KAF6769278.1		210	Phosphomevalonate kinase	uc	KELLICOTTIDB	0	100	KAF6769278.1	1e-121	36123	1e-120	Phosphomevalonate kinase	5e-46	tr|G4VA46|G4VA46_SCHMA	182	198	208	44	64	95	110	5	11	13	1
KAF6769282.1					145	Thiamin pyrophosphokinase 1	uc	KELLICOTTIDB	4e-83	100	KAF6769282.1	4e-83	36119	2e-82	Uncharacterized protein	2e-27	tr|A0A075A063|A0A075A063_9TREM	119	156	254	42	53	61	90	20	97	1	1
[truncated: 2,145 more rows]
