# Supplementary material for: Comparative proteomics of adult Paragonimus kellicotti excretion/secretion products released in vitro or present in the lung cyst nodule
Source: PLoS Negl Trop Dis. 2022 Aug 17;16(8):e0010679. doi: 10.1371/journal.pntd.0010679 (PMC9423667; doi:10.1371/journal.pntd.0010679)
Supplement: S2 Table — (XLSX) [file pntd.0010679.s002.xlsx]

## Sheet: Sheet1
Accession Number		DESCRIPTION	classification	e-value	Coverage	Best match to GERBIL database	E value	Identified Proteins (1531/1532)	Molecular Weight	SSP gerbil 1	SSP gerbil 2	SSP gerbil 3	Count	ESP gerbil 1	ESP gerbil 2	ESP gerbil 3	count
XP_021490788.1	XP_021490788.1	14-3-3 protein epsilon (Meriones unguiculatus)	uc	0	100	XP_021490788.1	1e-143	14-3-3 protein epsilon [Meriones unguiculatus]	29 kDa	0.02476	0.01661	0.017411	3	0.0057608	0.015212	*	2
XP_021513204.1	XP_021513204.1	14-3-3 protein zeta/delta (Meriones unguiculatus)	uc	0	100	XP_021513204.1	1e-136	14-3-3 protein zeta/delta [Meriones unguiculatus]	28 kDa	0.0023428	0.0055321	0.0025888	3	*	*	*	0
XP_021499009.1	XP_021499009.1	26S protease regulatory subunit 10B (Meriones unguiculatus)	prot	0	100	XP_021499009.1	0	26S protease regulatory subunit 10B [Meriones unguiculatus]	46 kDa	0.0042729	0.0025224	0.0039347	3	*	*	*	0
XP_021512330.1	XP_021512330.1	26S protease regulatory subunit 4 (Meriones unguiculatus)	prot	0	100	XP_021512330.1	0	26S protease regulatory subunit 4 [Meriones unguiculatus]	49 kDa	0.002609	0.0019252	0.0036038	3	*	*	*	0
XP_021496554.1	XP_021496554.1	26S protease regulatory subunit 6A isoform X1 (Meriones unguiculatus)	prot	0	100	XP_021496554.1	0	26S protease regulatory subunit 6A isoform X1 [Meriones unguiculatus]	50 kDa	0.0012986	0.0019165	0.0035875	3	0.0024927	0.0039006	0.0019274	3
XP_021515970.1	XP_021515970.1	26S protease regulatory subunit 6B (Meriones unguiculatus)	prot	0	100	XP_021515970.1	0	26S protease regulatory subunit 6B [Meriones unguiculatus]	47 kDa	0.0034329	0.0016212	0.0037935	3	*	*	0.0020381	1
XP_021489950.1	XP_021489950.1	26S protease regulatory subunit 8 (Meriones unguiculatus)	prot	0	100	XP_021489950.1	0	26S protease regulatory subunit 8 [Meriones unguiculatus]	47 kDa	0.0027596	0.001629	0.0030494	3	*	*	*	0
XP_021488352.1	XP_021488352.1	2-oxoglutarate dehydrogenase mitochondrial isoform X4 (Meriones unguiculatus)	met/energy	0	100	XP_021488352.1	0	2-oxoglutarate dehydrogenase, mitochondrial isoform X4 [Meriones unguiculatus]	118 kDa	0.0022119	0.0013057	0.0018331	3	0.0014152	0.0012457	*	2
XP_021482897.1	XP_021482897.1	40S ribosomal protein S23 (Meriones unguiculatus)	ps	2e-79	100	XP_021482897.1	2e-79	40S ribosomal protein S23 [Meriones unguiculatus]	16 kDa	0.012042	0.0071086	0.0088709	3	0.015409	0.0090423	0.0059574	3
XP_021513318.1 (+1)		40S ribosomal protein S5 [Meriones unguiculatus]	ps					40S ribosomal protein S5 [Meriones unguiculatus]	23 kDa	0.0070342	0.0058134	0.0077729	3	*	0.0042257	*	1
XP_021498024.1 (+1)		60 kDa heat shock protein, mitochondrial [Meriones unguiculatus]	pm					60 kDa heat shock protein, mitochondrial [Meriones unguiculatus]	61 kDa	0.0050086	0.0070961	0.0022138	3	0.0019228	0.0022566	*	2
XP_021502204.1	XP_021502204.1	aconitate hydratase mitochondrial (Meriones unguiculatus)	met/energy	0	100	XP_021502204.1	0	aconitate hydratase, mitochondrial [Meriones unguiculatus]	85 kDa	0.0014718	0.00065162	0.0016263	3	*	*	*	0
XP_021505805.1	XP_021505805.1	actin alpha skeletal muscle (Meriones unguiculatus)	cs	0	100	XP_021505805.1	0	actin, alpha skeletal muscle [Meriones unguiculatus]	42 kDa	0.028166	0.019773	0.026918	3	*	*	*	0
XP_021508648.1	XP_021508648.1	actin aortic smooth muscle (Meriones unguiculatus)	cs	0	99	XP_021508648.1	0	actin, cytoplasmic 1 [Meriones unguiculatus]	42 kDa	0.15	0.15542	0.20297	3	0.063657	0.083905	0.064745	3
XP_021496193.1	XP_021496193.1	adenosylhomocysteinase (Meriones unguiculatus)	pm	0	100	XP_021496193.1	0	adenosylhomocysteinase [Meriones unguiculatus]	48 kDa	0.003986	0.0031374	0.0066069	3	*	*	*	0
XP_021515975.1 (+1)		adenylate kinase isoenzyme 1 [Meriones unguiculatus]	st					adenylate kinase isoenzyme 1 [Meriones unguiculatus]	22 kDa	0.0088761	0.0026199	0.011443	3	0.0056792	0.0066652	0.0065869	3
XP_021493269.1	XP_021493269.1	ADP-ribosylation factor 5 (Meriones unguiculatus)	uc	0	100	XP_021493269.1	1e-101	ADP-ribosylation factor 5 [Meriones unguiculatus]	21 kDa	0.011161	0.008471	*	2	*	*	*	0
XP_021506090.1	XP_021506090.1	ADP-ribosylation factor-like protein 3 (Meriones unguiculatus)	uc	0	100	XP_021506090.1	1e-102	ADP-ribosylation factor-like protein 3 [Meriones unguiculatus]	21 kDa	0.0063075	0.0037235	*	2	*	*	*	0
XP_021488326.1	XP_021488326.1	alpha-2-macroglobulin (Meriones unguiculatus)	imm	0	105	XP_021488326.1	0	murinoglobulin-2-like [Meriones unguiculatus]	171 kDa	*	*	*	0	0.00072436	*	0.00084015	2
XP_021489182.1	XP_021489182.1	alpha-actinin-1 isoform X2 (Meriones unguiculatus)	cs	0	100	XP_021489182.1	0	alpha-actinin-1 isoform X2 [Meriones unguiculatus]	103 kDa	0.0022522	0.0024691	*	2	*	*	*	0
XP_021504228.1 (+1)		alpha-enolase [Meriones unguiculatus]	met/carb					alpha-enolase [Meriones unguiculatus]	47 kDa	0.01058	0.0089785	0.013153	3	0.0033848	*	0.0049073	2
XP_021514606.1 (+1)		aminopeptidase N [Meriones unguiculatus]	s/protease					aminopeptidase N [Meriones unguiculatus]	111 kDa	*	*	*	0	0.0015021	0.0013221	*	2
XP_021482317.1	XP_021482317.1	anionic trypsin-2 (Meriones unguiculatus)	s/protease	0	100	XP_021482317.1	1e-145	anionic trypsin-2 [Meriones unguiculatus]	26 kDa	0.0093331	0.0082644	0.0090241	3	*	0.031538	0.031167	2
XP_021508328.1 (+1)		annexin A2 [Meriones unguiculatus]	cs					annexin A2 [Meriones unguiculatus]	39 kDa	*	0.0019991	*	1	0.0075834	0.0063572	0.0062825	3
XP_021509581.1	XP_021509581.1	arylsulfatase B-like (Meriones unguiculatus)	detox	0	100	XP_021509581.1	0	arylsulfatase B-like [Meriones unguiculatus]	72 kDa	*	*	*	0	0.0011283	0.0013242	0.0019629	3
XP_021501164.1	XP_021501164.1	ATP synthase subunit alpha mitochondrial (Meriones unguiculatus)	met/energy	0	100	XP_021501164.1	0	ATP synthase subunit alpha, mitochondrial [Meriones unguiculatus]	60 kDa	0.0093416	0.009191	0.0063083	3	0.0079693	0.0046765	0.0046216	3
XP_021493434.1	XP_021493434.1	ATP synthase subunit beta mitochondrial (Meriones unguiculatus)	met/energy	0	100	XP_021493434.1	0	ATP synthase subunit beta, mitochondrial [Meriones unguiculatus]	56 kDa	0.032009	0.018255	0.021582	3	0.010414	0.010592	0.0080521	3
XP_021507811.1	XP_021507811.1	ATP synthase subunit beta mitochondrial (Meriones unguiculatus)	met/energy	2e-26	92.4	XP_021507811.1	0	V-type proton ATPase subunit B, brain isoform [Meriones unguiculatus]	59 kDa	0.0031888	0.0018824	0.0029364	3	0.0013602	0.0023945	0.0031552	3
XP_021512463.1	XP_021512463.1	ATP synthase subunit beta mitochondrial (Meriones unguiculatus) - probable fragment	met/energy	1e-25	57.2	XP_021512463.1	0	V-type proton ATPase catalytic subunit A, partial [Meriones unguiculatus]	48 kDa	0.0046829	0.0015797	0.0044354	3	*	*	*	0
XP_021489292.1	XP_021489292.1	beta-actin-like protein 2 isoform X1 (Meriones unguiculatus)	cs	0	100	XP_021489292.1	0	beta-actin-like protein 2 isoform X1 [Meriones unguiculatus]	42 kDa	0.035874	0.029288	0.038798	3	*	*	*	0
XP_021499809.1 (+4)		calmodulin-3 [Meriones unguiculatus]	st					calmodulin-3 [Meriones unguiculatus]	17 kDa	0.040449	0.032974	0.044697	3	0.054225	0.052069	0.048599	3
XP_021487879.1	XP_021487879.1	calreticulin (Meriones unguiculatus)	uc	0	100	XP_021487879.1	0	calreticulin [Meriones unguiculatus]	48 kDa	0.0089685	0.0065162	*	2	*	*	*	0
XP_021488790.1	XP_021488790.1	cancer-associated gene 1 protein (Meriones unguiculatus)	uc	0	100	XP_021488790.1	0	cancer-associated gene 1 protein [Meriones unguiculatus]	98 kDa	*	0.00060007	*	1	0.0017344	0.0020355	0.0015087	3
XP_021519335.1	XP_021519335.1	cathepsin G-like (Meriones unguiculatus)	s/protease	0	100	XP_021519335.1	1e-156	cathepsin G-like [Meriones unguiculatus]	30 kDa	*	*	*	0	0.0081915	0.0080115	0.0079174	3
XP_021489477.1	XP_021489477.1	chitotriosidase-1 (Meriones unguiculatus)	met/carb	0	81.6	XP_021489477.1	0	chitinase-3-like protein 1 isoform X1 [Meriones unguiculatus]	44 kDa	*	*	*	0	*	0.0022047	0.0032682	2
XP_021482311.1	XP_021482311.1	clathrin heavy chain 1 (Meriones unguiculatus)	uc	0	100	XP_021482311.1	0	clathrin heavy chain 1 [Meriones unguiculatus]	192 kDa	0.00051402	0.0012138	0.000568	3	0.00043851	0.0010293	0.0015258	3
XP_021500110.1	XP_021500110.1	COP9 signalosome complex subunit 5 (Meriones unguiculatus)	pe	0	100	XP_021500110.1	0	COP9 signalosome complex subunit 5 [Meriones unguiculatus]	38 kDa	0.0017185	0.0015217	0.001899	3	*	*	*	0
XP_021500729.1	XP_021500729.1	cytoplasmic dynein 1 heavy chain 1 (Meriones unguiculatus)	cs	0	100	XP_021500729.1	0	cytoplasmic dynein 1 heavy chain 1 [Meriones unguiculatus]	532 kDa	0.0004325	0.00040121	0.00040964	3	0.00039532	0.00055675	0.00027511	3
XP_021515480.1	XP_021515480.1	desmoglein-1 (Meriones unguiculatus)	uc	0	100	XP_021515480.1	0	desmoglein-1 [Meriones unguiculatus]	117 kDa	*	*	*	0	*	0.0015788	0.0019503	2
XP_021488775.1	XP_021488775.1	desmoplakin isoform X1 (Meriones unguiculatus)	uc	0	100	XP_021488775.1	0	desmoplakin isoform X1 [Meriones unguiculatus]	333 kDa	*	0.00052779	0.00021955	2	*	*	0.0017693	1
XP_021492754.1	XP_021492754.1	dipeptidyl peptidase 4 (Meriones unguiculatus)	s/protease	0	100	XP_021492754.1	0	dipeptidyl peptidase 4 [Meriones unguiculatus]	88 kDa	*	*	*	0	0.0043094	0.0084293	0.0066642	3
XP_021490877.1	XP_021490877.1	dynein heavy chain 1 axonemal partial (Meriones unguiculatus)	cs	0	100	XP_021490877.1	0	dynein heavy chain 1, axonemal, partial [Meriones unguiculatus]	439 kDa	*	*	*	0	0.00019148	0.00033708	0.00044417	3
XP_021483022.1 (+2)		E3 ubiquitin-protein ligase UBR4 isoform X5 [Meriones unguiculatus]	prot					E3 ubiquitin-protein ligase UBR4 isoform X5 [Meriones unguiculatus]	574 kDa	*	0.00032631	*	1	0.0002122	*	0.00024612	2
XP_021512157.1	XP_021512157.1	elongation factor 1-alpha 1 (Meriones unguiculatus)	ps	0	100	XP_021512157.1	0	elongation factor 1-alpha 1 [Meriones unguiculatus]	47 kDa	0.017273	0.020785	0.021289	3	0.015302	0.013968	0.010846	3
XP_021504581.1	XP_021504581.1	elongation factor 2 (Meriones unguiculatus)	ps	0	100	XP_021504581.1	0	elongation factor 2 [Meriones unguiculatus]	95 kDa	0.0026759	0.0041467	0.0022177	3	0.0012841	*	*	1
XP_021491686.1	XP_021491686.1	envoplakin isoform X2 (Meriones unguiculatus)	uc	0	100	XP_021491686.1	0	envoplakin isoform X2 [Meriones unguiculatus]	231 kDa	0.00028247	0.0003335	*	2	*	0.00042423	*	1
XP_021519633.1	XP_021519633.1	eosinophil peroxidase (Meriones unguiculatus)	detox/ox	0	100	XP_021519633.1	0	eosinophil peroxidase [Meriones unguiculatus]	81 kDa	*	*	*	0	0.0030818	0.0036169	0.0041702	3
XP_021503887.1	XP_021503887.1	eukaryotic initiation factor 4A-I (Meriones unguiculatus)	uc	0	100	XP_021503887.1	0	eukaryotic initiation factor 4A-I [Meriones unguiculatus]	46 kDa	0.0035344	0.0037556	*	2	0.0072365	*	*	1
XP_021509035.1	XP_021509035.1	eukaryotic peptide chain release factor subunit 1 isoform X1 (Meriones unguiculatus)	uc	0	100	XP_021509035.1	0	eukaryotic peptide chain release factor subunit 1 isoform X1 [Meriones unguiculatus]	49 kDa	0.0026269	0.0019384	0.0021771	3	*	*	*	0
XP_021503819.1 (+1)		eukaryotic translation initiation factor 5A-1 [Meriones unguiculatus]	st					eukaryotic translation initiation factor 5A-1 [Meriones unguiculatus]	17 kDa	0.0055908	0.0066008	*	2	*	*	*	0
XP_021508643.1	XP_021508643.1	fascin (Meriones unguiculatus)	uc	0	100	XP_021508643.1	0	fascin [Meriones unguiculatus]	54 kDa	*	0.0092786	0.0025731	2	*	*	*	0
XP_021491664.1	XP_021491664.1	glutamate dehydrogenase 1 mitochondrial (Meriones unguiculatus)	met/energy	0	100	XP_021491664.1	0	glutamate dehydrogenase 1, mitochondrial [Meriones unguiculatus]	61 kDa	0.013372	0.0051616	0.0085251	3	0.0026326	0.0061795	0.0038168	3
XP_021495506.1 (+1)		GTP-binding nuclear protein Ran [Meriones unguiculatus]	nr					GTP-binding nuclear protein Ran [Meriones unguiculatus]	24 kDa	0.018601	0.0070592	0.013214	3	0.015302	0.0079818	0.0078881	3
XP_021513521.1	XP_021513521.1	haptoglobin (Meriones unguiculatus)	uc	0	100	XP_021513521.1	0	haptoglobin [Meriones unguiculatus]	39 kDa	*	*	*	0	0.0063685	0.00872	0.0073865	3
XP_021511562.1 (+1)		heat shock 70 kDa protein 1A isoform X1 [Meriones unguiculatus]	pm					heat shock 70 kDa protein 1A isoform X1 [Meriones unguiculatus]	70 kDa	*	0.0042158	0.0014796	2	0.010281	*	*	1
XP_021498722.1	XP_021498722.1	heat shock cognate 71 kDa protein (Meriones unguiculatus)	pm	0	100	XP_021498722.1	0	heat shock cognate 71 kDa protein [Meriones unguiculatus]	71 kDa	0.045315	0.028849	0.058419	3	0.030699	0.032026	0.032309	3
XP_021516616.1	XP_021516616.1	heat shock cognate 71 kDa protein (Meriones unguiculatus)	pm	0	95.9	XP_021516616.1	0	78 kDa glucose-regulated protein [Meriones unguiculatus]	72 kDa	0.0021941	0.0028496	0.0014547	3	*	*	*	0
XP_021500714.1	XP_021500714.1	heat shock protein HSP 90-alpha (Meriones unguiculatus)	pm	0	100	XP_021500714.1	0	heat shock protein HSP 90-alpha [Meriones unguiculatus]	87 kDa	0.0075824	0.008057	0.0096355	3	0.0038811	0.0062631	0.0061896	3
XP_021504975.1	XP_021504975.1	heat shock protein HSP 90-beta (Meriones unguiculatus)	pm	0	100	XP_021504975.1	0	heat shock protein HSP 90-beta [Meriones unguiculatus]	83 kDa	*	0.0058502	0.0048183	2	0.0030435	0.003572	0.00353	3
XP_021516844.1	XP_021516844.1	heat shock protein HSP 90-beta (Meriones unguiculatus)	pm	0	101.2	XP_021516844.1	0	endoplasmin [Meriones unguiculatus]	93 kDa	0.0010709	0.00084289	0.00078889	3	0.0013703	*	*	1
XP_021500542.1 (+1)		histone H2B type 1 [Meriones unguiculatus]	nr					histone H2B type 1 [Meriones unguiculatus]	14 kDa	0.015944	0.0094122	0.015102	3	0.032062	0.017104	0.023664	3
XP_021486308.1 (+9)		histone H4-like, partial [Meriones unguiculatus]	nr					histone H4-like, partial [Meriones unguiculatus]	11 kDa	0.063776	0.023958	0.060864	3	0.040806	0.052245	0.051631	3
XP_021492674.1	XP_021492674.1	histone-binding protein RBBP4 (Meriones unguiculatus)	nr	0	100	XP_021492674.1	0	histone-binding protein RBBP4 [Meriones unguiculatus]	48 kDa	0.0013506	0.0023918	*	2	*	*	*	0
XP_021486607.1	XP_021486607.1	integrin beta-2 (Meriones unguiculatus)	st	0	100	XP_021486607.1	0	integrin beta-2 [Meriones unguiculatus]	85 kDa	*	*	*	0	0.0023786	0.0044665	0.0060693	3
XP_021501709.1 (+1)		iron-sulfur cluster assembly enzyme ISCU, mitochondrial [Meriones unguiculatus]	uc					iron-sulfur cluster assembly enzyme ISCU, mitochondrial [Meriones unguiculatus]	18 kDa	0.0068741	0.0030435	*	2	*	*	*	0
XP_021509414.1 (+1)		isocitrate dehydrogenase [NADP], mitochondrial [Meriones unguiculatus]	uc					isocitrate dehydrogenase [NADP], mitochondrial [Meriones unguiculatus]	51 kDa	0.0038096	0.0022489	0.0063146	3	0.0024375	*	*	1
XP_021516402.1 (+2)		junction plakoglobin [Meriones unguiculatus]	uc					junction plakoglobin [Meriones unguiculatus]	82 kDa	*	*	*	0	*	0.0034713	0.0040023	2
XP_021484656.1	XP_021484656.1	keratin type I cytoskeletal 10 isoform X2 (Meriones unguiculatus)	uc	0	100	XP_021484656.1	0	keratin, type I cytoskeletal 10 isoform X2 [Meriones unguiculatus]	57 kDa	0.0097722	0.0091086	0.01364	3	0.023036	0.050981	0.063359	3
XP_021484024.1	XP_021484024.1	keratin type I cytoskeletal 14 (Meriones unguiculatus)	uc	0	100	XP_021484024.1	0	keratin, type I cytoskeletal 14 [Meriones unguiculatus]	53 kDa	*	*	*	0	0.0038018	0.0044619	0.011465	3
XP_021516396.1	XP_021516396.1	keratin type I cytoskeletal 16 isoform X2 (Meriones unguiculatus)	uc	0	100	XP_021516396.1	0	keratin, type I cytoskeletal 16 isoform X2 [Meriones unguiculatus]	51 kDa	*	0.0025287	*	1	*	0.002757	0.018164	2
XP_021516394.1	XP_021516394.1	keratin type I cytoskeletal 17 (Meriones unguiculatus)	uc	0	100	XP_021516394.1	0	keratin, type I cytoskeletal 17 [Meriones unguiculatus]	48 kDa	0.0039768	0.004304	0.0051269	3	0.0067853	0.024886	0.05017	3
XP_021481951.1	XP_021481951.1	keratin type I cytoskeletal 19 (Meriones unguiculatus)	cs	0	100	XP_021481951.1	0	keratin, type I cytoskeletal 19 [Meriones unguiculatus]	45 kDa	0.0035519	0.00083872	0.0023549	3	0.0027271	0.0053344	0.011598	3
XP_021516398.1	XP_021516398.1	keratin type I cytoskeletal 42 isoform X2 (Meriones unguiculatus)	uc	0	100	XP_021516398.1	0	keratin, type I cytoskeletal 42 isoform X2 [Meriones unguiculatus]	50 kDa	0.0045044	0.0041785	0.0021332	3	0.0032937	0.0067649	0.013371	3
XP_021520335.1	XP_021520335.1	keratin type II cytoskeletal 1 (Meriones unguiculatus)	uc	0	100	XP_021520335.1	0	keratin, type II cytoskeletal 1 [Meriones unguiculatus]	64 kDa	0.012438	0.010878	0.013744	3	0.019453	0.034592	0.04786	3
XP_021520332.1	XP_021520332.1	keratin type II cytoskeletal 2 epidermal (Meriones unguiculatus)	uc	0	100	XP_021520332.1	0	keratin, type II cytoskeletal 2 epidermal [Meriones unguiculatus]	67 kDa	*	0.0012933	*	1	0.0016821	0.0026322	0.0026013	3
XP_021520329.1	XP_021520329.1	keratin type II cytoskeletal 2 oral isoform X3 (Meriones unguiculatus)	uc	0	100	XP_021520329.1	0	keratin, type II cytoskeletal 2 oral isoform X3 [Meriones unguiculatus]	61 kDa	*	*	*	0	0.0031497	0.0059145	0.0051144	3
XP_021483938.1	XP_021483938.1	keratin type II cytoskeletal 5 (Meriones unguiculatus)	cs	0	100	XP_021483938.1	0	keratin, type II cytoskeletal 5 [Meriones unguiculatus]	62 kDa	0.01072	0.010355	0.012384	3	0.016835	0.033662	0.051346	3
XP_021520333.1	XP_021520333.1	keratin type II cytoskeletal 72 (Meriones unguiculatus)	uc	0	100	XP_021520333.1	0	LOW QUALITY PROTEIN: keratin, type II cytoskeletal 72 [Meriones unguiculatus]	57 kDa	*	*	*	0	*	0.0016578	0.0024574	2
XP_021483475.1	XP_021483475.1	keratin type II cytoskeletal 75 (Meriones unguiculatus)	cs	0	100	XP_021483475.1	0	keratin, type II cytoskeletal 75 [Meriones unguiculatus]	60 kDa	*	*	*	0	*	0.0015645	0.0023192	2
XP_021484098.1	XP_021484098.1	keratin type II cytoskeletal 78-like isoform X1 (Meriones unguiculatus)	uc	0	100	XP_021484098.1	0	keratin, type II cytoskeletal 78-like isoform X1 [Meriones unguiculatus]	94 kDa	*	*	*	0	*	0.00097626	0.00096479	2
XP_021483935.1 (+2)		keratin, type II cytoskeletal 6A isoform X1 [Meriones unguiculatus]	cs					keratin, type II cytoskeletal 6A isoform X1 [Meriones unguiculatus]	35 kDa	0.0017937	0.0015883	*	2	0.0045907	0.012122	0.027953	3
XP_021509711.1	XP_021509711.1	kinesin heavy chain (Meriones unguiculatus)	uc	0	100	XP_021509711.1	0	kinesin heavy chain [Meriones unguiculatus]	109 kDa	0.0024041	0.0012418	0.0016604	3	0.00076912	0.002708	0.0017841	3
XP_021516877.1 (+1)		kinesin-like protein KIF2A isoform X2 [Meriones unguiculatus]	uc					kinesin-like protein KIF2A isoform X2 [Meriones unguiculatus]	82 kDa	0.0007928	0.00070202	*	2	*	*	*	0
XP_021510351.1	XP_021510351.1	lactotransferrin (Meriones unguiculatus)	storage/	0	100	XP_021510351.1	0	lactotransferrin [Meriones unguiculatus]	78 kDa	*	*	*	0	0.0052019	0.01221	0.0090501	3
XP_021514536.1	XP_021514536.1	L-lactate dehydrogenase B chain isoform X1 (Meriones unguiculatus)	uc	0	100	XP_021514536.1	0	L-lactate dehydrogenase B chain isoform X1 [Meriones unguiculatus]	40 kDa	0.0031538	0.0013963	*	2	*	*	*	0
XP_021499308.1	XP_021499308.1	lysozyme C-2 (Meriones unguiculatus)	imm	6e-86	100	XP_021499308.1	6e-86	lysozyme C-2 [Meriones unguiculatus]	17 kDa	*	*	*	0	0.0099258	0.014561	0.01439	3
XP_021514705.1 (+2)		methylmalonyl-CoA mutase, mitochondrial [Meriones unguiculatus]	uc					methylmalonyl-CoA mutase, mitochondrial [Meriones unguiculatus]	83 kDa	0.0042205	0.001812	0.0021199	3	0.0014729	*	*	1
XP_021498027.1	XP_021498027.1	MOB-like protein phocein isoform X2 (Meriones unguiculatus)	uc	0	100	XP_021498027.1	1e-153	MOB-like protein phocein isoform X2 [Meriones unguiculatus]	30 kDa	0.0043984	0.0032456	0.0024301	3	*	*	*	0
XP_021498446.1	XP_021498446.1	multiple epidermal growth factor-like protein 6 isoform X2 (Meriones unguiculatus) - probable fragment	st	5e-17	42.9	XP_021498446.1	0	granulins isoform X2 [Meriones unguiculatus]	66 kDa	*	*	*	0	0.0030004	0.0021128	0.002088	3
XP_021519631.1 (+1)		myeloperoxidase [Meriones unguiculatus]	uc					myeloperoxidase [Meriones unguiculatus]	81 kDa	0.00079942	*	*	1	0.011764	0.011406	0.012458	3
XP_021492393.1	XP_021492393.1	myosin-9 (Meriones unguiculatus)	cs	0	100	XP_021492393.1	0	myosin-9 [Meriones unguiculatus]	202 kDa	0.00065674	0.0041677	0.00072571	3	0.004202	*	*	1
XP_021490275.1	XP_021490275.1	NADH dehydrogenase (ubiquinone) flavoprotein 1 mitochondrial (Meriones unguiculatus)	met/energy	0	100	XP_021490275.1	0	NADH dehydrogenase [ubiquinone] flavoprotein 1, mitochondrial [Meriones unguiculatus]	51 kDa	*	0.0010954	0.0020504	2	*	*	*	0
XP_021490881.1	XP_021490881.1	nucleolar GTP-binding protein 2 (Meriones unguiculatus) - probable fragment	tm	7e-41	57.6	XP_021490881.1	0	guanine nucleotide-binding protein-like 3 [Meriones unguiculatus]	61 kDa	0.0037341	0.0022044	0.0041263	3	0.0027305	0.005608	0.0047504	3
XP_021484831.1	XP_021484831.1	nucleophosmin (Meriones unguiculatus)	uc	0	100	XP_021484831.1	1e-169	nucleophosmin [Meriones unguiculatus]	33 kDa	*	0.0087031	0.0032582	2	*	0.0044283	0.0072938	2
XP_021490719.1 (+2)		peptidyl-prolyl cis-trans isomerase H [Meriones unguiculatus]	met/energy					peptidyl-prolyl cis-trans isomerase H [Meriones unguiculatus]	19 kDa	0.0032429	0.0019144	0.0053751	3	*	*	*	0
XP_021483373.1	XP_021483373.1	phosphoglycerate kinase 1 (Meriones unguiculatus)	uc	0	100	XP_021483373.1	0	phosphoglycerate kinase 1 [Meriones unguiculatus]	41 kDa	0.0066399	0.0030487	0.0057068	3	*	0.003324	*	1
XP_021499969.1	XP_021499969.1	phospholipase B-like 1 (Meriones unguiculatus)	met/lipd	0	100	XP_021499969.1	0	phospholipase B-like 1 [Meriones unguiculatus]	63 kDa	*	*	*	0	*	0.0023726	0.0015631	2
XP_021512064.1 (+2)		plasma membrane calcium-transporting ATPase 3 isoform X1 [Meriones unguiculatus]						plasma membrane calcium-transporting ATPase 3 isoform X1 [Meriones unguiculatus]	138 kDa	*	0.00040693	0.00050782	2	*	0.00069018	*	1
XP_021497311.1	XP_021497311.1	prohibitin (Meriones unguiculatus)	uc	0	100	XP_021497311.1	1e-147	prohibitin [Meriones unguiculatus]	30 kDa	0.0031654	0.0024915	*	2	0.0027004	*	*	1
XP_021492706.1	XP_021492706.1	prohibitin-2 (Meriones unguiculatus)	uc	0	100	XP_021492706.1	1e-163	prohibitin-2 [Meriones unguiculatus]	33 kDa	*	0.0033997	0.0031819	2	0.0036848	*	*	1
XP_021500105.1	XP_021500105.1	propionyl-CoA carboxylase alpha chain mitochondrial isoform X1 (Meriones unguiculatus)	met/energy	0	100	XP_021500105.1		propionyl-CoA carboxylase alpha chain, mitochondrial isoform X1 [Meriones unguiculatus]	79 kDa	0.0011908	0.00093732	*	2	*	*	*	0
XP_021511982.1	XP_021511982.1	prosaposin (Meriones unguiculatus)	met/lipd	0	100	XP_021511982.1	0	prosaposin [Meriones unguiculatus]	60 kDa	*	*	*	0	0.0026856	0.0055158	0.0046723	3
XP_021507423.1	XP_021507243.1	protein PRRC1 (Meriones unguiculatus)	uc	0	100	XP_021507243.1	0	calnexin [Meriones unguiculatus]	68 kDa	0.0019359	0.0019999	*	2	*	*	*	0
XP_021502392.1	XP_021502392.1	protein SET isoform X1 (Meriones unguiculatus)	uc	0	100	XP_021502392.1	1e-169	protein SET isoform X1 [Meriones unguiculatus]	33 kDa	0.0029792	0.0017587	*	2	*	*	*	0
XP_021494475.1 (+1)		pyruvate kinase PKM isoform X1 [Meriones unguiculatus]	uc					pyruvate kinase PKM isoform X1 [Meriones unguiculatus]	58 kDa	0.001081	0.0047859	*	2	0.0027665	*	*	1
XP_021484010.1	XP_021484010.1	radixin isoform X2 (Meriones unguiculatus)	uc	0	91.3	XP_021484010.1	0	moesin, partial [Meriones unguiculatus]	64 kDa	*	0.0024778	0.0011595	2	*	*	*	0
XP_021508389.1	XP_021508389.1	ras-related protein Rab-11A (Meriones unguiculatus)	st	0	100	XP_021508389.1	1e-121	ras-related protein Rab-11A [Meriones unguiculatus]	24 kDa	0.007972	0.0062748	0.010277	3	0.0034005	0.0059864	0.003944	3
XP_021504138.1	XP_021504138.1	ras-related protein Rab-1A (Meriones unguiculatus)	st	0	100	XP_021504138.1	1e-115	ras-related protein Rab-1A [Meriones unguiculatus]	23 kDa	0.014	0.007438	0.0092819	3	0.0089574	0.010513	0.010389	3
XP_021500697.1	XP_021500697.1	ras-related protein Rab-2A (Meriones unguiculatus)	st	0	100	XP_021500697.1	1e-120	ras-related protein Rab-2A [Meriones unguiculatus]	24 kDa	0.01083	0.0071924	0.0089755	3	*	0.0060993	0.0040185	2
XP_021496854.1	XP_021496854.1	ras-related protein Rab-5C (Meriones unguiculatus)	st	0	100	XP_021496854.1	1e-121	ras-related protein Rab-5C [Meriones unguiculatus]	23 kDa	0.003986	0.0023531	0.0029364	3	*	*	*	0
XP_021494490.1	XP_021494490.1	ras-related protein Rab-7a (Meriones unguiculatus)	st	0	100	XP_021494490.1	1e-117	ras-related protein Rab-7a [Meriones unguiculatus]	23 kDa	0.0041593	0.0073661	0.0091923	3	0.0053225	*	0.0041155	2
XP_021494456.1	XP_021494456.1	ras-related protein Rap-1A (Meriones unguiculatus)	st	2e-72	100	XP_021494456.1	2e-72	ras-related protein Rap-1A [Meriones unguiculatus]	15 kDa	*	0.0050954	0.0047689	2	*	*	*	0
XP_021508472.1	XP_021508472.1	rho-related GTP-binding protein RhoB (Meriones unguiculatus)	uc	0	100	XP_021508472.1	1e-112	rho-related GTP-binding protein RhoB [Meriones unguiculatus]	22 kDa	*	0.0034576	*	1	0.0056212	0.0065972	0.0065197	3
XP_021512315.1 (+1)		ruvB-like 2 [Meriones unguiculatus]	uc					ruvB-like 2 [Meriones unguiculatus]	51 kDa	0.0018596	0.0018296	*	2	*	*	*	0
XP_021492177.1	XP_021492177.1	serine/threonine-protein phosphatase 2A catalytic subunit beta isoform (Meriones unguiculatus)	st	0	100	XP_021492177.1	0	serine/threonine-protein phosphatase 2A catalytic subunit beta isoform [Meriones unguiculatus]	36 kDa	0.0065015	0.0060311	0.0082106	3	*	*	*	0
XP_021505157.1	XP_021505157.1	serine/threonine-protein phosphatase 2B catalytic subunit alpha isoform (Meriones unguiculatus)	st	0	100	XP_021505157.1	0	serine/threonine-protein phosphatase 2B catalytic subunit alpha isoform [Meriones unguiculatus]	51 kDa	0.0025454	0.0022539	0.0014064	3	*	*	*	0
XP_021511878.1	XP_021511878.1	serine/threonine-protein phosphatase PP1-alpha catalytic subunit (Meriones unguiculatus)	st	0	100	XP_021511878.1	0	serine/threonine-protein phosphatase PP1-alpha catalytic subunit [Meriones unguiculatus]	37 kDa	0.0078271	0.0077009	0.0076881	3	*	*	*	0
XP_021487368.1	XP_021487368.1	serine--tRNA ligase cytoplasmic isoform X1 (Meriones unguiculatus)	tm	0	100	XP_021487368.1	0	serine--tRNA ligase, cytoplasmic isoform X1 [Meriones unguiculatus]	61 kDa	0.0016063	0.00094825	*	2	*	*	*	0
XP_021518927.1	XP_021518927.1	serotransferrin-like (Meriones unguiculatus)	storage/	0	100	XP_021518927.1	0	serotransferrin-like [Meriones unguiculatus]	111 kDa	*	*	*	0	0.003279	0.0029932	0.002958	3
XP_021497857.1	XP_021497857.1	small nuclear ribonucleoprotein Sm D2 (Meriones unguiculatus)	uc	1e-63	100	XP_021497857.1	1e-63	small nuclear ribonucleoprotein Sm D2 [Meriones unguiculatus]	14 kDa	0.0048643	0.0028715	0.0053751	3	*	*	*	0
XP_021506279.1	XP_021506279.1	sodium/potassium-transporting ATPase subunit alpha-2 (Meriones unguiculatus)	tr	0	100	XP_021506279.1	0	sodium/potassium-transporting ATPase subunit alpha-2 [Meriones unguiculatus]	112 kDa	0.00056273	0.0014949	*	2	0.0032405	0.0050708	0.0037584	3
XP_021501158.1	XP_021501158.1	spectrin alpha chain non-erythrocytic 1 isoform X1 (Meriones unguiculatus)	cs	0	100	XP_021501158.1	0	spectrin alpha chain, non-erythrocytic 1 isoform X1 [Meriones unguiculatus]	285 kDa	0.0017422	0.00095989	0.00077005	3	*	0.00034886	*	1
XP_021491235.1	XP_021491235.1	spectrin beta chain erythrocytic (Meriones unguiculatus)	cs	0	100	XP_021491235.1	0	LOW QUALITY PROTEIN: spectrin beta chain, erythrocytic [Meriones unguiculatus]	268 kDa	0.00061639	0.00021833	0.00081735	3	*	*	*	0
XP_021511552.1	XP_021511552.1	spliceosome RNA helicase DDX39B (Meriones unguiculatus)	tm	0	100	XP_021511552.1	0	spliceosome RNA helicase DDX39B [Meriones unguiculatus]	51 kDa	0.0031817	0.0022539	0.0035159	3	*	*	*	0
XP_021509034.1	XP_021509034.1	stress-70 protein mitochondrial (Meriones unguiculatus)	met/energy	0	100	XP_021509034.1	0	stress-70 protein, mitochondrial [Meriones unguiculatus]	74 kDa	0.01268	0.0074854	0.011676	3	0.0027044	0.0031739	*	2
XP_021487104.1	XP_021487104.1	succinate dehydrogenase (ubiquinone) flavoprotein subunit	met/energy	0	100	XP_021487104.1	0	succinate dehydrogenase [ubiquinone] flavoprotein subunit, mitochondrial [Meriones unguiculatus]	73 kDa	0.0017289	*	0.00095522	2	*	*	*	0
XP_021516570.1	XP_021516570.1	superoxide dismutase (Cu-Zn) (Meriones unguiculatus)	detox/ox	1e-87	100	XP_021516570.1	1e-87	superoxide dismutase [Cu-Zn] [Meriones unguiculatus]	16 kDa	*	*	*	0	0.016693	0.027988	0.022128	3
XP_021491395.1	XP_021491395.1	T-complex protein 1 subunit alpha (Meriones unguiculatus)	uc	0	100	XP_021491395.1	0	T-complex protein 1 subunit alpha [Meriones unguiculatus]	60 kDa	0.0036132	0.0048754	0.0028519	3	0.0033026	0.0031009	0.0030644	3
XP_021482360.1	XP_021482360.1	T-complex protein 1 subunit delta (Meriones unguiculatus)	uc	0	100	XP_021482360.1	0	T-complex protein 1 subunit delta [Meriones unguiculatus]	58 kDa	0.0074544	0.0037719	0.004707	3	0.0020441	0.0015993	0.0031611	3
XP_021507431.1	XP_021507431.1	T-complex protein 1 subunit epsilon (Meriones unguiculatus)	uc	0	100	XP_021507431.1	0	T-complex protein 1 subunit epsilon [Meriones unguiculatus]	60 kDa	0.0047744	0.0053237	0.0064482	3	*	*	*	0
XP_021490195.1	XP_021490195.1	T-complex protein 1 subunit eta (Meriones unguiculatus)	uc	0	100	XP_021490195.1	0	T-complex protein 1 subunit eta [Meriones unguiculatus]	60 kDa	0.013213	0.0065522	0.010513	3	0.0033817	0.0055564	0.0023533	3
XP_021519887.1 (+1)		testis-specific gene 10 protein [Meriones unguiculatus]	uc					testis-specific gene 10 protein [Meriones unguiculatus]	81 kDa	0.0012353	0.00072921	0.001365	3	*	*	*	0
XP_021505160.1	XP_021505160.1	titin partial (Meriones unguiculatus)	uc	0	100	XP_021505160.1	0	titin, partial [Meriones unguiculatus]	3648 kDa	*	1.0295e-05	*	1	2.2317e-05	*	2.5884e-05	2
XP_021518410.1	XP_021518410.1	transforming protein RhoA (Meriones unguiculatus)	uc	0	100	XP_021518410.1	1e-110	transforming protein RhoA [Meriones unguiculatus]	22 kDa	0.016357	0.01229	0.021361	3	*	0.011166	0.011035	2
XP_021506260.1	XP_021506260.1	transgelin-2 (Meriones unguiculatus)	uc	0	100	XP_021506260.1	1e-115	transgelin-2 [Meriones unguiculatus]	22 kDa	*	0.0076622	0.0031873	2	0.011073	0.01083	0.004281	3
XP_021490080.1	XP_021490080.1	transitional endoplasmic reticulum ATPase (Meriones unguiculatus)	pm	0	100	XP_021490080.1	0	transitional endoplasmic reticulum ATPase [Meriones unguiculatus]	89 kDa	0.014955	0.0086182	0.017312	3	0.0031895	0.0042781	0.0036994	3
XP_021492716.1	XP_021492716.1	triosephosphate isomerase (Meriones unguiculatus)	uc	0	100	XP_021492716.1	1e-168	triosephosphate isomerase [Meriones unguiculatus]	31 kDa	0.0030104	0.0023695	*	2	*	*	*	0
XP_021490591.1	XP_021490591.1	tubulin alpha-1B chain (Meriones unguiculatus)	cs	0	100	XP_021490591.1	0	tubulin alpha-1B chain [Meriones unguiculatus]	50 kDa	0.024181	0.015778	0.025314	3	0.027686	0.031538	0.017	3
XP_021492694.1	XP_021492694.1	tubulin alpha-3 chain (Meriones unguiculatus)	cs	0	100	XP_021492694.1	0	tubulin alpha-3 chain [Meriones unguiculatus]	46 kDa	0.0020747	0.0020412	0.0045851	3	0.0035398	0.0072702	0.0041056	3
XP_021506979.1 (+1)		tubulin beta chain isoform X1 [Meriones unguiculatus]	cs					tubulin beta chain isoform X1 [Meriones unguiculatus]	50 kDa	0.0058174	0.0022895	*	2	0.0049629	*	*	1
XP_021506806.1	XP_021506806.1	tubulin beta-4B chain (Meriones unguiculatus)	cs	0	100	XP_021506806.1	0	tubulin beta-4B chain [Meriones unguiculatus]	50 kDa	0.027732	0.019417	0.022092	3	0.04209	0.044555	0.04116	3
XP_021494367.1	XP_021494367.1	tumor necrosis factor alpha-induced protein 8-like protein 3 (Meriones unguiculatus)	imm	0	100	XP_021494367.1	1e-114	tumor necrosis factor alpha-induced protein 8-like protein 3 [Meriones unguiculatus]	23 kDa	0.0028137	*	0.0031091	2	*	*	0.004176	1
XP_021500992.1	XP_021500992.1	tyrosine-protein phosphatase non-receptor type 14 (Meriones unguiculatus)	st	0	100	XP_021500992.1	0	tyrosine-protein phosphatase non-receptor type 14 [Meriones unguiculatus]	134 kDa	*	*	*	0	*	0.0014549	0.0010784	2
XP_021493718.1 (+1)		ubiquitin-60S ribosomal protein L40 [Meriones unguiculatus]	prot					ubiquitin-60S ribosomal protein L40 [Meriones unguiculatus]	15 kDa	0.033632	0.019854	0.042119	3	0.040168	0.070714	0.069883	3
XP_021510188.1	XP_021510188.1	ubiquitin-conjugating enzyme E2 L3 isoform X1 (Meriones unguiculatus)	prot	1e-88	100	XP_021510188.1	1e-88	ubiquitin-conjugating enzyme E2 L3 isoform X1 [Meriones unguiculatus]	18 kDa	*	0.0044005	0.0041186	2	*	*	*	0
XP_021481925.1 (+1)		ubiquitin-like modifier-activating enzyme 1 [Meriones unguiculatus]	prot					ubiquitin-like modifier-activating enzyme 1 [Meriones unguiculatus]	118 kDa	0.001085	0.0004804	0.00089924	3	*	*	*	0
XP_021483297.1	XP_021483297.1	vimentin (Meriones unguiculatus)	uc	0	100	XP_021483297.1	0	vimentin [Meriones unguiculatus]	54 kDa	*	0.0021814	0.0013611	2	0.01655	*	0.0027422	2
XP_021494560.1	XP_021494560.1	voltage-dependent anion-selective channel protein 1 (Meriones unguiculatus)	tr	0	100	XP_021494560.1	1e-163	voltage-dependent anion-selective channel protein 1 [Meriones unguiculatus]	31 kDa	*	0.0011973	*	1	0.0051909	0.0060921	0.0060206	3

## Sheet: ESP
Accession Number		DESCRIPTION	classification	e-value	Coverage	Best match to GERBIL database	E value	Identified Proteins (1531/1532)	Molecular Weight	ESP gerbil 1	ESP gerbil 2	ESP gerbil 3	count
XP_021496554.1	XP_021496554.1	26S protease regulatory subunit 6A isoform X1 (Meriones unguiculatus)	prot	0	100	XP_021496554.1	0	26S protease regulatory subunit 6A isoform X1 [Meriones unguiculatus]	50 kDa	0.0024927	0.0039006	0.0019274	3
XP_021482897.1	XP_021482897.1	40S ribosomal protein S23 (Meriones unguiculatus)	ps	2e-79	100	XP_021482897.1	2e-79	40S ribosomal protein S23 [Meriones unguiculatus]	16 kDa	0.015409	0.0090423	0.0059574	3
XP_021508648.1	XP_021508648.1	actin aortic smooth muscle (Meriones unguiculatus)	cs	0	99	XP_021508648.1	0	actin, cytoplasmic 1 [Meriones unguiculatus]	42 kDa	0.063657	0.083905	0.064745	3
XP_021515975.1 (+1)		adenylate kinase isoenzyme 1 [Meriones unguiculatus]	st					adenylate kinase isoenzyme 1 [Meriones unguiculatus]	22 kDa	0.0056792	0.0066652	0.0065869	3
XP_021508328.1 (+1)		annexin A2 [Meriones unguiculatus]	cs					annexin A2 [Meriones unguiculatus]	39 kDa	0.0075834	0.0063572	0.0062825	3
XP_021509581.1	XP_021509581.1	arylsulfatase B-like (Meriones unguiculatus)	detox	0	100	XP_021509581.1	0	arylsulfatase B-like [Meriones unguiculatus]	72 kDa	0.0011283	0.0013242	0.0019629	3
XP_021501164.1	XP_021501164.1	ATP synthase subunit alpha mitochondrial (Meriones unguiculatus)	met/energy	0	100	XP_021501164.1	0	ATP synthase subunit alpha, mitochondrial [Meriones unguiculatus]	60 kDa	0.0079693	0.0046765	0.0046216	3
XP_021493434.1	XP_021493434.1	ATP synthase subunit beta mitochondrial (Meriones unguiculatus)	met/energy	0	100	XP_021493434.1	0	ATP synthase subunit beta, mitochondrial [Meriones unguiculatus]	56 kDa	0.010414	0.010592	0.0080521	3
XP_021507811.1	XP_021507811.1	ATP synthase subunit beta mitochondrial (Meriones unguiculatus)	met/energy	2e-26	92.4	XP_021507811.1	0	V-type proton ATPase subunit B, brain isoform [Meriones unguiculatus]	59 kDa	0.0013602	0.0023945	0.0031552	3
XP_021499809.1 (+4)		calmodulin-3 [Meriones unguiculatus]	st					calmodulin-3 [Meriones unguiculatus]	17 kDa	0.054225	0.052069	0.048599	3
XP_021488790.1	XP_021488790.1	cancer-associated gene 1 protein (Meriones unguiculatus)	uc	0	100	XP_021488790.1	0	cancer-associated gene 1 protein [Meriones unguiculatus]	98 kDa	0.0017344	0.0020355	0.0015087	3
XP_021519335.1	XP_021519335.1	cathepsin G-like (Meriones unguiculatus)	s/protease	0	100	XP_021519335.1	1e-156	cathepsin G-like [Meriones unguiculatus]	30 kDa	0.0081915	0.0080115	0.0079174	3
XP_021482311.1	XP_021482311.1	clathrin heavy chain 1 (Meriones unguiculatus)	uc	0	100	XP_021482311.1	0	clathrin heavy chain 1 [Meriones unguiculatus]	192 kDa	0.00043851	0.0010293	0.0015258	3
XP_021500729.1	XP_021500729.1	cytoplasmic dynein 1 heavy chain 1 (Meriones unguiculatus)	cs	0	100	XP_021500729.1	0	cytoplasmic dynein 1 heavy chain 1 [Meriones unguiculatus]	532 kDa	0.00039532	0.00055675	0.00027511	3
XP_021492754.1	XP_021492754.1	dipeptidyl peptidase 4 (Meriones unguiculatus)	s/protease	0	100	XP_021492754.1	0	dipeptidyl peptidase 4 [Meriones unguiculatus]	88 kDa	0.0043094	0.0084293	0.0066642	3
XP_021490877.1	XP_021490877.1	dynein heavy chain 1 axonemal partial (Meriones unguiculatus)	cs	0	100	XP_021490877.1	0	dynein heavy chain 1, axonemal, partial [Meriones unguiculatus]	439 kDa	0.00019148	0.00033708	0.00044417	3
XP_021512157.1	XP_021512157.1	elongation factor 1-alpha 1 (Meriones unguiculatus)	ps	0	100	XP_021512157.1	0	elongation factor 1-alpha 1 [Meriones unguiculatus]	47 kDa	0.015302	0.013968	0.010846	3
XP_021519633.1	XP_021519633.1	eosinophil peroxidase (Meriones unguiculatus)	detox/ox	0	100	XP_021519633.1	0	eosinophil peroxidase [Meriones unguiculatus]	81 kDa	0.0030818	0.0036169	0.0041702	3
XP_021491664.1	XP_021491664.1	glutamate dehydrogenase 1 mitochondrial (Meriones unguiculatus)	met/energy	0	100	XP_021491664.1	0	glutamate dehydrogenase 1, mitochondrial [Meriones unguiculatus]	61 kDa	0.0026326	0.0061795	0.0038168	3
XP_021495506.1 (+1)		GTP-binding nuclear protein Ran [Meriones unguiculatus]	nr					GTP-binding nuclear protein Ran [Meriones unguiculatus]	24 kDa	0.015302	0.0079818	0.0078881	3
XP_021513521.1	XP_021513521.1	haptoglobin (Meriones unguiculatus)	uc	0	100	XP_021513521.1	0	haptoglobin [Meriones unguiculatus]	39 kDa	0.0063685	0.00872	0.0073865	3
XP_021498722.1	XP_021498722.1	heat shock cognate 71 kDa protein (Meriones unguiculatus)	pm	0	100	XP_021498722.1	0	heat shock cognate 71 kDa protein [Meriones unguiculatus]	71 kDa	0.030699	0.032026	0.032309	3
XP_021500714.1	XP_021500714.1	heat shock protein HSP 90-alpha (Meriones unguiculatus)	pm	0	100	XP_021500714.1	0	heat shock protein HSP 90-alpha [Meriones unguiculatus]	87 kDa	0.0038811	0.0062631	0.0061896	3
XP_021504975.1	XP_021504975.1	heat shock protein HSP 90-beta (Meriones unguiculatus)	pm	0	100	XP_021504975.1	0	heat shock protein HSP 90-beta [Meriones unguiculatus]	83 kDa	0.0030435	0.003572	0.00353	3
XP_021500542.1 (+1)		histone H2B type 1 [Meriones unguiculatus]	nr					histone H2B type 1 [Meriones unguiculatus]	14 kDa	0.032062	0.017104	0.023664	3
XP_021486308.1 (+9)		histone H4-like, partial [Meriones unguiculatus]	nr					histone H4-like, partial [Meriones unguiculatus]	11 kDa	0.040806	0.052245	0.051631	3
XP_021486607.1	XP_021486607.1	integrin beta-2 (Meriones unguiculatus)	st	0	100	XP_021486607.1	0	integrin beta-2 [Meriones unguiculatus]	85 kDa	0.0023786	0.0044665	0.0060693	3
XP_021484656.1	XP_021484656.1	keratin type I cytoskeletal 10 isoform X2 (Meriones unguiculatus)	uc	0	100	XP_021484656.1	0	keratin, type I cytoskeletal 10 isoform X2 [Meriones unguiculatus]	57 kDa	0.023036	0.050981	0.063359	3
XP_021484024.1	XP_021484024.1	keratin type I cytoskeletal 14 (Meriones unguiculatus)	uc	0	100	XP_021484024.1	0	keratin, type I cytoskeletal 14 [Meriones unguiculatus]	53 kDa	0.0038018	0.0044619	0.011465	3
XP_021516394.1	XP_021516394.1	keratin type I cytoskeletal 17 (Meriones unguiculatus)	uc	0	100	XP_021516394.1	0	keratin, type I cytoskeletal 17 [Meriones unguiculatus]	48 kDa	0.0067853	0.024886	0.05017	3
XP_021481951.1	XP_021481951.1	keratin type I cytoskeletal 19 (Meriones unguiculatus)	cs	0	100	XP_021481951.1	0	keratin, type I cytoskeletal 19 [Meriones unguiculatus]	45 kDa	0.0027271	0.0053344	0.011598	3
XP_021516398.1	XP_021516398.1	keratin type I cytoskeletal 42 isoform X2 (Meriones unguiculatus)	uc	0	100	XP_021516398.1	0	keratin, type I cytoskeletal 42 isoform X2 [Meriones unguiculatus]	50 kDa	0.0032937	0.0067649	0.013371	3
XP_021520335.1	XP_021520335.1	keratin type II cytoskeletal 1 (Meriones unguiculatus)	uc	0	100	XP_021520335.1	0	keratin, type II cytoskeletal 1 [Meriones unguiculatus]	64 kDa	0.019453	0.034592	0.04786	3
XP_021520332.1	XP_021520332.1	keratin type II cytoskeletal 2 epidermal (Meriones unguiculatus)	uc	0	100	XP_021520332.1	0	keratin, type II cytoskeletal 2 epidermal [Meriones unguiculatus]	67 kDa	0.0016821	0.0026322	0.0026013	3
XP_021520329.1	XP_021520329.1	keratin type II cytoskeletal 2 oral isoform X3 (Meriones unguiculatus)	uc	0	100	XP_021520329.1	0	keratin, type II cytoskeletal 2 oral isoform X3 [Meriones unguiculatus]	61 kDa	0.0031497	0.0059145	0.0051144	3
XP_021483938.1	XP_021483938.1	keratin type II cytoskeletal 5 (Meriones unguiculatus)	cs	0	100	XP_021483938.1	0	keratin, type II cytoskeletal 5 [Meriones unguiculatus]	62 kDa	0.016835	0.033662	0.051346	3
XP_021483935.1 (+2)		keratin, type II cytoskeletal 6A isoform X1 [Meriones unguiculatus]	cs					keratin, type II cytoskeletal 6A isoform X1 [Meriones unguiculatus]	35 kDa	0.0045907	0.012122	0.027953	3
XP_021509711.1	XP_021509711.1	kinesin heavy chain (Meriones unguiculatus)	uc	0	100	XP_021509711.1	0	kinesin heavy chain [Meriones unguiculatus]	109 kDa	0.00076912	0.002708	0.0017841	3
XP_021510351.1	XP_021510351.1	lactotransferrin (Meriones unguiculatus)	storage/	0	100	XP_021510351.1	0	lactotransferrin [Meriones unguiculatus]	78 kDa	0.0052019	0.01221	0.0090501	3
XP_021499308.1	XP_021499308.1	lysozyme C-2 (Meriones unguiculatus)	imm	6e-86	100	XP_021499308.1	6e-86	lysozyme C-2 [Meriones unguiculatus]	17 kDa	0.0099258	0.014561	0.01439	3
XP_021498446.1	XP_021498446.1	multiple epidermal growth factor-like protein 6 isoform X2 (Meriones unguiculatus) - probable fragment	st	5e-17	42.9	XP_021498446.1	0	granulins isoform X2 [Meriones unguiculatus]	66 kDa	0.0030004	0.0021128	0.002088	3
XP_021519631.1 (+1)		myeloperoxidase [Meriones unguiculatus]	uc					myeloperoxidase [Meriones unguiculatus]	81 kDa	0.011764	0.011406	0.012458	3
XP_021490881.1	XP_021490881.1	nucleolar GTP-binding protein 2 (Meriones unguiculatus) - probable fragment	tm	7e-41	57.6	XP_021490881.1	0	guanine nucleotide-binding protein-like 3 [Meriones unguiculatus]	61 kDa	0.0027305	0.005608	0.0047504	3
XP_021511982.1	XP_021511982.1	prosaposin (Meriones unguiculatus)	met/lipd	0	100	XP_021511982.1	0	prosaposin [Meriones unguiculatus]	60 kDa	0.0026856	0.0055158	0.0046723	3
XP_021508389.1	XP_021508389.1	ras-related protein Rab-11A (Meriones unguiculatus)	st	0	100	XP_021508389.1	1e-121	ras-related protein Rab-11A [Meriones unguiculatus]	24 kDa	0.0034005	0.0059864	0.003944	3
XP_021504138.1	XP_021504138.1	ras-related protein Rab-1A (Meriones unguiculatus)	st	0	100	XP_021504138.1	1e-115	ras-related protein Rab-1A [Meriones unguiculatus]	23 kDa	0.0089574	0.010513	0.010389	3
XP_021508472.1	XP_021508472.1	rho-related GTP-binding protein RhoB (Meriones unguiculatus)	uc	0	100	XP_021508472.1	1e-112	rho-related GTP-binding protein RhoB [Meriones unguiculatus]	22 kDa	0.0056212	0.0065972	0.0065197	3
XP_021518927.1	XP_021518927.1	serotransferrin-like (Meriones unguiculatus)	storage/	0	100	XP_021518927.1	0	serotransferrin-like [Meriones unguiculatus]	111 kDa	0.003279	0.0029932	0.002958	3
XP_021506279.1	XP_021506279.1	sodium/potassium-transporting ATPase subunit alpha-2 (Meriones unguiculatus)	tr	0	100	XP_021506279.1	0	sodium/potassium-transporting ATPase subunit alpha-2 [Meriones unguiculatus]	112 kDa	0.0032405	0.0050708	0.0037584	3
XP_021516570.1	XP_021516570.1	superoxide dismutase (Cu-Zn) (Meriones unguiculatus)	detox/ox	1e-87	100	XP_021516570.1	1e-87	superoxide dismutase [Cu-Zn] [Meriones unguiculatus]	16 kDa	0.016693	0.027988	0.022128	3
XP_021491395.1	XP_021491395.1	T-complex protein 1 subunit alpha (Meriones unguiculatus)	uc	0	100	XP_021491395.1	0	T-complex protein 1 subunit alpha [Meriones unguiculatus]	60 kDa	0.0033026	0.0031009	0.0030644	3
XP_021482360.1	XP_021482360.1	T-complex protein 1 subunit delta (Meriones unguiculatus)	uc	0	100	XP_021482360.1	0	T-complex protein 1 subunit delta [Meriones unguiculatus]	58 kDa	0.0020441	0.0015993	0.0031611	3
XP_021490195.1	XP_021490195.1	T-complex protein 1 subunit eta (Meriones unguiculatus)	uc	0	100	XP_021490195.1	0	T-complex protein 1 subunit eta [Meriones unguiculatus]	60 kDa	0.0033817	0.0055564	0.0023533	3
XP_021506260.1	XP_021506260.1	transgelin-2 (Meriones unguiculatus)	uc	0	100	XP_021506260.1	1e-115	transgelin-2 [Meriones unguiculatus]	22 kDa	0.011073	0.01083	0.004281	3
XP_021490080.1	XP_021490080.1	transitional endoplasmic reticulum ATPase (Meriones unguiculatus)	pm	0	100	XP_021490080.1	0	transitional endoplasmic reticulum ATPase [Meriones unguiculatus]	89 kDa	0.0031895	0.0042781	0.0036994	3
XP_021490591.1	XP_021490591.1	tubulin alpha-1B chain (Meriones unguiculatus)	cs	0	100	XP_021490591.1	0	tubulin alpha-1B chain [Meriones unguiculatus]	50 kDa	0.027686	0.031538	0.017	3
XP_021492694.1	XP_021492694.1	tubulin alpha-3 chain (Meriones unguiculatus)	cs	0	100	XP_021492694.1	0	tubulin alpha-3 chain [Meriones unguiculatus]	46 kDa	0.0035398	0.0072702	0.0041056	3
XP_021506806.1	XP_021506806.1	tubulin beta-4B chain (Meriones unguiculatus)	cs	0	100	XP_021506806.1	0	tubulin beta-4B chain [Meriones unguiculatus]	50 kDa	0.04209	0.044555	0.04116	3
XP_021493718.1 (+1)		ubiquitin-60S ribosomal protein L40 [Meriones unguiculatus]	prot					ubiquitin-60S ribosomal protein L40 [Meriones unguiculatus]	15 kDa	0.040168	0.070714	0.069883	3
XP_021494560.1	XP_021494560.1	voltage-dependent anion-selective channel protein 1 (Meriones unguiculatus)	tr	0	100	XP_021494560.1	1e-163	voltage-dependent anion-selective channel protein 1 [Meriones unguiculatus]	31 kDa	0.0051909	0.0060921	0.0060206	3
XP_021490788.1	XP_021490788.1	14-3-3 protein epsilon (Meriones unguiculatus)	uc	0	100	XP_021490788.1	1e-143	14-3-3 protein epsilon [Meriones unguiculatus]	29 kDa	0.0057608	0.015212	*	2
XP_021488352.1	XP_021488352.1	2-oxoglutarate dehydrogenase mitochondrial isoform X4 (Meriones unguiculatus)	met/energy	0	100	XP_021488352.1	0	2-oxoglutarate dehydrogenase, mitochondrial isoform X4 [Meriones unguiculatus]	118 kDa	0.0014152	0.0012457	*	2
XP_021498024.1 (+1)		60 kDa heat shock protein, mitochondrial [Meriones unguiculatus]	pm					60 kDa heat shock protein, mitochondrial [Meriones unguiculatus]	61 kDa	0.0019228	0.0022566	*	2
XP_021488326.1	XP_021488326.1	alpha-2-macroglobulin (Meriones unguiculatus)	imm	0	105	XP_021488326.1	0	murinoglobulin-2-like [Meriones unguiculatus]	171 kDa	0.00072436	*	0.00084015	2
XP_021504228.1 (+1)		alpha-enolase [Meriones unguiculatus]	met/carb					alpha-enolase [Meriones unguiculatus]	47 kDa	0.0033848	*	0.0049073	2
XP_021514606.1 (+1)		aminopeptidase N [Meriones unguiculatus]	s/protease					aminopeptidase N [Meriones unguiculatus]	111 kDa	0.0015021	0.0013221	*	2
XP_021482317.1	XP_021482317.1	anionic trypsin-2 (Meriones unguiculatus)	s/protease	0	100	XP_021482317.1	1e-145	anionic trypsin-2 [Meriones unguiculatus]	26 kDa	*	0.031538	0.031167	2
XP_021489477.1	XP_021489477.1	chitotriosidase-1 (Meriones unguiculatus)	met/carb	0	81.6	XP_021489477.1	0	chitinase-3-like protein 1 isoform X1 [Meriones unguiculatus]	44 kDa	*	0.0022047	0.0032682	2
XP_021515480.1	XP_021515480.1	desmoglein-1 (Meriones unguiculatus)	uc	0	100	XP_021515480.1	0	desmoglein-1 [Meriones unguiculatus]	117 kDa	*	0.0015788	0.0019503	2
XP_021483022.1 (+2)		E3 ubiquitin-protein ligase UBR4 isoform X5 [Meriones unguiculatus]	prot					E3 ubiquitin-protein ligase UBR4 isoform X5 [Meriones unguiculatus]	574 kDa	0.0002122	*	0.00024612	2
XP_021516402.1 (+2)		junction plakoglobin [Meriones unguiculatus]	uc					junction plakoglobin [Meriones unguiculatus]	82 kDa	*	0.0034713	0.0040023	2
XP_021516396.1	XP_021516396.1	keratin type I cytoskeletal 16 isoform X2 (Meriones unguiculatus)	uc	0	100	XP_021516396.1	0	keratin, type I cytoskeletal 16 isoform X2 [Meriones unguiculatus]	51 kDa	*	0.002757	0.018164	2
XP_021520333.1	XP_021520333.1	keratin type II cytoskeletal 72 (Meriones unguiculatus)	uc	0	100	XP_021520333.1	0	LOW QUALITY PROTEIN: keratin, type II cytoskeletal 72 [Meriones unguiculatus]	57 kDa	*	0.0016578	0.0024574	2
XP_021483475.1	XP_021483475.1	keratin type II cytoskeletal 75 (Meriones unguiculatus)	cs	0	100	XP_021483475.1	0	keratin, type II cytoskeletal 75 [Meriones unguiculatus]	60 kDa	*	0.0015645	0.0023192	2
XP_021484098.1	XP_021484098.1	keratin type II cytoskeletal 78-like isoform X1 (Meriones unguiculatus)	uc	0	100	XP_021484098.1	0	keratin, type II cytoskeletal 78-like isoform X1 [Meriones unguiculatus]	94 kDa	*	0.00097626	0.00096479	2
XP_021484831.1	XP_021484831.1	nucleophosmin (Meriones unguiculatus)	uc	0	100	XP_021484831.1	1e-169	nucleophosmin [Meriones unguiculatus]	33 kDa	*	0.0044283	0.0072938	2
XP_021499969.1	XP_021499969.1	phospholipase B-like 1 (Meriones unguiculatus)	met/lipd	0	100	XP_021499969.1	0	phospholipase B-like 1 [Meriones unguiculatus]	63 kDa	*	0.0023726	0.0015631	2
XP_021500697.1	XP_021500697.1	ras-related protein Rab-2A (Meriones unguiculatus)	st	0	100	XP_021500697.1	1e-120	ras-related protein Rab-2A [Meriones unguiculatus]	24 kDa	*	0.0060993	0.0040185	2
XP_021494490.1	XP_021494490.1	ras-related protein Rab-7a (Meriones unguiculatus)	st	0	100	XP_021494490.1	1e-117	ras-related protein Rab-7a [Meriones unguiculatus]	23 kDa	0.0053225	*	0.0041155	2
XP_021509034.1	XP_021509034.1	stress-70 protein mitochondrial (Meriones unguiculatus)	met/energy	0	100	XP_021509034.1	0	stress-70 protein, mitochondrial [Meriones unguiculatus]	74 kDa	0.0027044	0.0031739	*	2
XP_021505160.1	XP_021505160.1	titin partial (Meriones unguiculatus)	uc	0	100	XP_021505160.1	0	titin, partial [Meriones unguiculatus]	3648 kDa	2.2317e-05	*	2.5884e-05	2
XP_021518410.1	XP_021518410.1	transforming protein RhoA (Meriones unguiculatus)	uc	0	100	XP_021518410.1	1e-110	transforming protein RhoA [Meriones unguiculatus]	22 kDa	*	0.011166	0.011035	2
XP_021500992.1	XP_021500992.1	tyrosine-protein phosphatase non-receptor type 14 (Meriones unguiculatus)	st	0	100	XP_021500992.1	0	tyrosine-protein phosphatase non-receptor type 14 [Meriones unguiculatus]	134 kDa	*	0.0014549	0.0010784	2
XP_021483297.1	XP_021483297.1	vimentin (Meriones unguiculatus)	uc	0	100	XP_021483297.1	0	vimentin [Meriones unguiculatus]	54 kDa	0.01655	*	0.0027422	2

## Sheet: ESP no keratin
Accession Number		DESCRIPTION	classification	e-value	Coverage	Best match to GERBIL database	E value	Identified Proteins (1531/1532)	Molecular Weight	ESP gerbil 1	ESP gerbil 2	ESP gerbil 3	count	notes	sum Spectra count	contig/total	sum Spectra count	contig/total	x10000
XP_021490788.1	XP_021490788.1	14-3-3 protein epsilon (Meriones unguiculatus)	uc	0	100	XP_021490788.1	1e-143	14-3-3 protein epsilon [Meriones unguiculatus]	29 kDa	0.0057608	0.015212	*	2		0.0209728	2.13996	0.0209728	0.00980054	98.0054
XP_021496554.1	XP_021496554.1	26S protease regulatory subunit 6A isoform X1 (Meriones unguiculatus)	prot	0	100	XP_021496554.1	0	26S protease regulatory subunit 6A isoform X1 [Meriones unguiculatus]	50 kDa	0.0024927	0.0039006	0.0019274	3		0.0083207		0.0083207	0.00388824	38.8824
XP_021488352.1	XP_021488352.1	2-oxoglutarate dehydrogenase mitochondrial isoform X4 (Meriones unguiculatus)	met/energy	0	100	XP_021488352.1	0	2-oxoglutarate dehydrogenase, mitochondrial isoform X4 [Meriones unguiculatus]	118 kDa	0.0014152	0.0012457	*	2		0.0026609		0.0026609	0.00124343	12.4343
XP_021482897.1	XP_021482897.1	40S ribosomal protein S23 (Meriones unguiculatus)	ps	2e-79	100	XP_021482897.1	2e-79	40S ribosomal protein S23 [Meriones unguiculatus]	16 kDa	0.015409	0.0090423	0.0059574	3		0.0304087		0.0304087	0.0142099	142.099
XP_021498024.1 (+1)		60 kDa heat shock protein, mitochondrial [Meriones unguiculatus]	pm					60 kDa heat shock protein, mitochondrial [Meriones unguiculatus]	61 kDa	0.0019228	0.0022566	*	2		0.0041794		0.0041794	0.00195302	19.5302
XP_021508648.1	XP_021508648.1	actin aortic smooth muscle (Meriones unguiculatus)	cs	0	99	XP_021508648.1	0	actin, cytoplasmic 1 [Meriones unguiculatus]	42 kDa	0.063657	0.083905	0.064745	3		0.212307		0.212307	0.0992106	992.106
XP_021515975.1 (+1)		adenylate kinase isoenzyme 1 [Meriones unguiculatus]	st					adenylate kinase isoenzyme 1 [Meriones unguiculatus]	22 kDa	0.0056792	0.0066652	0.0065869	3		0.0189313		0.0189313	0.00884655	88.4655
XP_021488326.1	XP_021488326.1	alpha-2-macroglobulin (Meriones unguiculatus)	imm	0	105	XP_021488326.1	0	murinoglobulin-2-like [Meriones unguiculatus]	171 kDa	0.00072436	*	0.00084015	2		0.00156451		0.00156451	0.000731092	7.31092
XP_021504228.1 (+1)		alpha-enolase [Meriones unguiculatus]	met/carb					alpha-enolase [Meriones unguiculatus]	47 kDa	0.0033848	*	0.0049073	2		0.0082921		0.0082921	0.00387488	38.7488
XP_021514606.1 (+1)		aminopeptidase N [Meriones unguiculatus]	s/protease					aminopeptidase N [Meriones unguiculatus]	111 kDa	0.0015021	0.0013221	*	2		0.0028242		0.0028242	0.00131974	13.1974
XP_021482317.1	XP_021482317.1	anionic trypsin-2 (Meriones unguiculatus)	s/protease	0	100	XP_021482317.1	1e-145	anionic trypsin-2 [Meriones unguiculatus]	26 kDa	*	0.031538	0.031167	2		0.062705		0.062705	0.0293019	293.019
XP_021508328.1 (+1)		annexin A2 [Meriones unguiculatus]	cs					annexin A2 [Meriones unguiculatus]	39 kDa	0.0075834	0.0063572	0.0062825	3		0.0202231		0.0202231	0.00945021	94.5021
XP_021509581.1	XP_021509581.1	arylsulfatase B-like (Meriones unguiculatus)	detox	0	100	XP_021509581.1	0	arylsulfatase B-like [Meriones unguiculatus]	72 kDa	0.0011283	0.0013242	0.0019629	3		0.0044154		0.0044154	0.00206331	20.6331
XP_021501164.1	XP_021501164.1	ATP synthase subunit alpha mitochondrial (Meriones unguiculatus)	met/energy	0	100	XP_021501164.1	0	ATP synthase subunit alpha, mitochondrial [Meriones unguiculatus]	60 kDa	0.0079693	0.0046765	0.0046216	3		0.0172674		0.0172674	0.00806902	80.6902
XP_021493434.1	XP_021493434.1	ATP synthase subunit beta mitochondrial (Meriones unguiculatus)	met/energy	0	100	XP_021493434.1	0	ATP synthase subunit beta, mitochondrial [Meriones unguiculatus]	56 kDa	0.010414	0.010592	0.0080521	3		0.0290581		0.0290581	0.0135788	135.788
XP_021507811.1	XP_021507811.1	ATP synthase subunit beta mitochondrial (Meriones unguiculatus)	met/energy	2e-26	92.4	XP_021507811.1	0	V-type proton ATPase subunit B, brain isoform [Meriones unguiculatus]	59 kDa	0.0013602	0.0023945	0.0031552	3		0.0069099		0.0069099	0.00322898	32.2898
XP_021499809.1 (+4)		calmodulin-3 [Meriones unguiculatus]	st					calmodulin-3 [Meriones unguiculatus]	17 kDa	0.054225	0.052069	0.048599	3		0.154893		0.154893	0.0723812	723.812
XP_021488790.1	XP_021488790.1	cancer-associated gene 1 protein (Meriones unguiculatus)	uc	0	100	XP_021488790.1	0	cancer-associated gene 1 protein [Meriones unguiculatus]	98 kDa	0.0017344	0.0020355	0.0015087	3		0.0052786		0.0052786	0.00246668	24.6668
XP_021519335.1	XP_021519335.1	cathepsin G-like (Meriones unguiculatus)	s/protease	0	100	XP_021519335.1	1e-156	cathepsin G-like [Meriones unguiculatus]	30 kDa	0.0081915	0.0080115	0.0079174	3		0.0241204		0.0241204	0.0112714	112.714
XP_021489477.1	XP_021489477.1	chitotriosidase-1 (Meriones unguiculatus)	met/carb	0	81.6	XP_021489477.1	0	chitinase-3-like protein 1 isoform X1 [Meriones unguiculatus]	44 kDa	*	0.0022047	0.0032682	2		0.0054729		0.0054729	0.00255747	25.5747
XP_021482311.1	XP_021482311.1	clathrin heavy chain 1 (Meriones unguiculatus)	uc	0	100	XP_021482311.1	0	clathrin heavy chain 1 [Meriones unguiculatus]	192 kDa	0.00043851	0.0010293	0.0015258	3		0.00299361		0.00299361	0.00139891	13.9891
XP_021500729.1	XP_021500729.1	cytoplasmic dynein 1 heavy chain 1 (Meriones unguiculatus)	cs	0	100	XP_021500729.1	0	cytoplasmic dynein 1 heavy chain 1 [Meriones unguiculatus]	532 kDa	0.00039532	0.00055675	0.00027511	3		0.00122718		0.00122718	0.000573459	5.73459
XP_021515480.1	XP_021515480.1	desmoglein-1 (Meriones unguiculatus)	uc	0	100	XP_021515480.1	0	desmoglein-1 [Meriones unguiculatus]	117 kDa	*	0.0015788	0.0019503	2		0.0035291		0.0035291	0.00164914	16.4914
XP_021492754.1	XP_021492754.1	dipeptidyl peptidase 4 (Meriones unguiculatus)	s/protease	0	100	XP_021492754.1	0	dipeptidyl peptidase 4 [Meriones unguiculatus]	88 kDa	0.0043094	0.0084293	0.0066642	3		0.0194029		0.0194029	0.00906693	90.6693
XP_021490877.1	XP_021490877.1	dynein heavy chain 1 axonemal partial (Meriones unguiculatus)	cs	0	100	XP_021490877.1	0	dynein heavy chain 1, axonemal, partial [Meriones unguiculatus]	439 kDa	0.00019148	0.00033708	0.00044417	3		0.00097273		0.00097273	0.000454555	4.54555
XP_021483022.1 (+2)		E3 ubiquitin-protein ligase UBR4 isoform X5 [Meriones unguiculatus]	prot					E3 ubiquitin-protein ligase UBR4 isoform X5 [Meriones unguiculatus]	574 kDa	0.0002122	*	0.00024612	2		0.00045832		0.00045832	0.000214172	2.14172
XP_021512157.1	XP_021512157.1	elongation factor 1-alpha 1 (Meriones unguiculatus)	ps	0	100	XP_021512157.1	0	elongation factor 1-alpha 1 [Meriones unguiculatus]	47 kDa	0.015302	0.013968	0.010846	3		0.040116		0.040116	0.0187461	187.461
XP_021519633.1	XP_021519633.1	eosinophil peroxidase (Meriones unguiculatus)	detox/ox	0	100	XP_021519633.1	0	eosinophil peroxidase [Meriones unguiculatus]	81 kDa	0.0030818	0.0036169	0.0041702	3		0.0108689		0.0108689	0.00507901	50.7901
XP_021491664.1	XP_021491664.1	glutamate dehydrogenase 1 mitochondrial (Meriones unguiculatus)	met/energy	0	100	XP_021491664.1	0	glutamate dehydrogenase 1, mitochondrial [Meriones unguiculatus]	61 kDa	0.0026326	0.0061795	0.0038168	3		0.0126289		0.0126289	0.00590146	59.0146
XP_021495506.1 (+1)		GTP-binding nuclear protein Ran [Meriones unguiculatus]	nr					GTP-binding nuclear protein Ran [Meriones unguiculatus]	24 kDa	0.015302	0.0079818	0.0078881	3		0.0311719		0.0311719	0.0145666	145.666
XP_021513521.1	XP_021513521.1	haptoglobin (Meriones unguiculatus)	uc	0	100	XP_021513521.1	0	haptoglobin [Meriones unguiculatus]	39 kDa	0.0063685	0.00872	0.0073865	3		0.022475		0.022475	0.0105025	105.025
XP_021498722.1	XP_021498722.1	heat shock cognate 71 kDa protein (Meriones unguiculatus)	pm	0	100	XP_021498722.1	0	heat shock cognate 71 kDa protein [Meriones unguiculatus]	71 kDa	0.030699	0.032026	0.032309	3		0.095034		0.095034	0.0444092	444.092
XP_021500714.1	XP_021500714.1	heat shock protein HSP 90-alpha (Meriones unguiculatus)	pm	0	100	XP_021500714.1	0	heat shock protein HSP 90-alpha [Meriones unguiculatus]	87 kDa	0.0038811	0.0062631	0.0061896	3		0.0163338		0.0163338	0.00763275	76.3275
XP_021504975.1	XP_021504975.1	heat shock protein HSP 90-beta (Meriones unguiculatus)	pm	0	100	XP_021504975.1	0	heat shock protein HSP 90-beta [Meriones unguiculatus]	83 kDa	0.0030435	0.003572	0.00353	3		0.0101455		0.0101455	0.00474097	47.4097
XP_021500542.1 (+1)		histone H2B type 1 [Meriones unguiculatus]	nr					histone H2B type 1 [Meriones unguiculatus]	14 kDa	0.032062	0.017104	0.023664	3		0.07283		0.07283	0.0340333	340.333
XP_021486308.1 (+9)		histone H4-like, partial [Meriones unguiculatus]	nr					histone H4-like, partial [Meriones unguiculatus]	11 kDa	0.040806	0.052245	0.051631	3		0.144682		0.144682	0.0676096	676.096
XP_021486607.1	XP_021486607.1	integrin beta-2 (Meriones unguiculatus)	st	0	100	XP_021486607.1	0	integrin beta-2 [Meriones unguiculatus]	85 kDa	0.0023786	0.0044665	0.0060693	3		0.0129144		0.0129144	0.00603487	60.3487
XP_021516402.1 (+2)		junction plakoglobin [Meriones unguiculatus]	uc					junction plakoglobin [Meriones unguiculatus]	82 kDa	*	0.0034713	0.0040023	2		0.0074736		0.0074736	0.0034924	34.924
XP_021484656.1	XP_021484656.1	keratin type I cytoskeletal 10 isoform X2 (Meriones unguiculatus)	uc	0	100	XP_021484656.1	0	keratin, type I cytoskeletal 10 isoform X2 [Meriones unguiculatus]	57 kDa	0.023036	0.050981	0.063359	3		0.137376		0.137376	0.0641955	641.955
XP_021509711.1	XP_021509711.1	kinesin heavy chain (Meriones unguiculatus)	uc	0	100	XP_021509711.1	0	kinesin heavy chain [Meriones unguiculatus]	109 kDa	0.00076912	0.002708	0.0017841	3		0.00526122		0.00526122	0.00245856	24.5856
XP_021510351.1	XP_021510351.1	lactotransferrin (Meriones unguiculatus)	storage/	0	100	XP_021510351.1	0	lactotransferrin [Meriones unguiculatus]	78 kDa	0.0052019	0.01221	0.0090501	3		0.026462		0.026462	0.0123656	123.656
XP_021499308.1	XP_021499308.1	lysozyme C-2 (Meriones unguiculatus)	imm	6e-86	100	XP_021499308.1	6e-86	lysozyme C-2 [Meriones unguiculatus]	17 kDa	0.0099258	0.014561	0.01439	3		0.0388768		0.0388768	0.018167	181.67
XP_021498446.1	XP_021498446.1	multiple epidermal growth factor-like protein 6 isoform X2 (Meriones unguiculatus) - probable fragment	st	5e-17	42.9	XP_021498446.1	0	granulins isoform X2 [Meriones unguiculatus]	66 kDa	0.0030004	0.0021128	0.002088	3		0.0072012		0.0072012	0.0033651	33.651
XP_021519631.1 (+1)		myeloperoxidase [Meriones unguiculatus]	uc					myeloperoxidase [Meriones unguiculatus]	81 kDa	0.011764	0.011406	0.012458	3		0.035628		0.035628	0.0166489	166.489
XP_021490881.1	XP_021490881.1	nucleolar GTP-binding protein 2 (Meriones unguiculatus) - probable fragment	tm	7e-41	57.6	XP_021490881.1	0	guanine nucleotide-binding protein-like 3 [Meriones unguiculatus]	61 kDa	0.0027305	0.005608	0.0047504	3		0.0130889		0.0130889	0.00611641	61.1641
XP_021484831.1	XP_021484831.1	nucleophosmin (Meriones unguiculatus)	uc	0	100	XP_021484831.1	1e-169	nucleophosmin [Meriones unguiculatus]	33 kDa	*	0.0044283	0.0072938	2		0.0117221		0.0117221	0.00547771	54.7771
XP_021499969.1	XP_021499969.1	phospholipase B-like 1 (Meriones unguiculatus)	met/lipd	0	100	XP_021499969.1	0	phospholipase B-like 1 [Meriones unguiculatus]	63 kDa	*	0.0023726	0.0015631	2		0.0039357		0.0039357	0.00183914	18.3914
XP_021511982.1	XP_021511982.1	prosaposin (Meriones unguiculatus)	met/lipd	0	100	XP_021511982.1	0	prosaposin [Meriones unguiculatus]	60 kDa	0.0026856	0.0055158	0.0046723	3		0.0128737		0.0128737	0.00601585	60.1585
XP_021508389.1	XP_021508389.1	ras-related protein Rab-11A (Meriones unguiculatus)	st	0	100	XP_021508389.1	1e-121	ras-related protein Rab-11A [Meriones unguiculatus]	24 kDa	0.0034005	0.0059864	0.003944	3		0.0133309		0.0133309	0.0062295	62.295
XP_021504138.1	XP_021504138.1	ras-related protein Rab-1A (Meriones unguiculatus)	st	0	100	XP_021504138.1	1e-115	ras-related protein Rab-1A [Meriones unguiculatus]	23 kDa	0.0089574	0.010513	0.010389	3		0.0298594		0.0298594	0.0139532	139.532
XP_021500697.1	XP_021500697.1	ras-related protein Rab-2A (Meriones unguiculatus)	st	0	100	XP_021500697.1	1e-120	ras-related protein Rab-2A [Meriones unguiculatus]	24 kDa	*	0.0060993	0.0040185	2		0.0101178		0.0101178	0.00472803	47.2803
XP_021494490.1	XP_021494490.1	ras-related protein Rab-7a (Meriones unguiculatus)	st	0	100	XP_021494490.1	1e-117	ras-related protein Rab-7a [Meriones unguiculatus]	23 kDa	0.0053225	*	0.0041155	2		0.009438		0.009438	0.00441036	44.1036
XP_021508472.1	XP_021508472.1	rho-related GTP-binding protein RhoB (Meriones unguiculatus)	uc	0	100	XP_021508472.1	1e-112	rho-related GTP-binding protein RhoB [Meriones unguiculatus]	22 kDa	0.0056212	0.0065972	0.0065197	3		0.0187381		0.0187381	0.00875627	87.5627
XP_021518927.1	XP_021518927.1	serotransferrin-like (Meriones unguiculatus)	storage/	0	100	XP_021518927.1	0	serotransferrin-like [Meriones unguiculatus]	111 kDa	0.003279	0.0029932	0.002958	3		0.0092302		0.0092302	0.00431325	43.1325
XP_021506279.1	XP_021506279.1	sodium/potassium-transporting ATPase subunit alpha-2 (Meriones unguiculatus)	tr	0	100	XP_021506279.1	0	sodium/potassium-transporting ATPase subunit alpha-2 [Meriones unguiculatus]	112 kDa	0.0032405	0.0050708	0.0037584	3		0.0120697		0.0120697	0.00564014	56.4014
XP_021509034.1	XP_021509034.1	stress-70 protein mitochondrial (Meriones unguiculatus)	met/energy	0	100	XP_021509034.1	0	stress-70 protein, mitochondrial [Meriones unguiculatus]	74 kDa	0.0027044	0.0031739	*	2		0.0058783		0.0058783	0.00274692	27.4692
XP_021516570.1	XP_021516570.1	superoxide dismutase (Cu-Zn) (Meriones unguiculatus)	detox/ox	1e-87	100	XP_021516570.1	1e-87	superoxide dismutase [Cu-Zn] [Meriones unguiculatus]	16 kDa	0.016693	0.027988	0.022128	3		0.066809		0.066809	0.0312197	312.197
XP_021491395.1	XP_021491395.1	T-complex protein 1 subunit alpha (Meriones unguiculatus)	uc	0	100	XP_021491395.1	0	T-complex protein 1 subunit alpha [Meriones unguiculatus]	60 kDa	0.0033026	0.0031009	0.0030644	3		0.0094679		0.0094679	0.00442433	44.2433
XP_021482360.1	XP_021482360.1	T-complex protein 1 subunit delta (Meriones unguiculatus)	uc	0	100	XP_021482360.1	0	T-complex protein 1 subunit delta [Meriones unguiculatus]	58 kDa	0.0020441	0.0015993	0.0031611	3		0.0068045		0.0068045	0.00317973	31.7973
XP_021490195.1	XP_021490195.1	T-complex protein 1 subunit eta (Meriones unguiculatus)	uc	0	100	XP_021490195.1	0	T-complex protein 1 subunit eta [Meriones unguiculatus]	60 kDa	0.0033817	0.0055564	0.0023533	3		0.0112914		0.0112914	0.00527645	52.7645
XP_021505160.1	XP_021505160.1	titin partial (Meriones unguiculatus)	uc	0	100	XP_021505160.1	0	titin, partial [Meriones unguiculatus]	3648 kDa	2.2317e-05	*	2.5884e-05	2		4.8201e-05		4.8201e-05	2.25242e-05	0.225242
XP_021518410.1	XP_021518410.1	transforming protein RhoA (Meriones unguiculatus)	uc	0	100	XP_021518410.1	1e-110	transforming protein RhoA [Meriones unguiculatus]	22 kDa	*	0.011166	0.011035	2		0.022201		0.022201	0.0103745	103.745
XP_021506260.1	XP_021506260.1	transgelin-2 (Meriones unguiculatus)	uc	0	100	XP_021506260.1	1e-115	transgelin-2 [Meriones unguiculatus]	22 kDa	0.011073	0.01083	0.004281	3		0.026184		0.026184	0.0122357	122.357
XP_021490080.1	XP_021490080.1	transitional endoplasmic reticulum ATPase (Meriones unguiculatus)	pm	0	100	XP_021490080.1	0	transitional endoplasmic reticulum ATPase [Meriones unguiculatus]	89 kDa	0.0031895	0.0042781	0.0036994	3		0.011167		0.011167	0.00521831	52.1831
XP_021490591.1	XP_021490591.1	tubulin alpha-1B chain (Meriones unguiculatus)	cs	0	100	XP_021490591.1	0	tubulin alpha-1B chain [Meriones unguiculatus]	50 kDa	0.027686	0.031538	0.017	3		0.076224		0.076224	0.0356193	356.193
XP_021492694.1	XP_021492694.1	tubulin alpha-3 chain (Meriones unguiculatus)	cs	0	100	XP_021492694.1	0	tubulin alpha-3 chain [Meriones unguiculatus]	46 kDa	0.0035398	0.0072702	0.0041056	3		0.0149156		0.0149156	0.00697003	69.7003
XP_021506806.1	XP_021506806.1	tubulin beta-4B chain (Meriones unguiculatus)	cs	0	100	XP_021506806.1	0	tubulin beta-4B chain [Meriones unguiculatus]	50 kDa	0.04209	0.044555	0.04116	3		0.127805		0.127805	0.059723	597.23
XP_021500992.1	XP_021500992.1	tyrosine-protein phosphatase non-receptor type 14 (Meriones unguiculatus)	st	0	100	XP_021500992.1	0	tyrosine-protein phosphatase non-receptor type 14 [Meriones unguiculatus]	134 kDa	*	0.0014549	0.0010784	2		0.0025333		0.0025333	0.00118381	11.8381
XP_021493718.1 (+1)		ubiquitin-60S ribosomal protein L40 [Meriones unguiculatus]	prot					ubiquitin-60S ribosomal protein L40 [Meriones unguiculatus]	15 kDa	0.040168	0.070714	0.069883	3		0.180765		0.180765	0.0844711	844.711
XP_021483297.1	XP_021483297.1	vimentin (Meriones unguiculatus)	uc	0	100	XP_021483297.1	0	vimentin [Meriones unguiculatus]	54 kDa	0.01655	*	0.0027422	2		0.0192922		0.0192922	0.0090152	90.152
XP_021494560.1	XP_021494560.1	voltage-dependent anion-selective channel protein 1 (Meriones unguiculatus)	tr	0	100	XP_021494560.1	1e-163	voltage-dependent anion-selective channel protein 1 [Meriones unguiculatus]	31 kDa	0.0051909	0.0060921	0.0060206	3		0.0173036		0.0173036	0.00808593	80.8593

## Sheet: esp Categories no kerat
classification	x10000
uc	98.0054							Cytoskeletal
prot	38.8824		Table 1: Functional classification of transcripts originating from					Extracellular matrix/cell adhesion
met/energy	12.4343		Class	Number of Contigs	Number of NSAF	NSAF / Contig		Immunity
ps	142.099		Nuclear regulation	3	1162	387.333		Metabolism, amino acid
pm	19.5302		Transcription machinery	1	61	61		Metabolism, carbohydrate
cs	992.106		Protein synthesis machinery	2	329	164.5		Metabolism, energy
st	88.4655		Protein modification machinery	5	639	127.8		Metabolism, intermediate
imm	7.31092		Proteasome machinery	3	886	295.333		Metabolism, lipid
met/carb	38.7488		Transporters/storage	1	56	56		Metabolism, nucleotide
s/protease	13.1974		Oxidant metabolism/detoxification	3	384	128		Nuclear export
s/protease	293.019		Metabolism, carbohydrate	2	65	32.5		Nuclear regulation
cs	94.5021		Metabolism, lipid	2	78	39		Oxidant metabolism/detoxification
detox	20.6331		Signal transduction	9	1211	134.556		Proteasome machinery
met/energy	80.6902		Cytoskeletal	7	2121	303		Protein export machinery
met/energy	135.788		Metabolism, energy	6	347	57.8333		Protein modification machinery
met/energy	32.2898		Unknown, conserved	18	1714	95.2222
st	723.812		Immunity	2	189	94.5		Secreted
uc	24.6668		Secreted protease	4	510	127.5		Secreted protease
s/protease	112.714		Storage	2	167	83.5		Secreted protease inhibitor
met/carb	25.5747							Signal transduction
uc	13.9891		Total	70	9919			Signal transduction, apoptosis
cs	5.73459							Storage
uc	16.4914		Singletons		0			Transcription factor
s/protease	90.6693							Transcription machinery
cs	4.54555							Transporters/storage
prot	2.14172							Transposable element
ps	187.461							Unknown
detox/ox	50.7901
met/energy	59.0146							Protein synthesis machinery
nr	145.666							Unknown, conserved
uc	105.025
pm	444.092
pm	76.3275
pm	47.4097
nr	340.333
nr	676.096
st	60.3487
uc	34.924
uc	641.955
uc	24.5856
storage/	123.656
imm	181.67
st	33.651
uc	166.489
tm	61.1641
uc	54.7771
met/lipd	18.3914
met/lipd	60.1585
st	62.295
st	139.532
st	47.2803
st	44.1036
uc	87.5627
storage/	43.1325
tr	56.4014
met/energy	27.4692
detox/ox	312.197
uc	44.2433
uc	31.7973
uc	52.7645
uc	0.225242
uc	103.745
uc	122.357
pm	52.1831
cs	356.193
cs	69.7003
cs	597.23
st	11.8381
prot	844.711
uc	90.152
tr	80.8593

## Sheet: SSP
Accession Number		DESCRIPTION	classification	e-value	Coverage	Best match to GERBIL database	E value	Identified Proteins (1531/1532)	Molecular Weight	SSP gerbil 1	SSP gerbil 2	SSP gerbil 3	Count
XP_021490788.1	XP_021490788.1	14-3-3 protein epsilon (Meriones unguiculatus)	uc	0	100	XP_021490788.1	1e-143	14-3-3 protein epsilon [Meriones unguiculatus]	29 kDa	0.02476	0.01661	0.017411	3
XP_021513204.1	XP_021513204.1	14-3-3 protein zeta/delta (Meriones unguiculatus)	uc	0	100	XP_021513204.1	1e-136	14-3-3 protein zeta/delta [Meriones unguiculatus]	28 kDa	0.0023428	0.0055321	0.0025888	3
XP_021499009.1	XP_021499009.1	26S protease regulatory subunit 10B (Meriones unguiculatus)	prot	0	100	XP_021499009.1	0	26S protease regulatory subunit 10B [Meriones unguiculatus]	46 kDa	0.0042729	0.0025224	0.0039347	3
XP_021512330.1	XP_021512330.1	26S protease regulatory subunit 4 (Meriones unguiculatus)	prot	0	100	XP_021512330.1	0	26S protease regulatory subunit 4 [Meriones unguiculatus]	49 kDa	0.002609	0.0019252	0.0036038	3
XP_021496554.1	XP_021496554.1	26S protease regulatory subunit 6A isoform X1 (Meriones unguiculatus)	prot	0	100	XP_021496554.1	0	26S protease regulatory subunit 6A isoform X1 [Meriones unguiculatus]	50 kDa	0.0012986	0.0019165	0.0035875	3
XP_021515970.1	XP_021515970.1	26S protease regulatory subunit 6B (Meriones unguiculatus)	prot	0	100	XP_021515970.1	0	26S protease regulatory subunit 6B [Meriones unguiculatus]	47 kDa	0.0034329	0.0016212	0.0037935	3
XP_021489950.1	XP_021489950.1	26S protease regulatory subunit 8 (Meriones unguiculatus)	prot	0	100	XP_021489950.1	0	26S protease regulatory subunit 8 [Meriones unguiculatus]	47 kDa	0.0027596	0.001629	0.0030494	3
XP_021488352.1	XP_021488352.1	2-oxoglutarate dehydrogenase mitochondrial isoform X4 (Meriones unguiculatus)	met/energy	0	100	XP_021488352.1	0	2-oxoglutarate dehydrogenase, mitochondrial isoform X4 [Meriones unguiculatus]	118 kDa	0.0022119	0.0013057	0.0018331	3
XP_021482897.1	XP_021482897.1	40S ribosomal protein S23 (Meriones unguiculatus)	ps	2e-79	100	XP_021482897.1	2e-79	40S ribosomal protein S23 [Meriones unguiculatus]	16 kDa	0.012042	0.0071086	0.0088709	3
XP_021513318.1 (+1)		40S ribosomal protein S5 [Meriones unguiculatus]	ps					40S ribosomal protein S5 [Meriones unguiculatus]	23 kDa	0.0070342	0.0058134	0.0077729	3
XP_021498024.1 (+1)		60 kDa heat shock protein, mitochondrial [Meriones unguiculatus]	pm					60 kDa heat shock protein, mitochondrial [Meriones unguiculatus]	61 kDa	0.0050086	0.0070961	0.0022138	3
XP_021502204.1	XP_021502204.1	aconitate hydratase mitochondrial (Meriones unguiculatus)	met/energy	0	100	XP_021502204.1	0	aconitate hydratase, mitochondrial [Meriones unguiculatus]	85 kDa	0.0014718	0.00065162	0.0016263	3
XP_021505805.1	XP_021505805.1	actin alpha skeletal muscle (Meriones unguiculatus)	cs	0	100	XP_021505805.1	0	actin, alpha skeletal muscle [Meriones unguiculatus]	42 kDa	0.028166	0.019773	0.026918	3
XP_021508648.1	XP_021508648.1	actin aortic smooth muscle (Meriones unguiculatus)	cs	0	99	XP_021508648.1	0	actin, cytoplasmic 1 [Meriones unguiculatus]	42 kDa	0.15	0.15542	0.20297	3
XP_021496193.1	XP_021496193.1	adenosylhomocysteinase (Meriones unguiculatus)	pm	0	100	XP_021496193.1	0	adenosylhomocysteinase [Meriones unguiculatus]	48 kDa	0.003986	0.0031374	0.0066069	3
XP_021515975.1 (+1)		adenylate kinase isoenzyme 1 [Meriones unguiculatus]	st					adenylate kinase isoenzyme 1 [Meriones unguiculatus]	22 kDa	0.0088761	0.0026199	0.011443	3
XP_021493269.1	XP_021493269.1	ADP-ribosylation factor 5 (Meriones unguiculatus)	uc	0	100	XP_021493269.1	1e-101	ADP-ribosylation factor 5 [Meriones unguiculatus]	21 kDa	0.011161	0.008471	*	2
XP_021506090.1	XP_021506090.1	ADP-ribosylation factor-like protein 3 (Meriones unguiculatus)	uc	0	100	XP_021506090.1	1e-102	ADP-ribosylation factor-like protein 3 [Meriones unguiculatus]	21 kDa	0.0063075	0.0037235	*	2
XP_021488326.1	XP_021488326.1	alpha-2-macroglobulin (Meriones unguiculatus)	imm	0	105	XP_021488326.1	0	murinoglobulin-2-like [Meriones unguiculatus]	171 kDa	*	*	*	0
XP_021489182.1	XP_021489182.1	alpha-actinin-1 isoform X2 (Meriones unguiculatus)	cs	0	100	XP_021489182.1	0	alpha-actinin-1 isoform X2 [Meriones unguiculatus]	103 kDa	0.0022522	0.0024691	*	2
XP_021504228.1 (+1)		alpha-enolase [Meriones unguiculatus]	met/carb					alpha-enolase [Meriones unguiculatus]	47 kDa	0.01058	0.0089785	0.013153	3
XP_021514606.1 (+1)		aminopeptidase N [Meriones unguiculatus]	s/protease					aminopeptidase N [Meriones unguiculatus]	111 kDa	*	*	*	0
XP_021482317.1	XP_021482317.1	anionic trypsin-2 (Meriones unguiculatus)	s/protease	0	100	XP_021482317.1	1e-145	anionic trypsin-2 [Meriones unguiculatus]	26 kDa	0.0093331	0.0082644	0.0090241	3
XP_021508328.1 (+1)		annexin A2 [Meriones unguiculatus]	cs					annexin A2 [Meriones unguiculatus]	39 kDa	*	0.0019991	*	1
XP_021509581.1	XP_021509581.1	arylsulfatase B-like (Meriones unguiculatus)	detox	0	100	XP_021509581.1	0	arylsulfatase B-like [Meriones unguiculatus]	72 kDa	*	*	*	0
XP_021501164.1	XP_021501164.1	ATP synthase subunit alpha mitochondrial (Meriones unguiculatus)	met/energy	0	100	XP_021501164.1	0	ATP synthase subunit alpha, mitochondrial [Meriones unguiculatus]	60 kDa	0.0093416	0.009191	0.0063083	3
XP_021493434.1	XP_021493434.1	ATP synthase subunit beta mitochondrial (Meriones unguiculatus)	met/energy	0	100	XP_021493434.1	0	ATP synthase subunit beta, mitochondrial [Meriones unguiculatus]	56 kDa	0.032009	0.018255	0.021582	3
XP_021507811.1	XP_021507811.1	ATP synthase subunit beta mitochondrial (Meriones unguiculatus)	met/energy	2e-26	92.4	XP_021507811.1	0	V-type proton ATPase subunit B, brain isoform [Meriones unguiculatus]	59 kDa	0.0031888	0.0018824	0.0029364	3
XP_021512463.1	XP_021512463.1	ATP synthase subunit beta mitochondrial (Meriones unguiculatus) - probable fragment	met/energy	1e-25	57.2	XP_021512463.1	0	V-type proton ATPase catalytic subunit A, partial [Meriones unguiculatus]	48 kDa	0.0046829	0.0015797	0.0044354	3
XP_021489292.1	XP_021489292.1	beta-actin-like protein 2 isoform X1 (Meriones unguiculatus)	cs	0	100	XP_021489292.1	0	beta-actin-like protein 2 isoform X1 [Meriones unguiculatus]	42 kDa	0.035874	0.029288	0.038798	3
XP_021499809.1 (+4)		calmodulin-3 [Meriones unguiculatus]	st					calmodulin-3 [Meriones unguiculatus]	17 kDa	0.040449	0.032974	0.044697	3
XP_021487879.1	XP_021487879.1	calreticulin (Meriones unguiculatus)	uc	0	100	XP_021487879.1	0	calreticulin [Meriones unguiculatus]	48 kDa	0.0089685	0.0065162	*	2
XP_021488790.1	XP_021488790.1	cancer-associated gene 1 protein (Meriones unguiculatus)	uc	0	100	XP_021488790.1	0	cancer-associated gene 1 protein [Meriones unguiculatus]	98 kDa	*	0.00060007	*	1
XP_021519335.1	XP_021519335.1	cathepsin G-like (Meriones unguiculatus)	s/protease	0	100	XP_021519335.1	1e-156	cathepsin G-like [Meriones unguiculatus]	30 kDa	*	*	*	0
XP_021489477.1	XP_021489477.1	chitotriosidase-1 (Meriones unguiculatus)	met/carb	0	81.6	XP_021489477.1	0	chitinase-3-like protein 1 isoform X1 [Meriones unguiculatus]	44 kDa	*	*	*	0
XP_021482311.1	XP_021482311.1	clathrin heavy chain 1 (Meriones unguiculatus)	uc	0	100	XP_021482311.1	0	clathrin heavy chain 1 [Meriones unguiculatus]	192 kDa	0.00051402	0.0012138	0.000568	3
XP_021500110.1	XP_021500110.1	COP9 signalosome complex subunit 5 (Meriones unguiculatus)	pe	0	100	XP_021500110.1	0	COP9 signalosome complex subunit 5 [Meriones unguiculatus]	38 kDa	0.0017185	0.0015217	0.001899	3
XP_021500729.1	XP_021500729.1	cytoplasmic dynein 1 heavy chain 1 (Meriones unguiculatus)	cs	0	100	XP_021500729.1	0	cytoplasmic dynein 1 heavy chain 1 [Meriones unguiculatus]	532 kDa	0.0004325	0.00040121	0.00040964	3
XP_021515480.1	XP_021515480.1	desmoglein-1 (Meriones unguiculatus)	uc	0	100	XP_021515480.1	0	desmoglein-1 [Meriones unguiculatus]	117 kDa	*	*	*	0
XP_021488775.1	XP_021488775.1	desmoplakin isoform X1 (Meriones unguiculatus)	uc	0	100	XP_021488775.1	0	desmoplakin isoform X1 [Meriones unguiculatus]	333 kDa	*	0.00052779	0.00021955	2
XP_021492754.1	XP_021492754.1	dipeptidyl peptidase 4 (Meriones unguiculatus)	s/protease	0	100	XP_021492754.1	0	dipeptidyl peptidase 4 [Meriones unguiculatus]	88 kDa	*	*	*	0
XP_021490877.1	XP_021490877.1	dynein heavy chain 1 axonemal partial (Meriones unguiculatus)	cs	0	100	XP_021490877.1	0	dynein heavy chain 1, axonemal, partial [Meriones unguiculatus]	439 kDa	*	*	*	0
XP_021483022.1 (+2)		E3 ubiquitin-protein ligase UBR4 isoform X5 [Meriones unguiculatus]	prot					E3 ubiquitin-protein ligase UBR4 isoform X5 [Meriones unguiculatus]	574 kDa	*	0.00032631	*	1
XP_021512157.1	XP_021512157.1	elongation factor 1-alpha 1 (Meriones unguiculatus)	ps	0	100	XP_021512157.1	0	elongation factor 1-alpha 1 [Meriones unguiculatus]	47 kDa	0.017273	0.020785	0.021289	3
XP_021504581.1	XP_021504581.1	elongation factor 2 (Meriones unguiculatus)	ps	0	100	XP_021504581.1	0	elongation factor 2 [Meriones unguiculatus]	95 kDa	0.0026759	0.0041467	0.0022177	3
XP_021491686.1	XP_021491686.1	envoplakin isoform X2 (Meriones unguiculatus)	uc	0	100	XP_021491686.1	0	envoplakin isoform X2 [Meriones unguiculatus]	231 kDa	0.00028247	0.0003335	*	2
XP_021519633.1	XP_021519633.1	eosinophil peroxidase (Meriones unguiculatus)	detox/ox	0	100	XP_021519633.1	0	eosinophil peroxidase [Meriones unguiculatus]	81 kDa	*	*	*	0
XP_021503887.1	XP_021503887.1	eukaryotic initiation factor 4A-I (Meriones unguiculatus)	uc	0	100	XP_021503887.1	0	eukaryotic initiation factor 4A-I [Meriones unguiculatus]	46 kDa	0.0035344	0.0037556	*	2
XP_021509035.1	XP_021509035.1	eukaryotic peptide chain release factor subunit 1 isoform X1 (Meriones unguiculatus)	uc	0	100	XP_021509035.1	0	eukaryotic peptide chain release factor subunit 1 isoform X1 [Meriones unguiculatus]	49 kDa	0.0026269	0.0019384	0.0021771	3
XP_021503819.1 (+1)		eukaryotic translation initiation factor 5A-1 [Meriones unguiculatus]	st					eukaryotic translation initiation factor 5A-1 [Meriones unguiculatus]	17 kDa	0.0055908	0.0066008	*	2
XP_021508643.1	XP_021508643.1	fascin (Meriones unguiculatus)	uc	0	100	XP_021508643.1	0	fascin [Meriones unguiculatus]	54 kDa	*	0.0092786	0.0025731	2
XP_021491664.1	XP_021491664.1	glutamate dehydrogenase 1 mitochondrial (Meriones unguiculatus)	met/energy	0	100	XP_021491664.1	0	glutamate dehydrogenase 1, mitochondrial [Meriones unguiculatus]	61 kDa	0.013372	0.0051616	0.0085251	3
XP_021495506.1 (+1)		GTP-binding nuclear protein Ran [Meriones unguiculatus]	nr					GTP-binding nuclear protein Ran [Meriones unguiculatus]	24 kDa	0.018601	0.0070592	0.013214	3
XP_021513521.1	XP_021513521.1	haptoglobin (Meriones unguiculatus)	uc	0	100	XP_021513521.1	0	haptoglobin [Meriones unguiculatus]	39 kDa	*	*	*	0
XP_021511562.1 (+1)		heat shock 70 kDa protein 1A isoform X1 [Meriones unguiculatus]	pm					heat shock 70 kDa protein 1A isoform X1 [Meriones unguiculatus]	70 kDa	*	0.0042158	0.0014796	2
XP_021498722.1	XP_021498722.1	heat shock cognate 71 kDa protein (Meriones unguiculatus)	pm	0	100	XP_021498722.1	0	heat shock cognate 71 kDa protein [Meriones unguiculatus]	71 kDa	0.045315	0.028849	0.058419	3
XP_021516616.1	XP_021516616.1	heat shock cognate 71 kDa protein (Meriones unguiculatus)	pm	0	95.9	XP_021516616.1	0	78 kDa glucose-regulated protein [Meriones unguiculatus]	72 kDa	0.0021941	0.0028496	0.0014547	3
XP_021500714.1	XP_021500714.1	heat shock protein HSP 90-alpha (Meriones unguiculatus)	pm	0	100	XP_021500714.1	0	heat shock protein HSP 90-alpha [Meriones unguiculatus]	87 kDa	0.0075824	0.008057	0.0096355	3
XP_021504975.1	XP_021504975.1	heat shock protein HSP 90-beta (Meriones unguiculatus)	pm	0	100	XP_021504975.1	0	heat shock protein HSP 90-beta [Meriones unguiculatus]	83 kDa	*	0.0058502	0.0048183	2
XP_021516844.1	XP_021516844.1	heat shock protein HSP 90-beta (Meriones unguiculatus)	pm	0	101.2	XP_021516844.1	0	endoplasmin [Meriones unguiculatus]	93 kDa	0.0010709	0.00084289	0.00078889	3
XP_021500542.1 (+1)		histone H2B type 1 [Meriones unguiculatus]	nr					histone H2B type 1 [Meriones unguiculatus]	14 kDa	0.015944	0.0094122	0.015102	3
XP_021486308.1 (+9)		histone H4-like, partial [Meriones unguiculatus]	nr					histone H4-like, partial [Meriones unguiculatus]	11 kDa	0.063776	0.023958	0.060864	3
XP_021492674.1	XP_021492674.1	histone-binding protein RBBP4 (Meriones unguiculatus)	nr	0	100	XP_021492674.1	0	histone-binding protein RBBP4 [Meriones unguiculatus]	48 kDa	0.0013506	0.0023918	*	2
XP_021486607.1	XP_021486607.1	integrin beta-2 (Meriones unguiculatus)	st	0	100	XP_021486607.1	0	integrin beta-2 [Meriones unguiculatus]	85 kDa	*	*	*	0
XP_021501709.1 (+1)		iron-sulfur cluster assembly enzyme ISCU, mitochondrial [Meriones unguiculatus]	uc					iron-sulfur cluster assembly enzyme ISCU, mitochondrial [Meriones unguiculatus]	18 kDa	0.0068741	0.0030435	*	2
XP_021509414.1 (+1)		isocitrate dehydrogenase [NADP], mitochondrial [Meriones unguiculatus]	uc					isocitrate dehydrogenase [NADP], mitochondrial [Meriones unguiculatus]	51 kDa	0.0038096	0.0022489	0.0063146	3
XP_021516402.1 (+2)		junction plakoglobin [Meriones unguiculatus]	uc					junction plakoglobin [Meriones unguiculatus]	82 kDa	*	*	*	0
XP_021484656.1	XP_021484656.1	keratin type I cytoskeletal 10 isoform X2 (Meriones unguiculatus)	uc	0	100	XP_021484656.1	0	keratin, type I cytoskeletal 10 isoform X2 [Meriones unguiculatus]	57 kDa	0.0097722	0.0091086	0.01364	3
XP_021484024.1	XP_021484024.1	keratin type I cytoskeletal 14 (Meriones unguiculatus)	uc	0	100	XP_021484024.1	0	keratin, type I cytoskeletal 14 [Meriones unguiculatus]	53 kDa	*	*	*	0
XP_021516396.1	XP_021516396.1	keratin type I cytoskeletal 16 isoform X2 (Meriones unguiculatus)	uc	0	100	XP_021516396.1	0	keratin, type I cytoskeletal 16 isoform X2 [Meriones unguiculatus]	51 kDa	*	0.0025287	*	1
XP_021516394.1	XP_021516394.1	keratin type I cytoskeletal 17 (Meriones unguiculatus)	uc	0	100	XP_021516394.1	0	keratin, type I cytoskeletal 17 [Meriones unguiculatus]	48 kDa	0.0039768	0.004304	0.0051269	3
XP_021481951.1	XP_021481951.1	keratin type I cytoskeletal 19 (Meriones unguiculatus)	cs	0	100	XP_021481951.1	0	keratin, type I cytoskeletal 19 [Meriones unguiculatus]	45 kDa	0.0035519	0.00083872	0.0023549	3
XP_021516398.1	XP_021516398.1	keratin type I cytoskeletal 42 isoform X2 (Meriones unguiculatus)	uc	0	100	XP_021516398.1	0	keratin, type I cytoskeletal 42 isoform X2 [Meriones unguiculatus]	50 kDa	0.0045044	0.0041785	0.0021332	3
XP_021520335.1	XP_021520335.1	keratin type II cytoskeletal 1 (Meriones unguiculatus)	uc	0	100	XP_021520335.1	0	keratin, type II cytoskeletal 1 [Meriones unguiculatus]	64 kDa	0.012438	0.010878	0.013744	3
XP_021520332.1	XP_021520332.1	keratin type II cytoskeletal 2 epidermal (Meriones unguiculatus)	uc	0	100	XP_021520332.1	0	keratin, type II cytoskeletal 2 epidermal [Meriones unguiculatus]	67 kDa	*	0.0012933	*	1
XP_021520329.1	XP_021520329.1	keratin type II cytoskeletal 2 oral isoform X3 (Meriones unguiculatus)	uc	0	100	XP_021520329.1	0	keratin, type II cytoskeletal 2 oral isoform X3 [Meriones unguiculatus]	61 kDa	*	*	*	0
XP_021483938.1	XP_021483938.1	keratin type II cytoskeletal 5 (Meriones unguiculatus)	cs	0	100	XP_021483938.1	0	keratin, type II cytoskeletal 5 [Meriones unguiculatus]	62 kDa	0.01072	0.010355	0.012384	3
XP_021520333.1	XP_021520333.1	keratin type II cytoskeletal 72 (Meriones unguiculatus)	uc	0	100	XP_021520333.1	0	LOW QUALITY PROTEIN: keratin, type II cytoskeletal 72 [Meriones unguiculatus]	57 kDa	*	*	*	0
XP_021483475.1	XP_021483475.1	keratin type II cytoskeletal 75 (Meriones unguiculatus)	cs	0	100	XP_021483475.1	0	keratin, type II cytoskeletal 75 [Meriones unguiculatus]	60 kDa	*	*	*	0
XP_021484098.1	XP_021484098.1	keratin type II cytoskeletal 78-like isoform X1 (Meriones unguiculatus)	uc	0	100	XP_021484098.1	0	keratin, type II cytoskeletal 78-like isoform X1 [Meriones unguiculatus]	94 kDa	*	*	*	0
XP_021483935.1 (+2)		keratin, type II cytoskeletal 6A isoform X1 [Meriones unguiculatus]	cs					keratin, type II cytoskeletal 6A isoform X1 [Meriones unguiculatus]	35 kDa	0.0017937	0.0015883	*	2
XP_021509711.1	XP_021509711.1	kinesin heavy chain (Meriones unguiculatus)	uc	0	100	XP_021509711.1	0	kinesin heavy chain [Meriones unguiculatus]	109 kDa	0.0024041	0.0012418	0.0016604	3
XP_021516877.1 (+1)		kinesin-like protein KIF2A isoform X2 [Meriones unguiculatus]	uc					kinesin-like protein KIF2A isoform X2 [Meriones unguiculatus]	82 kDa	0.0007928	0.00070202	*	2
XP_021510351.1	XP_021510351.1	lactotransferrin (Meriones unguiculatus)	storage/	0	100	XP_021510351.1	0	lactotransferrin [Meriones unguiculatus]	78 kDa	*	*	*	0
XP_021514536.1	XP_021514536.1	L-lactate dehydrogenase B chain isoform X1 (Meriones unguiculatus)	uc	0	100	XP_021514536.1	0	L-lactate dehydrogenase B chain isoform X1 [Meriones unguiculatus]	40 kDa	0.0031538	0.0013963	*	2
XP_021499308.1	XP_021499308.1	lysozyme C-2 (Meriones unguiculatus)	imm	6e-86	100	XP_021499308.1	6e-86	lysozyme C-2 [Meriones unguiculatus]	17 kDa	*	*	*	0
XP_021514705.1 (+2)		methylmalonyl-CoA mutase, mitochondrial [Meriones unguiculatus]	uc					methylmalonyl-CoA mutase, mitochondrial [Meriones unguiculatus]	83 kDa	0.0042205	0.001812	0.0021199	3
XP_021498027.1	XP_021498027.1	MOB-like protein phocein isoform X2 (Meriones unguiculatus)	uc	0	100	XP_021498027.1	1e-153	MOB-like protein phocein isoform X2 [Meriones unguiculatus]	30 kDa	0.0043984	0.0032456	0.0024301	3
XP_021498446.1	XP_021498446.1	multiple epidermal growth factor-like protein 6 isoform X2 (Meriones unguiculatus) - probable fragment	st	5e-17	42.9	XP_021498446.1	0	granulins isoform X2 [Meriones unguiculatus]	66 kDa	*	*	*	0
XP_021519631.1 (+1)		myeloperoxidase [Meriones unguiculatus]	uc					myeloperoxidase [Meriones unguiculatus]	81 kDa	0.00079942	*	*	1
XP_021492393.1	XP_021492393.1	myosin-9 (Meriones unguiculatus)	cs	0	100	XP_021492393.1	0	myosin-9 [Meriones unguiculatus]	202 kDa	0.00065674	0.0041677	0.00072571	3
XP_021490275.1	XP_021490275.1	NADH dehydrogenase (ubiquinone) flavoprotein 1 mitochondrial (Meriones unguiculatus)	met/energy	0	100	XP_021490275.1	0	NADH dehydrogenase [ubiquinone] flavoprotein 1, mitochondrial [Meriones unguiculatus]	51 kDa	*	0.0010954	0.0020504	2
XP_021490881.1	XP_021490881.1	nucleolar GTP-binding protein 2 (Meriones unguiculatus) - probable fragment	tm	7e-41	57.6	XP_021490881.1	0	guanine nucleotide-binding protein-like 3 [Meriones unguiculatus]	61 kDa	0.0037341	0.0022044	0.0041263	3
XP_021484831.1	XP_021484831.1	nucleophosmin (Meriones unguiculatus)	uc	0	100	XP_021484831.1	1e-169	nucleophosmin [Meriones unguiculatus]	33 kDa	*	0.0087031	0.0032582	2
XP_021490719.1 (+2)		peptidyl-prolyl cis-trans isomerase H [Meriones unguiculatus]	met/energy					peptidyl-prolyl cis-trans isomerase H [Meriones unguiculatus]	19 kDa	0.0032429	0.0019144	0.0053751	3
XP_021483373.1	XP_021483373.1	phosphoglycerate kinase 1 (Meriones unguiculatus)	uc	0	100	XP_021483373.1	0	phosphoglycerate kinase 1 [Meriones unguiculatus]	41 kDa	0.0066399	0.0030487	0.0057068	3
XP_021499969.1	XP_021499969.1	phospholipase B-like 1 (Meriones unguiculatus)	met/lipd	0	100	XP_021499969.1	0	phospholipase B-like 1 [Meriones unguiculatus]	63 kDa	*	*	*	0
XP_021512064.1 (+2)		plasma membrane calcium-transporting ATPase 3 isoform X1 [Meriones unguiculatus]						plasma membrane calcium-transporting ATPase 3 isoform X1 [Meriones unguiculatus]	138 kDa	*	0.00040693	0.00050782	2
XP_021497311.1	XP_021497311.1	prohibitin (Meriones unguiculatus)	uc	0	100	XP_021497311.1	1e-147	prohibitin [Meriones unguiculatus]	30 kDa	0.0031654	0.0024915	*	2
XP_021492706.1	XP_021492706.1	prohibitin-2 (Meriones unguiculatus)	uc	0	100	XP_021492706.1	1e-163	prohibitin-2 [Meriones unguiculatus]	33 kDa	*	0.0033997	0.0031819	2
XP_021500105.1	XP_021500105.1	propionyl-CoA carboxylase alpha chain mitochondrial isoform X1 (Meriones unguiculatus)	met/energy	0	100	XP_021500105.1		propionyl-CoA carboxylase alpha chain, mitochondrial isoform X1 [Meriones unguiculatus]	79 kDa	0.0011908	0.00093732	*	2
XP_021511982.1	XP_021511982.1	prosaposin (Meriones unguiculatus)	met/lipd	0	100	XP_021511982.1	0	prosaposin [Meriones unguiculatus]	60 kDa	*	*	*	0
XP_021507423.1	XP_021507243.1	protein PRRC1 (Meriones unguiculatus)	uc	0	100	XP_021507243.1	0	calnexin [Meriones unguiculatus]	68 kDa	0.0019359	0.0019999	*	2
XP_021502392.1	XP_021502392.1	protein SET isoform X1 (Meriones unguiculatus)	uc	0	100	XP_021502392.1	1e-169	protein SET isoform X1 [Meriones unguiculatus]	33 kDa	0.0029792	0.0017587	*	2
XP_021494475.1 (+1)		pyruvate kinase PKM isoform X1 [Meriones unguiculatus]	uc					pyruvate kinase PKM isoform X1 [Meriones unguiculatus]	58 kDa	0.001081	0.0047859	*	2
XP_021484010.1	XP_021484010.1	radixin isoform X2 (Meriones unguiculatus)	uc	0	91.3	XP_021484010.1	0	moesin, partial [Meriones unguiculatus]	64 kDa	*	0.0024778	0.0011595	2
XP_021508389.1	XP_021508389.1	ras-related protein Rab-11A (Meriones unguiculatus)	st	0	100	XP_021508389.1	1e-121	ras-related protein Rab-11A [Meriones unguiculatus]	24 kDa	0.007972	0.0062748	0.010277	3
XP_021504138.1	XP_021504138.1	ras-related protein Rab-1A (Meriones unguiculatus)	st	0	100	XP_021504138.1	1e-115	ras-related protein Rab-1A [Meriones unguiculatus]	23 kDa	0.014	0.007438	0.0092819	3
XP_021500697.1	XP_021500697.1	ras-related protein Rab-2A (Meriones unguiculatus)	st	0	100	XP_021500697.1	1e-120	ras-related protein Rab-2A [Meriones unguiculatus]	24 kDa	0.01083	0.0071924	0.0089755	3
XP_021496854.1	XP_021496854.1	ras-related protein Rab-5C (Meriones unguiculatus)	st	0	100	XP_021496854.1	1e-121	ras-related protein Rab-5C [Meriones unguiculatus]	23 kDa	0.003986	0.0023531	0.0029364	3
XP_021494490.1	XP_021494490.1	ras-related protein Rab-7a (Meriones unguiculatus)	st	0	100	XP_021494490.1	1e-117	ras-related protein Rab-7a [Meriones unguiculatus]	23 kDa	0.0041593	0.0073661	0.0091923	3
XP_021494456.1	XP_021494456.1	ras-related protein Rap-1A (Meriones unguiculatus)	st	2e-72	100	XP_021494456.1	2e-72	ras-related protein Rap-1A [Meriones unguiculatus]	15 kDa	*	0.0050954	0.0047689	2
XP_021508472.1	XP_021508472.1	rho-related GTP-binding protein RhoB (Meriones unguiculatus)	uc	0	100	XP_021508472.1	1e-112	rho-related GTP-binding protein RhoB [Meriones unguiculatus]	22 kDa	*	0.0034576	*	1
XP_021512315.1 (+1)		ruvB-like 2 [Meriones unguiculatus]	uc					ruvB-like 2 [Meriones unguiculatus]	51 kDa	0.0018596	0.0018296	*	2
XP_021492177.1	XP_021492177.1	serine/threonine-protein phosphatase 2A catalytic subunit beta isoform (Meriones unguiculatus)	st	0	100	XP_021492177.1	0	serine/threonine-protein phosphatase 2A catalytic subunit beta isoform [Meriones unguiculatus]	36 kDa	0.0065015	0.0060311	0.0082106	3
XP_021505157.1	XP_021505157.1	serine/threonine-protein phosphatase 2B catalytic subunit alpha isoform (Meriones unguiculatus)	st	0	100	XP_021505157.1	0	serine/threonine-protein phosphatase 2B catalytic subunit alpha isoform [Meriones unguiculatus]	51 kDa	0.0025454	0.0022539	0.0014064	3
XP_021511878.1	XP_021511878.1	serine/threonine-protein phosphatase PP1-alpha catalytic subunit (Meriones unguiculatus)	st	0	100	XP_021511878.1	0	serine/threonine-protein phosphatase PP1-alpha catalytic subunit [Meriones unguiculatus]	37 kDa	0.0078271	0.0077009	0.0076881	3
XP_021487368.1	XP_021487368.1	serine--tRNA ligase cytoplasmic isoform X1 (Meriones unguiculatus)	tm	0	100	XP_021487368.1	0	serine--tRNA ligase, cytoplasmic isoform X1 [Meriones unguiculatus]	61 kDa	0.0016063	0.00094825	*	2
XP_021518927.1	XP_021518927.1	serotransferrin-like (Meriones unguiculatus)	storage/	0	100	XP_021518927.1	0	serotransferrin-like [Meriones unguiculatus]	111 kDa	*	*	*	0
XP_021497857.1	XP_021497857.1	small nuclear ribonucleoprotein Sm D2 (Meriones unguiculatus)	uc	1e-63	100	XP_021497857.1	1e-63	small nuclear ribonucleoprotein Sm D2 [Meriones unguiculatus]	14 kDa	0.0048643	0.0028715	0.0053751	3
XP_021506279.1	XP_021506279.1	sodium/potassium-transporting ATPase subunit alpha-2 (Meriones unguiculatus)	tr	0	100	XP_021506279.1	0	sodium/potassium-transporting ATPase subunit alpha-2 [Meriones unguiculatus]	112 kDa	0.00056273	0.0014949	*	2
XP_021501158.1	XP_021501158.1	spectrin alpha chain non-erythrocytic 1 isoform X1 (Meriones unguiculatus)	cs	0	100	XP_021501158.1	0	spectrin alpha chain, non-erythrocytic 1 isoform X1 [Meriones unguiculatus]	285 kDa	0.0017422	0.00095989	0.00077005	3
XP_021491235.1	XP_021491235.1	spectrin beta chain erythrocytic (Meriones unguiculatus)	cs	0	100	XP_021491235.1	0	LOW QUALITY PROTEIN: spectrin beta chain, erythrocytic [Meriones unguiculatus]	268 kDa	0.00061639	0.00021833	0.00081735	3
XP_021511552.1	XP_021511552.1	spliceosome RNA helicase DDX39B (Meriones unguiculatus)	tm	0	100	XP_021511552.1	0	spliceosome RNA helicase DDX39B [Meriones unguiculatus]	51 kDa	0.0031817	0.0022539	0.0035159	3
XP_021509034.1	XP_021509034.1	stress-70 protein mitochondrial (Meriones unguiculatus)	met/energy	0	100	XP_021509034.1	0	stress-70 protein, mitochondrial [Meriones unguiculatus]	74 kDa	0.01268	0.0074854	0.011676	3
XP_021487104.1	XP_021487104.1	succinate dehydrogenase (ubiquinone) flavoprotein subunit	met/energy	0	100	XP_021487104.1	0	succinate dehydrogenase [ubiquinone] flavoprotein subunit, mitochondrial [Meriones unguiculatus]	73 kDa	0.0017289	*	0.00095522	2
XP_021516570.1	XP_021516570.1	superoxide dismutase (Cu-Zn) (Meriones unguiculatus)	detox/ox	1e-87	100	XP_021516570.1	1e-87	superoxide dismutase [Cu-Zn] [Meriones unguiculatus]	16 kDa	*	*	*	0
XP_021491395.1	XP_021491395.1	T-complex protein 1 subunit alpha (Meriones unguiculatus)	uc	0	100	XP_021491395.1	0	T-complex protein 1 subunit alpha [Meriones unguiculatus]	60 kDa	0.0036132	0.0048754	0.0028519	3
XP_021482360.1	XP_021482360.1	T-complex protein 1 subunit delta (Meriones unguiculatus)	uc	0	100	XP_021482360.1	0	T-complex protein 1 subunit delta [Meriones unguiculatus]	58 kDa	0.0074544	0.0037719	0.004707	3
XP_021507431.1	XP_021507431.1	T-complex protein 1 subunit epsilon (Meriones unguiculatus)	uc	0	100	XP_021507431.1	0	T-complex protein 1 subunit epsilon [Meriones unguiculatus]	60 kDa	0.0047744	0.0053237	0.0064482	3
XP_021490195.1	XP_021490195.1	T-complex protein 1 subunit eta (Meriones unguiculatus)	uc	0	100	XP_021490195.1	0	T-complex protein 1 subunit eta [Meriones unguiculatus]	60 kDa	0.013213	0.0065522	0.010513	3
XP_021519887.1 (+1)		testis-specific gene 10 protein [Meriones unguiculatus]	uc					testis-specific gene 10 protein [Meriones unguiculatus]	81 kDa	0.0012353	0.00072921	0.001365	3
XP_021505160.1	XP_021505160.1	titin partial (Meriones unguiculatus)	uc	0	100	XP_021505160.1	0	titin, partial [Meriones unguiculatus]	3648 kDa	*	1.0295e-05	*	1
XP_021518410.1	XP_021518410.1	transforming protein RhoA (Meriones unguiculatus)	uc	0	100	XP_021518410.1	1e-110	transforming protein RhoA [Meriones unguiculatus]	22 kDa	0.016357	0.01229	0.021361	3
XP_021506260.1	XP_021506260.1	transgelin-2 (Meriones unguiculatus)	uc	0	100	XP_021506260.1	1e-115	transgelin-2 [Meriones unguiculatus]	22 kDa	*	0.0076622	0.0031873	2
XP_021490080.1	XP_021490080.1	transitional endoplasmic reticulum ATPase (Meriones unguiculatus)	pm	0	100	XP_021490080.1	0	transitional endoplasmic reticulum ATPase [Meriones unguiculatus]	89 kDa	0.014955	0.0086182	0.017312	3
XP_021492716.1	XP_021492716.1	triosephosphate isomerase (Meriones unguiculatus)	uc	0	100	XP_021492716.1	1e-168	triosephosphate isomerase [Meriones unguiculatus]	31 kDa	0.0030104	0.0023695	*	2
XP_021490591.1	XP_021490591.1	tubulin alpha-1B chain (Meriones unguiculatus)	cs	0	100	XP_021490591.1	0	tubulin alpha-1B chain [Meriones unguiculatus]	50 kDa	0.024181	0.015778	0.025314	3
XP_021492694.1	XP_021492694.1	tubulin alpha-3 chain (Meriones unguiculatus)	cs	0	100	XP_021492694.1	0	tubulin alpha-3 chain [Meriones unguiculatus]	46 kDa	0.0020747	0.0020412	0.0045851	3
XP_021506979.1 (+1)		tubulin beta chain isoform X1 [Meriones unguiculatus]	cs					tubulin beta chain isoform X1 [Meriones unguiculatus]	50 kDa	0.0058174	0.0022895	*	2
XP_021506806.1	XP_021506806.1	tubulin beta-4B chain (Meriones unguiculatus)	cs	0	100	XP_021506806.1	0	tubulin beta-4B chain [Meriones unguiculatus]	50 kDa	0.027732	0.019417	0.022092	3
XP_021494367.1	XP_021494367.1	tumor necrosis factor alpha-induced protein 8-like protein 3 (Meriones unguiculatus)	imm	0	100	XP_021494367.1	1e-114	tumor necrosis factor alpha-induced protein 8-like protein 3 [Meriones unguiculatus]	23 kDa	0.0028137	*	0.0031091	2
XP_021500992.1	XP_021500992.1	tyrosine-protein phosphatase non-receptor type 14 (Meriones unguiculatus)	st	0	100	XP_021500992.1	0	tyrosine-protein phosphatase non-receptor type 14 [Meriones unguiculatus]	134 kDa	*	*	*	0
XP_021493718.1 (+1)		ubiquitin-60S ribosomal protein L40 [Meriones unguiculatus]	prot					ubiquitin-60S ribosomal protein L40 [Meriones unguiculatus]	15 kDa	0.033632	0.019854	0.042119	3
XP_021510188.1	XP_021510188.1	ubiquitin-conjugating enzyme E2 L3 isoform X1 (Meriones unguiculatus)	prot	1e-88	100	XP_021510188.1	1e-88	ubiquitin-conjugating enzyme E2 L3 isoform X1 [Meriones unguiculatus]	18 kDa	*	0.0044005	0.0041186	2
XP_021481925.1 (+1)		ubiquitin-like modifier-activating enzyme 1 [Meriones unguiculatus]	prot					ubiquitin-like modifier-activating enzyme 1 [Meriones unguiculatus]	118 kDa	0.001085	0.0004804	0.00089924	3
XP_021483297.1	XP_021483297.1	vimentin (Meriones unguiculatus)	uc	0	100	XP_021483297.1	0	vimentin [Meriones unguiculatus]	54 kDa	*	0.0021814	0.0013611	2
XP_021494560.1	XP_021494560.1	voltage-dependent anion-selective channel protein 1 (Meriones unguiculatus)	tr	0	100	XP_021494560.1	1e-163	voltage-dependent anion-selective channel protein 1 [Meriones unguiculatus]	31 kDa	*	0.0011973	*	1

## Sheet: SSP no keratin
Accession Number		DESCRIPTION	classification	e-value	Coverage	Best match to GERBIL database	E value	Identified Proteins (1531/1532)	Molecular Weight	SSP gerbil 1	SSP gerbil 2	SSP gerbil 3	Count	notes	sum Spectra count	contig/total	sum Spectra count	contig/total	x10000
XP_021490788.1	XP_021490788.1	14-3-3 protein epsilon (Meriones unguiculatus)	uc	0	100	XP_021490788.1	1e-143	14-3-3 protein epsilon [Meriones unguiculatus]	29 kDa	0.02476	0.01661	0.017411	3		0.058781	2.64469	0.058781	0.022226	222.26
XP_021513204.1	XP_021513204.1	14-3-3 protein zeta/delta (Meriones unguiculatus)	uc	0	100	XP_021513204.1	1e-136	14-3-3 protein zeta/delta [Meriones unguiculatus]	28 kDa	0.0023428	0.0055321	0.0025888	3		0.0104637		0.0104637	0.00395649	39.5649
XP_021499009.1	XP_021499009.1	26S protease regulatory subunit 10B (Meriones unguiculatus)	prot	0	100	XP_021499009.1	0	26S protease regulatory subunit 10B [Meriones unguiculatus]	46 kDa	0.0042729	0.0025224	0.0039347	3		0.01073		0.01073	0.00405718	40.5718
XP_021512330.1	XP_021512330.1	26S protease regulatory subunit 4 (Meriones unguiculatus)	prot	0	100	XP_021512330.1	0	26S protease regulatory subunit 4 [Meriones unguiculatus]	49 kDa	0.002609	0.0019252	0.0036038	3		0.008138		0.008138	0.00307711	30.7711
XP_021496554.1	XP_021496554.1	26S protease regulatory subunit 6A isoform X1 (Meriones unguiculatus)	prot	0	100	XP_021496554.1	0	26S protease regulatory subunit 6A isoform X1 [Meriones unguiculatus]	50 kDa	0.0012986	0.0019165	0.0035875	3		0.0068026		0.0068026	0.00257217	25.7217
XP_021515970.1	XP_021515970.1	26S protease regulatory subunit 6B (Meriones unguiculatus)	prot	0	100	XP_021515970.1	0	26S protease regulatory subunit 6B [Meriones unguiculatus]	47 kDa	0.0034329	0.0016212	0.0037935	3		0.0088476		0.0088476	0.00334542	33.4542
XP_021489950.1	XP_021489950.1	26S protease regulatory subunit 8 (Meriones unguiculatus)	prot	0	100	XP_021489950.1	0	26S protease regulatory subunit 8 [Meriones unguiculatus]	47 kDa	0.0027596	0.001629	0.0030494	3		0.007438		0.007438	0.00281242	28.1242
XP_021488352.1	XP_021488352.1	2-oxoglutarate dehydrogenase mitochondrial isoform X4 (Meriones unguiculatus)	met/energy	0	100	XP_021488352.1	0	2-oxoglutarate dehydrogenase, mitochondrial isoform X4 [Meriones unguiculatus]	118 kDa	0.0022119	0.0013057	0.0018331	3		0.0053507		0.0053507	0.00202318	20.2318
XP_021482897.1	XP_021482897.1	40S ribosomal protein S23 (Meriones unguiculatus)	ps	2e-79	100	XP_021482897.1	2e-79	40S ribosomal protein S23 [Meriones unguiculatus]	16 kDa	0.012042	0.0071086	0.0088709	3		0.0280215		0.0280215	0.0105954	105.954
XP_021513318.1 (+1)		40S ribosomal protein S5 [Meriones unguiculatus]	ps					40S ribosomal protein S5 [Meriones unguiculatus]	23 kDa	0.0070342	0.0058134	0.0077729	3		0.0206205		0.0206205	0.00779693	77.9693
XP_021498024.1 (+1)		60 kDa heat shock protein, mitochondrial [Meriones unguiculatus]	pm					60 kDa heat shock protein, mitochondrial [Meriones unguiculatus]	61 kDa	0.0050086	0.0070961	0.0022138	3		0.0143185		0.0143185	0.00541405	54.1405
XP_021502204.1	XP_021502204.1	aconitate hydratase mitochondrial (Meriones unguiculatus)	met/energy	0	100	XP_021502204.1	0	aconitate hydratase, mitochondrial [Meriones unguiculatus]	85 kDa	0.0014718	0.00065162	0.0016263	3		0.00374972		0.00374972	0.00141783	14.1783
XP_021505805.1	XP_021505805.1	actin alpha skeletal muscle (Meriones unguiculatus)	cs	0	100	XP_021505805.1	0	actin, alpha skeletal muscle [Meriones unguiculatus]	42 kDa	0.028166	0.019773	0.026918	3		0.074857		0.074857	0.0283046	283.046
XP_021508648.1	XP_021508648.1	actin aortic smooth muscle (Meriones unguiculatus)	cs	0	99	XP_021508648.1	0	actin, cytoplasmic 1 [Meriones unguiculatus]	42 kDa	0.15	0.15542	0.20297	3		0.50839		0.50839	0.19223	1922.3
XP_021496193.1	XP_021496193.1	adenosylhomocysteinase (Meriones unguiculatus)	pm	0	100	XP_021496193.1	0	adenosylhomocysteinase [Meriones unguiculatus]	48 kDa	0.003986	0.0031374	0.0066069	3		0.0137303		0.0137303	0.00519164	51.9164
XP_021515975.1 (+1)		adenylate kinase isoenzyme 1 [Meriones unguiculatus]	st					adenylate kinase isoenzyme 1 [Meriones unguiculatus]	22 kDa	0.0088761	0.0026199	0.011443	3		0.022939		0.022939	0.0086736	86.736
XP_021504228.1 (+1)		alpha-enolase [Meriones unguiculatus]	met/carb					alpha-enolase [Meriones unguiculatus]	47 kDa	0.01058	0.0089785	0.013153	3		0.0327115		0.0327115	0.0123687	123.687
XP_021482317.1	XP_021482317.1	anionic trypsin-2 (Meriones unguiculatus)	s/protease	0	100	XP_021482317.1	1e-145	anionic trypsin-2 [Meriones unguiculatus]	26 kDa	0.0093331	0.0082644	0.0090241	3		0.0266216		0.0266216	0.010066	100.66
XP_021501164.1	XP_021501164.1	ATP synthase subunit alpha mitochondrial (Meriones unguiculatus)	met/energy	0	100	XP_021501164.1	0	ATP synthase subunit alpha, mitochondrial [Meriones unguiculatus]	60 kDa	0.0093416	0.009191	0.0063083	3		0.0248409		0.0248409	0.00939273	93.9273
XP_021493434.1	XP_021493434.1	ATP synthase subunit beta mitochondrial (Meriones unguiculatus)	met/energy	0	100	XP_021493434.1	0	ATP synthase subunit beta, mitochondrial [Meriones unguiculatus]	56 kDa	0.032009	0.018255	0.021582	3		0.071846		0.071846	0.0271661	271.661
XP_021507811.1	XP_021507811.1	ATP synthase subunit beta mitochondrial (Meriones unguiculatus)	met/energy	2e-26	92.4	XP_021507811.1	0	V-type proton ATPase subunit B, brain isoform [Meriones unguiculatus]	59 kDa	0.0031888	0.0018824	0.0029364	3		0.0080076		0.0080076	0.0030278	30.278
XP_021512463.1	XP_021512463.1	ATP synthase subunit beta mitochondrial (Meriones unguiculatus) - probable fragment	met/energy	1e-25	57.2	XP_021512463.1	0	V-type proton ATPase catalytic subunit A, partial [Meriones unguiculatus]	48 kDa	0.0046829	0.0015797	0.0044354	3		0.010698		0.010698	0.00404508	40.4508
XP_021489292.1	XP_021489292.1	beta-actin-like protein 2 isoform X1 (Meriones unguiculatus)	cs	0	100	XP_021489292.1	0	beta-actin-like protein 2 isoform X1 [Meriones unguiculatus]	42 kDa	0.035874	0.029288	0.038798	3		0.10396		0.10396	0.0393089	393.089
XP_021499809.1 (+4)		calmodulin-3 [Meriones unguiculatus]	st					calmodulin-3 [Meriones unguiculatus]	17 kDa	0.040449	0.032974	0.044697	3		0.11812		0.11812	0.044663	446.63
XP_021482311.1	XP_021482311.1	clathrin heavy chain 1 (Meriones unguiculatus)	uc	0	100	XP_021482311.1	0	clathrin heavy chain 1 [Meriones unguiculatus]	192 kDa	0.00051402	0.0012138	0.000568	3		0.00229582		0.00229582	0.000868086	8.68086
XP_021500110.1	XP_021500110.1	COP9 signalosome complex subunit 5 (Meriones unguiculatus)	pe	0	100	XP_021500110.1	0	COP9 signalosome complex subunit 5 [Meriones unguiculatus]	38 kDa	0.0017185	0.0015217	0.001899	3		0.0051392		0.0051392	0.00194321	19.4321
XP_021500729.1	XP_021500729.1	cytoplasmic dynein 1 heavy chain 1 (Meriones unguiculatus)	cs	0	100	XP_021500729.1	0	cytoplasmic dynein 1 heavy chain 1 [Meriones unguiculatus]	532 kDa	0.0004325	0.00040121	0.00040964	3		0.00124335		0.00124335	0.00047013	4.7013
XP_021512157.1	XP_021512157.1	elongation factor 1-alpha 1 (Meriones unguiculatus)	ps	0	100	XP_021512157.1	0	elongation factor 1-alpha 1 [Meriones unguiculatus]	47 kDa	0.017273	0.020785	0.021289	3		0.059347		0.059347	0.02244	224.4
XP_021504581.1	XP_021504581.1	elongation factor 2 (Meriones unguiculatus)	ps	0	100	XP_021504581.1	0	elongation factor 2 [Meriones unguiculatus]	95 kDa	0.0026759	0.0041467	0.0022177	3		0.0090403		0.0090403	0.00341828	34.1828
XP_021509035.1	XP_021509035.1	eukaryotic peptide chain release factor subunit 1 isoform X1 (Meriones unguiculatus)	uc	0	100	XP_021509035.1	0	eukaryotic peptide chain release factor subunit 1 isoform X1 [Meriones unguiculatus]	49 kDa	0.0026269	0.0019384	0.0021771	3		0.0067424		0.0067424	0.00254941	25.4941
XP_021491664.1	XP_021491664.1	glutamate dehydrogenase 1 mitochondrial (Meriones unguiculatus)	met/energy	0	100	XP_021491664.1	0	glutamate dehydrogenase 1, mitochondrial [Meriones unguiculatus]	61 kDa	0.013372	0.0051616	0.0085251	3		0.0270587		0.0270587	0.0102313	102.313
XP_021495506.1 (+1)		GTP-binding nuclear protein Ran [Meriones unguiculatus]	nr					GTP-binding nuclear protein Ran [Meriones unguiculatus]	24 kDa	0.018601	0.0070592	0.013214	3		0.0388742		0.0388742	0.0146989	146.989
XP_021498722.1	XP_021498722.1	heat shock cognate 71 kDa protein (Meriones unguiculatus)	pm	0	100	XP_021498722.1	0	heat shock cognate 71 kDa protein [Meriones unguiculatus]	71 kDa	0.045315	0.028849	0.058419	3		0.132583		0.132583	0.0501317	501.317
XP_021516616.1	XP_021516616.1	heat shock cognate 71 kDa protein (Meriones unguiculatus)	pm	0	95.9	XP_021516616.1	0	78 kDa glucose-regulated protein [Meriones unguiculatus]	72 kDa	0.0021941	0.0028496	0.0014547	3		0.0064984		0.0064984	0.00245715	24.5715
XP_021500714.1	XP_021500714.1	heat shock protein HSP 90-alpha (Meriones unguiculatus)	pm	0	100	XP_021500714.1	0	heat shock protein HSP 90-alpha [Meriones unguiculatus]	87 kDa	0.0075824	0.008057	0.0096355	3		0.0252749		0.0252749	0.00955684	95.5684
XP_021516844.1	XP_021516844.1	heat shock protein HSP 90-beta (Meriones unguiculatus)	pm	0	101.2	XP_021516844.1	0	endoplasmin [Meriones unguiculatus]	93 kDa	0.0010709	0.00084289	0.00078889	3		0.00270268		0.00270268	0.00102193	10.2193
XP_021500542.1 (+1)		histone H2B type 1 [Meriones unguiculatus]	nr					histone H2B type 1 [Meriones unguiculatus]	14 kDa	0.015944	0.0094122	0.015102	3		0.0404582		0.0404582	0.0152979	152.979
XP_021486308.1 (+9)		histone H4-like, partial [Meriones unguiculatus]	nr					histone H4-like, partial [Meriones unguiculatus]	11 kDa	0.063776	0.023958	0.060864	3		0.148598		0.148598	0.0561872	561.872
XP_021509414.1 (+1)		isocitrate dehydrogenase [NADP], mitochondrial [Meriones unguiculatus]	uc					isocitrate dehydrogenase [NADP], mitochondrial [Meriones unguiculatus]	51 kDa	0.0038096	0.0022489	0.0063146	3		0.0123731		0.0123731	0.00467846	46.7846
XP_021509711.1	XP_021509711.1	kinesin heavy chain (Meriones unguiculatus)	uc	0	100	XP_021509711.1	0	kinesin heavy chain [Meriones unguiculatus]	109 kDa	0.0024041	0.0012418	0.0016604	3		0.0053063		0.0053063	0.0020064	20.064
XP_021514705.1 (+2)		methylmalonyl-CoA mutase, mitochondrial [Meriones unguiculatus]	uc					methylmalonyl-CoA mutase, mitochondrial [Meriones unguiculatus]	83 kDa	0.0042205	0.001812	0.0021199	3		0.0081524		0.0081524	0.00308255	30.8255
XP_021498027.1	XP_021498027.1	MOB-like protein phocein isoform X2 (Meriones unguiculatus)	uc	0	100	XP_021498027.1	1e-153	MOB-like protein phocein isoform X2 [Meriones unguiculatus]	30 kDa	0.0043984	0.0032456	0.0024301	3		0.0100741		0.0100741	0.00380918	38.0918
XP_021492393.1	XP_021492393.1	myosin-9 (Meriones unguiculatus)	cs	0	100	XP_021492393.1	0	myosin-9 [Meriones unguiculatus]	202 kDa	0.00065674	0.0041677	0.00072571	3		0.00555015		0.00555015	0.0020986	20.986
XP_021490881.1	XP_021490881.1	nucleolar GTP-binding protein 2 (Meriones unguiculatus) - probable fragment	tm	7e-41	57.6	XP_021490881.1	0	guanine nucleotide-binding protein-like 3 [Meriones unguiculatus]	61 kDa	0.0037341	0.0022044	0.0041263	3		0.0100648		0.0100648	0.00380566	38.0566
XP_021490719.1 (+2)		peptidyl-prolyl cis-trans isomerase H [Meriones unguiculatus]	met/energy					peptidyl-prolyl cis-trans isomerase H [Meriones unguiculatus]	19 kDa	0.0032429	0.0019144	0.0053751	3		0.0105324		0.0105324	0.00398247	39.8247
XP_021483373.1	XP_021483373.1	phosphoglycerate kinase 1 (Meriones unguiculatus)	uc	0	100	XP_021483373.1	0	phosphoglycerate kinase 1 [Meriones unguiculatus]	41 kDa	0.0066399	0.0030487	0.0057068	3		0.0153954		0.0153954	0.00582124	58.2124
XP_021508389.1	XP_021508389.1	ras-related protein Rab-11A (Meriones unguiculatus)	st	0	100	XP_021508389.1	1e-121	ras-related protein Rab-11A [Meriones unguiculatus]	24 kDa	0.007972	0.0062748	0.010277	3		0.0245238		0.0245238	0.00927283	92.7283
XP_021504138.1	XP_021504138.1	ras-related protein Rab-1A (Meriones unguiculatus)	st	0	100	XP_021504138.1	1e-115	ras-related protein Rab-1A [Meriones unguiculatus]	23 kDa	0.014	0.007438	0.0092819	3		0.0307199		0.0307199	0.0116157	116.157
XP_021500697.1	XP_021500697.1	ras-related protein Rab-2A (Meriones unguiculatus)	st	0	100	XP_021500697.1	1e-120	ras-related protein Rab-2A [Meriones unguiculatus]	24 kDa	0.01083	0.0071924	0.0089755	3		0.0269979		0.0269979	0.0102083	102.083
XP_021496854.1	XP_021496854.1	ras-related protein Rab-5C (Meriones unguiculatus)	st	0	100	XP_021496854.1	1e-121	ras-related protein Rab-5C [Meriones unguiculatus]	23 kDa	0.003986	0.0023531	0.0029364	3		0.0092755		0.0092755	0.00350721	35.0721
XP_021494490.1	XP_021494490.1	ras-related protein Rab-7a (Meriones unguiculatus)	st	0	100	XP_021494490.1	1e-117	ras-related protein Rab-7a [Meriones unguiculatus]	23 kDa	0.0041593	0.0073661	0.0091923	3		0.0207177		0.0207177	0.00783369	78.3369
XP_021492177.1	XP_021492177.1	serine/threonine-protein phosphatase 2A catalytic subunit beta isoform (Meriones unguiculatus)	st	0	100	XP_021492177.1	0	serine/threonine-protein phosphatase 2A catalytic subunit beta isoform [Meriones unguiculatus]	36 kDa	0.0065015	0.0060311	0.0082106	3		0.0207432		0.0207432	0.00784333	78.4333
XP_021505157.1	XP_021505157.1	serine/threonine-protein phosphatase 2B catalytic subunit alpha isoform (Meriones unguiculatus)	st	0	100	XP_021505157.1	0	serine/threonine-protein phosphatase 2B catalytic subunit alpha isoform [Meriones unguiculatus]	51 kDa	0.0025454	0.0022539	0.0014064	3		0.0062057		0.0062057	0.00234647	23.4647
XP_021511878.1	XP_021511878.1	serine/threonine-protein phosphatase PP1-alpha catalytic subunit (Meriones unguiculatus)	st	0	100	XP_021511878.1	0	serine/threonine-protein phosphatase PP1-alpha catalytic subunit [Meriones unguiculatus]	37 kDa	0.0078271	0.0077009	0.0076881	3		0.0232161		0.0232161	0.00877837	87.7837
XP_021497857.1	XP_021497857.1	small nuclear ribonucleoprotein Sm D2 (Meriones unguiculatus)	uc	1e-63	100	XP_021497857.1	1e-63	small nuclear ribonucleoprotein Sm D2 [Meriones unguiculatus]	14 kDa	0.0048643	0.0028715	0.0053751	3		0.0131109		0.0131109	0.00495744	49.5744
XP_021501158.1	XP_021501158.1	spectrin alpha chain non-erythrocytic 1 isoform X1 (Meriones unguiculatus)	cs	0	100	XP_021501158.1	0	spectrin alpha chain, non-erythrocytic 1 isoform X1 [Meriones unguiculatus]	285 kDa	0.0017422	0.00095989	0.00077005	3		0.00347214		0.00347214	0.00131287	13.1287
XP_021491235.1	XP_021491235.1	spectrin beta chain erythrocytic (Meriones unguiculatus)	cs	0	100	XP_021491235.1	0	LOW QUALITY PROTEIN: spectrin beta chain, erythrocytic [Meriones unguiculatus]	268 kDa	0.00061639	0.00021833	0.00081735	3		0.00165207		0.00165207	0.000624674	6.24674
XP_021511552.1	XP_021511552.1	spliceosome RNA helicase DDX39B (Meriones unguiculatus)	tm	0	100	XP_021511552.1	0	spliceosome RNA helicase DDX39B [Meriones unguiculatus]	51 kDa	0.0031817	0.0022539	0.0035159	3		0.0089515		0.0089515	0.0033847	33.847
XP_021509034.1	XP_021509034.1	stress-70 protein mitochondrial (Meriones unguiculatus)	met/energy	0	100	XP_021509034.1	0	stress-70 protein, mitochondrial [Meriones unguiculatus]	74 kDa	0.01268	0.0074854	0.011676	3		0.0318414		0.0318414	0.0120397	120.397
XP_021491395.1	XP_021491395.1	T-complex protein 1 subunit alpha (Meriones unguiculatus)	uc	0	100	XP_021491395.1	0	T-complex protein 1 subunit alpha [Meriones unguiculatus]	60 kDa	0.0036132	0.0048754	0.0028519	3		0.0113405		0.0113405	0.00428802	42.8802
XP_021482360.1	XP_021482360.1	T-complex protein 1 subunit delta (Meriones unguiculatus)	uc	0	100	XP_021482360.1	0	T-complex protein 1 subunit delta [Meriones unguiculatus]	58 kDa	0.0074544	0.0037719	0.004707	3		0.0159333		0.0159333	0.00602463	60.2463
XP_021507431.1	XP_021507431.1	T-complex protein 1 subunit epsilon (Meriones unguiculatus)	uc	0	100	XP_021507431.1	0	T-complex protein 1 subunit epsilon [Meriones unguiculatus]	60 kDa	0.0047744	0.0053237	0.0064482	3		0.0165463		0.0165463	0.00625642	62.5642
XP_021490195.1	XP_021490195.1	T-complex protein 1 subunit eta (Meriones unguiculatus)	uc	0	100	XP_021490195.1	0	T-complex protein 1 subunit eta [Meriones unguiculatus]	60 kDa	0.013213	0.0065522	0.010513	3		0.0302782		0.0302782	0.0114487	114.487
XP_021519887.1 (+1)		testis-specific gene 10 protein [Meriones unguiculatus]	uc					testis-specific gene 10 protein [Meriones unguiculatus]	81 kDa	0.0012353	0.00072921	0.001365	3		0.00332951		0.00332951	0.00125894	12.5894
XP_021518410.1	XP_021518410.1	transforming protein RhoA (Meriones unguiculatus)	uc	0	100	XP_021518410.1	1e-110	transforming protein RhoA [Meriones unguiculatus]	22 kDa	0.016357	0.01229	0.021361	3		0.050008		0.050008	0.0189088	189.088
XP_021490080.1	XP_021490080.1	transitional endoplasmic reticulum ATPase (Meriones unguiculatus)	pm	0	100	XP_021490080.1	0	transitional endoplasmic reticulum ATPase [Meriones unguiculatus]	89 kDa	0.014955	0.0086182	0.017312	3		0.0408852		0.0408852	0.0154593	154.593
XP_021490591.1	XP_021490591.1	tubulin alpha-1B chain (Meriones unguiculatus)	cs	0	100	XP_021490591.1	0	tubulin alpha-1B chain [Meriones unguiculatus]	50 kDa	0.024181	0.015778	0.025314	3		0.065273		0.065273	0.0246807	246.807
XP_021492694.1	XP_021492694.1	tubulin alpha-3 chain (Meriones unguiculatus)	cs	0	100	XP_021492694.1	0	tubulin alpha-3 chain [Meriones unguiculatus]	46 kDa	0.0020747	0.0020412	0.0045851	3		0.008701		0.008701	0.00328998	32.8998
XP_021506806.1	XP_021506806.1	tubulin beta-4B chain (Meriones unguiculatus)	cs	0	100	XP_021506806.1	0	tubulin beta-4B chain [Meriones unguiculatus]	50 kDa	0.027732	0.019417	0.022092	3		0.069241		0.069241	0.0261811	261.811
XP_021493718.1 (+1)		ubiquitin-60S ribosomal protein L40 [Meriones unguiculatus]	prot					ubiquitin-60S ribosomal protein L40 [Meriones unguiculatus]	15 kDa	0.033632	0.019854	0.042119	3		0.095605		0.095605	0.0361497	361.497
XP_021481925.1 (+1)		ubiquitin-like modifier-activating enzyme 1 [Meriones unguiculatus]	prot					ubiquitin-like modifier-activating enzyme 1 [Meriones unguiculatus]	118 kDa	0.001085	0.0004804	0.00089924	3		0.00246464		0.00246464	0.000931919	9.31919
XP_021493269.1	XP_021493269.1	ADP-ribosylation factor 5 (Meriones unguiculatus)	uc	0	100	XP_021493269.1	1e-101	ADP-ribosylation factor 5 [Meriones unguiculatus]	21 kDa	0.011161	0.008471	*	2		0.019632		0.019632	0.00742317	74.2317
XP_021506090.1	XP_021506090.1	ADP-ribosylation factor-like protein 3 (Meriones unguiculatus)	uc	0	100	XP_021506090.1	1e-102	ADP-ribosylation factor-like protein 3 [Meriones unguiculatus]	21 kDa	0.0063075	0.0037235	*	2		0.010031		0.010031	0.00379288	37.9288
XP_021489182.1	XP_021489182.1	alpha-actinin-1 isoform X2 (Meriones unguiculatus)	cs	0	100	XP_021489182.1	0	alpha-actinin-1 isoform X2 [Meriones unguiculatus]	103 kDa	0.0022522	0.0024691	*	2		0.0047213		0.0047213	0.0017852	17.852
XP_021487879.1	XP_021487879.1	calreticulin (Meriones unguiculatus)	uc	0	100	XP_021487879.1	0	calreticulin [Meriones unguiculatus]	48 kDa	0.0089685	0.0065162	*	2		0.0154847		0.0154847	0.00585501	58.5501
XP_021488775.1	XP_021488775.1	desmoplakin isoform X1 (Meriones unguiculatus)	uc	0	100	XP_021488775.1	0	desmoplakin isoform X1 [Meriones unguiculatus]	333 kDa	*	0.00052779	0.00021955	2		0.00074734		0.00074734	0.000282581	2.82581
XP_021491686.1	XP_021491686.1	envoplakin isoform X2 (Meriones unguiculatus)	uc	0	100	XP_021491686.1	0	envoplakin isoform X2 [Meriones unguiculatus]	231 kDa	0.00028247	0.0003335	*	2		0.00061597		0.00061597	0.000232908	2.32908
XP_021503887.1	XP_021503887.1	eukaryotic initiation factor 4A-I (Meriones unguiculatus)	uc	0	100	XP_021503887.1	0	eukaryotic initiation factor 4A-I [Meriones unguiculatus]	46 kDa	0.0035344	0.0037556	*	2		0.00729		0.00729	0.00275646	27.5646
XP_021503819.1 (+1)		eukaryotic translation initiation factor 5A-1 [Meriones unguiculatus]	st					eukaryotic translation initiation factor 5A-1 [Meriones unguiculatus]	17 kDa	0.0055908	0.0066008	*	2		0.0121916		0.0121916	0.00460984	46.0984
XP_021508643.1	XP_021508643.1	fascin (Meriones unguiculatus)	uc	0	100	XP_021508643.1	0	fascin [Meriones unguiculatus]	54 kDa	*	0.0092786	0.0025731	2		0.0118517		0.0118517	0.00448131	44.8131
XP_021511562.1 (+1)		heat shock 70 kDa protein 1A isoform X1 [Meriones unguiculatus]	pm					heat shock 70 kDa protein 1A isoform X1 [Meriones unguiculatus]	70 kDa	*	0.0042158	0.0014796	2		0.0056954		0.0056954	0.00215352	21.5352
XP_021504975.1	XP_021504975.1	heat shock protein HSP 90-beta (Meriones unguiculatus)	pm	0	100	XP_021504975.1	0	heat shock protein HSP 90-beta [Meriones unguiculatus]	83 kDa	*	0.0058502	0.0048183	2		0.0106685		0.0106685	0.00403393	40.3393
XP_021492674.1	XP_021492674.1	histone-binding protein RBBP4 (Meriones unguiculatus)	nr	0	100	XP_021492674.1	0	histone-binding protein RBBP4 [Meriones unguiculatus]	48 kDa	0.0013506	0.0023918	*	2		0.0037424		0.0037424	0.00141506	14.1506
XP_021501709.1 (+1)		iron-sulfur cluster assembly enzyme ISCU, mitochondrial [Meriones unguiculatus]	uc					iron-sulfur cluster assembly enzyme ISCU, mitochondrial [Meriones unguiculatus]	18 kDa	0.0068741	0.0030435	*	2		0.0099176		0.0099176	0.00375	37.5
XP_021516877.1 (+1)		kinesin-like protein KIF2A isoform X2 [Meriones unguiculatus]	uc					kinesin-like protein KIF2A isoform X2 [Meriones unguiculatus]	82 kDa	0.0007928	0.00070202	*	2		0.00149482		0.00149482	0.000565215	5.65215
XP_021514536.1	XP_021514536.1	L-lactate dehydrogenase B chain isoform X1 (Meriones unguiculatus)	uc	0	100	XP_021514536.1	0	L-lactate dehydrogenase B chain isoform X1 [Meriones unguiculatus]	40 kDa	0.0031538	0.0013963	*	2		0.0045501		0.0045501	0.00172046	17.2046
XP_021490275.1	XP_021490275.1	NADH dehydrogenase (ubiquinone) flavoprotein 1 mitochondrial (Meriones unguiculatus)	met/energy	0	100	XP_021490275.1	0	NADH dehydrogenase [ubiquinone] flavoprotein 1, mitochondrial [Meriones unguiculatus]	51 kDa	*	0.0010954	0.0020504	2		0.0031458		0.0031458	0.00118948	11.8948
XP_021484831.1	XP_021484831.1	nucleophosmin (Meriones unguiculatus)	uc	0	100	XP_021484831.1	1e-169	nucleophosmin [Meriones unguiculatus]	33 kDa	*	0.0087031	0.0032582	2		0.0119613		0.0119613	0.00452276	45.2276
XP_021512064.1 (+2)		plasma membrane calcium-transporting ATPase 3 isoform X1 [Meriones unguiculatus]	uc					plasma membrane calcium-transporting ATPase 3 isoform X1 [Meriones unguiculatus]	138 kDa	*	0.00040693	0.00050782	2		0.00091475		0.00091475	0.000345881	3.45881
XP_021497311.1	XP_021497311.1	prohibitin (Meriones unguiculatus)	uc	0	100	XP_021497311.1	1e-147	prohibitin [Meriones unguiculatus]	30 kDa	0.0031654	0.0024915	*	2		0.0056569		0.0056569	0.00213896	21.3896
XP_021492706.1	XP_021492706.1	prohibitin-2 (Meriones unguiculatus)	uc	0	100	XP_021492706.1	1e-163	prohibitin-2 [Meriones unguiculatus]	33 kDa	*	0.0033997	0.0031819	2		0.0065816		0.0065816	0.00248861	24.8861
XP_021500105.1	XP_021500105.1	propionyl-CoA carboxylase alpha chain mitochondrial isoform X1 (Meriones unguiculatus)	met/energy	0	100	XP_021500105.1		propionyl-CoA carboxylase alpha chain, mitochondrial isoform X1 [Meriones unguiculatus]	79 kDa	0.0011908	0.00093732	*	2		0.00212812		0.00212812	0.000804676	8.04676
XP_021507423.1	XP_021507243.1	protein PRRC1 (Meriones unguiculatus)	uc	0	100	XP_021507243.1	0	calnexin [Meriones unguiculatus]	68 kDa	0.0019359	0.0019999	*	2		0.0039358		0.0039358	0.00148819	14.8819
XP_021502392.1	XP_021502392.1	protein SET isoform X1 (Meriones unguiculatus)	uc	0	100	XP_021502392.1	1e-169	protein SET isoform X1 [Meriones unguiculatus]	33 kDa	0.0029792	0.0017587	*	2		0.0047379		0.0047379	0.00179147	17.9147
XP_021494475.1 (+1)		pyruvate kinase PKM isoform X1 [Meriones unguiculatus]	uc					pyruvate kinase PKM isoform X1 [Meriones unguiculatus]	58 kDa	0.001081	0.0047859	*	2		0.0058669		0.0058669	0.00221837	22.1837
XP_021484010.1	XP_021484010.1	radixin isoform X2 (Meriones unguiculatus)	uc	0	91.3	XP_021484010.1	0	moesin, partial [Meriones unguiculatus]	64 kDa	*	0.0024778	0.0011595	2		0.0036373		0.0036373	0.00137532	13.7532
XP_021494456.1	XP_021494456.1	ras-related protein Rap-1A (Meriones unguiculatus)	st	2e-72	100	XP_021494456.1	2e-72	ras-related protein Rap-1A [Meriones unguiculatus]	15 kDa	*	0.0050954	0.0047689	2		0.0098643		0.0098643	0.00372985	37.2985
XP_021512315.1 (+1)		ruvB-like 2 [Meriones unguiculatus]	uc					ruvB-like 2 [Meriones unguiculatus]	51 kDa	0.0018596	0.0018296	*	2		0.0036892		0.0036892	0.00139494	13.9494
XP_021487368.1	XP_021487368.1	serine--tRNA ligase cytoplasmic isoform X1 (Meriones unguiculatus)	tm	0	100	XP_021487368.1	0	serine--tRNA ligase, cytoplasmic isoform X1 [Meriones unguiculatus]	61 kDa	0.0016063	0.00094825	*	2		0.00255455		0.00255455	0.000965915	9.65915
XP_021506279.1	XP_021506279.1	sodium/potassium-transporting ATPase subunit alpha-2 (Meriones unguiculatus)	tr	0	100	XP_021506279.1	0	sodium/potassium-transporting ATPase subunit alpha-2 [Meriones unguiculatus]	112 kDa	0.00056273	0.0014949	*	2		0.00205763		0.00205763	0.000778022	7.78022
XP_021487104.1	XP_021487104.1	succinate dehydrogenase (ubiquinone) flavoprotein subunit	met/energy	0	100	XP_021487104.1	0	succinate dehydrogenase [ubiquinone] flavoprotein subunit, mitochondrial [Meriones unguiculatus]	73 kDa	0.0017289	*	0.00095522	2		0.00268412		0.00268412	0.00101491	10.1491
XP_021506260.1	XP_021506260.1	transgelin-2 (Meriones unguiculatus)	uc	0	100	XP_021506260.1	1e-115	transgelin-2 [Meriones unguiculatus]	22 kDa	*	0.0076622	0.0031873	2		0.0108495		0.0108495	0.00410237	41.0237
XP_021492716.1	XP_021492716.1	triosephosphate isomerase (Meriones unguiculatus)	uc	0	100	XP_021492716.1	1e-168	triosephosphate isomerase [Meriones unguiculatus]	31 kDa	0.0030104	0.0023695	*	2		0.0053799		0.0053799	0.00203422	20.3422
XP_021506979.1 (+1)		tubulin beta chain isoform X1 [Meriones unguiculatus]	cs					tubulin beta chain isoform X1 [Meriones unguiculatus]	50 kDa	0.0058174	0.0022895	*	2		0.0081069		0.0081069	0.00306535	30.6535
XP_021494367.1	XP_021494367.1	tumor necrosis factor alpha-induced protein 8-like protein 3 (Meriones unguiculatus)	imm	0	100	XP_021494367.1	1e-114	tumor necrosis factor alpha-induced protein 8-like protein 3 [Meriones unguiculatus]	23 kDa	0.0028137	*	0.0031091	2		0.0059228		0.0059228	0.0022395	22.395
XP_021510188.1	XP_021510188.1	ubiquitin-conjugating enzyme E2 L3 isoform X1 (Meriones unguiculatus)	prot	1e-88	100	XP_021510188.1	1e-88	ubiquitin-conjugating enzyme E2 L3 isoform X1 [Meriones unguiculatus]	18 kDa	*	0.0044005	0.0041186	2		0.0085191		0.0085191	0.00322121	32.2121
XP_021483297.1	XP_021483297.1	vimentin (Meriones unguiculatus)	uc	0	100	XP_021483297.1	0	vimentin [Meriones unguiculatus]	54 kDa	*	0.0021814	0.0013611	2		0.0035425		0.0035425	0.00133947	13.3947

## Sheet: SSP categories no keratin
classification	x10000
uc	222.26		Table 1: Functional classification of transcripts originating from					Cytoskeletal
uc	39.5649		Class	Number of Contigs	Number of ESTs	EST's / Contig		Extracellular matrix/cell adhesion
prot	40.5718		Nuclear regulation	4	876	219		Immunity
prot	30.7711		Transcription machinery	3	82	27.3333		Metabolism, amino acid
prot	25.7217		Protein synthesis machinery	4	442	110.5		Metabolism, carbohydrate
prot	33.4542		Protein export machinery	1	19	19		Metabolism, energy
prot	28.1242		Protein modification machinery	9	955	106.111		Metabolism, intermediate
met/energy	20.2318		Proteasome machinery	8	561	70.125		Metabolism, lipid
ps	105.954		Transporters/storage	1	8	8		Metabolism, nucleotide
ps	77.9693		Metabolism, carbohydrate	1	124	124		Nuclear export
pm	54.1405		Signal transduction	12	1230	102.5		Nuclear regulation
met/energy	14.1783		Cytoskeletal	12	3234	269.5		Oxidant metabolism/detoxification
cs	283.046		Metabolism, energy	12	762	63.5		Proteasome machinery
cs	1922.3		Unknown, conserved	37	1570	42.4324		Protein export machinery
pm	51.9164		Immunity	1	22	22		Protein modification machinery
st	86.736		Secreted protease	1	101	101
met/carb	123.687							Secreted
s/protease	100.66		Total	106	9986			Secreted protease
met/energy	93.9273							Secreted protease inhibitor
met/energy	271.661		Singletons		0			Signal transduction
met/energy	30.278							Signal transduction, apoptosis
met/energy	40.4508							Storage
cs	393.089							Transcription factor
st	446.63							Transcription machinery
uc	8.68086							Transporters/storage
pe	19.4321							Transposable element
cs	4.7013							Unknown
ps	224.4
ps	34.1828							Protein synthesis machinery
uc	25.4941							Unknown, conserved
met/energy	102.313
nr	146.989
pm	501.317
pm	24.5715
pm	95.5684
pm	10.2193
nr	152.979
nr	561.872
uc	46.7846
uc	20.064
uc	30.8255
uc	38.0918
cs	20.986
tm	38.0566
met/energy	39.8247
uc	58.2124
st	92.7283
st	116.157
st	102.083
st	35.0721
st	78.3369
st	78.4333
st	23.4647
st	87.7837
uc	49.5744
cs	13.1287
cs	6.24674
tm	33.847
met/energy	120.397
uc	42.8802
uc	60.2463
uc	62.5642
uc	114.487
uc	12.5894
uc	189.088
pm	154.593
cs	246.807
cs	32.8998
cs	261.811
prot	361.497
prot	9.31919
uc	74.2317
uc	37.9288
cs	17.852
uc	58.5501
uc	2.82581
uc	2.32908
uc	27.5646
st	46.0984
uc	44.8131
pm	21.5352
pm	40.3393
nr	14.1506
uc	37.5
uc	5.65215
uc	17.2046
met/energy	11.8948
uc	45.2276
uc	3.45881
uc	21.3896
uc	24.8861
met/energy	8.04676
uc	14.8819
uc	17.9147
uc	22.1837
uc	13.7532
st	37.2985
uc	13.9494
tm	9.65915
tr	7.78022
met/energy	10.1491
uc	41.0237
uc	20.3422
cs	30.6535
imm	22.395
prot	32.2121
uc	13.3947

## Sheet: shared
Accession Number		DESCRIPTION	classification	e-value	Coverage	Best match to GERBIL database	E value	Identified Proteins (1531/1532)	Molecular Weight	SSP gerbil 1	SSP gerbil 2	SSP gerbil 3	Count	ESP gerbil 1	ESP gerbil 2	ESP gerbil 3	count
XP_021490788.1	XP_021490788.1	14-3-3 protein epsilon (Meriones unguiculatus)	uc	0	100	XP_021490788.1	1e-143	14-3-3 protein epsilon [Meriones unguiculatus]	29 kDa	0.02476	0.01661	0.017411	3	0.0057608	0.015212	*	2
XP_021513204.1	XP_021513204.1	14-3-3 protein zeta/delta (Meriones unguiculatus)	uc	0	100	XP_021513204.1	1e-136	14-3-3 protein zeta/delta [Meriones unguiculatus]	28 kDa	0.0023428	0.0055321	0.0025888	3	*	*	*	0
XP_021499009.1	XP_021499009.1	26S protease regulatory subunit 10B (Meriones unguiculatus)	prot	0	100	XP_021499009.1	0	26S protease regulatory subunit 10B [Meriones unguiculatus]	46 kDa	0.0042729	0.0025224	0.0039347	3	*	*	*	0
XP_021512330.1	XP_021512330.1	26S protease regulatory subunit 4 (Meriones unguiculatus)	prot	0	100	XP_021512330.1	0	26S protease regulatory subunit 4 [Meriones unguiculatus]	49 kDa	0.002609	0.0019252	0.0036038	3	*	*	*	0
XP_021496554.1	XP_021496554.1	26S protease regulatory subunit 6A isoform X1 (Meriones unguiculatus)	prot	0	100	XP_021496554.1	0	26S protease regulatory subunit 6A isoform X1 [Meriones unguiculatus]	50 kDa	0.0012986	0.0019165	0.0035875	3	0.0024927	0.0039006	0.0019274	3
XP_021515970.1	XP_021515970.1	26S protease regulatory subunit 6B (Meriones unguiculatus)	prot	0	100	XP_021515970.1	0	26S protease regulatory subunit 6B [Meriones unguiculatus]	47 kDa	0.0034329	0.0016212	0.0037935	3	*	*	0.0020381	1
XP_021489950.1	XP_021489950.1	26S protease regulatory subunit 8 (Meriones unguiculatus)	prot	0	100	XP_021489950.1	0	26S protease regulatory subunit 8 [Meriones unguiculatus]	47 kDa	0.0027596	0.001629	0.0030494	3	*	*	*	0
XP_021488352.1	XP_021488352.1	2-oxoglutarate dehydrogenase mitochondrial isoform X4 (Meriones unguiculatus)	met/energy	0	100	XP_021488352.1	0	2-oxoglutarate dehydrogenase, mitochondrial isoform X4 [Meriones unguiculatus]	118 kDa	0.0022119	0.0013057	0.0018331	3	0.0014152	0.0012457	*	2
XP_021482897.1	XP_021482897.1	40S ribosomal protein S23 (Meriones unguiculatus)	ps	2e-79	100	XP_021482897.1	2e-79	40S ribosomal protein S23 [Meriones unguiculatus]	16 kDa	0.012042	0.0071086	0.0088709	3	0.015409	0.0090423	0.0059574	3
XP_021513318.1 (+1)		40S ribosomal protein S5 [Meriones unguiculatus]	ps					40S ribosomal protein S5 [Meriones unguiculatus]	23 kDa	0.0070342	0.0058134	0.0077729	3	*	0.0042257	*	1
XP_021498024.1 (+1)		60 kDa heat shock protein, mitochondrial [Meriones unguiculatus]	pm					60 kDa heat shock protein, mitochondrial [Meriones unguiculatus]	61 kDa	0.0050086	0.0070961	0.0022138	3	0.0019228	0.0022566	*	2
XP_021502204.1	XP_021502204.1	aconitate hydratase mitochondrial (Meriones unguiculatus)	met/energy	0	100	XP_021502204.1	0	aconitate hydratase, mitochondrial [Meriones unguiculatus]	85 kDa	0.0014718	0.00065162	0.0016263	3	*	*	*	0
XP_021505805.1	XP_021505805.1	actin alpha skeletal muscle (Meriones unguiculatus)	cs	0	100	XP_021505805.1	0	actin, alpha skeletal muscle [Meriones unguiculatus]	42 kDa	0.028166	0.019773	0.026918	3	*	*	*	0
XP_021508648.1	XP_021508648.1	actin aortic smooth muscle (Meriones unguiculatus)	cs	0	99	XP_021508648.1	0	actin, cytoplasmic 1 [Meriones unguiculatus]	42 kDa	0.15	0.15542	0.20297	3	0.063657	0.083905	0.064745	3
XP_021496193.1	XP_021496193.1	adenosylhomocysteinase (Meriones unguiculatus)	pm	0	100	XP_021496193.1	0	adenosylhomocysteinase [Meriones unguiculatus]	48 kDa	0.003986	0.0031374	0.0066069	3	*	*	*	0
XP_021515975.1 (+1)		adenylate kinase isoenzyme 1 [Meriones unguiculatus]	st					adenylate kinase isoenzyme 1 [Meriones unguiculatus]	22 kDa	0.0088761	0.0026199	0.011443	3	0.0056792	0.0066652	0.0065869	3
XP_021493269.1	XP_021493269.1	ADP-ribosylation factor 5 (Meriones unguiculatus)	uc	0	100	XP_021493269.1	1e-101	ADP-ribosylation factor 5 [Meriones unguiculatus]	21 kDa	0.011161	0.008471	*	2	*	*	*	0
XP_021506090.1	XP_021506090.1	ADP-ribosylation factor-like protein 3 (Meriones unguiculatus)	uc	0	100	XP_021506090.1	1e-102	ADP-ribosylation factor-like protein 3 [Meriones unguiculatus]	21 kDa	0.0063075	0.0037235	*	2	*	*	*	0
XP_021488326.1	XP_021488326.1	alpha-2-macroglobulin (Meriones unguiculatus)	imm	0	105	XP_021488326.1	0	murinoglobulin-2-like [Meriones unguiculatus]	171 kDa	*	*	*	0	0.00072436	*	0.00084015	2
XP_021489182.1	XP_021489182.1	alpha-actinin-1 isoform X2 (Meriones unguiculatus)	cs	0	100	XP_021489182.1	0	alpha-actinin-1 isoform X2 [Meriones unguiculatus]	103 kDa	0.0022522	0.0024691	*	2	*	*	*	0
XP_021504228.1 (+1)		alpha-enolase [Meriones unguiculatus]	met/carb					alpha-enolase [Meriones unguiculatus]	47 kDa	0.01058	0.0089785	0.013153	3	0.0033848	*	0.0049073	2
XP_021514606.1 (+1)		aminopeptidase N [Meriones unguiculatus]	s/protease					aminopeptidase N [Meriones unguiculatus]	111 kDa	*	*	*	0	0.0015021	0.0013221	*	2
XP_021482317.1	XP_021482317.1	anionic trypsin-2 (Meriones unguiculatus)	s/protease	0	100	XP_021482317.1	1e-145	anionic trypsin-2 [Meriones unguiculatus]	26 kDa	0.0093331	0.0082644	0.0090241	3	*	0.031538	0.031167	2
XP_021508328.1 (+1)		annexin A2 [Meriones unguiculatus]	cs					annexin A2 [Meriones unguiculatus]	39 kDa	*	0.0019991	*	1	0.0075834	0.0063572	0.0062825	3
XP_021509581.1	XP_021509581.1	arylsulfatase B-like (Meriones unguiculatus)	detox	0	100	XP_021509581.1	0	arylsulfatase B-like [Meriones unguiculatus]	72 kDa	*	*	*	0	0.0011283	0.0013242	0.0019629	3
XP_021501164.1	XP_021501164.1	ATP synthase subunit alpha mitochondrial (Meriones unguiculatus)	met/energy	0	100	XP_021501164.1	0	ATP synthase subunit alpha, mitochondrial [Meriones unguiculatus]	60 kDa	0.0093416	0.009191	0.0063083	3	0.0079693	0.0046765	0.0046216	3
XP_021493434.1	XP_021493434.1	ATP synthase subunit beta mitochondrial (Meriones unguiculatus)	met/energy	0	100	XP_021493434.1	0	ATP synthase subunit beta, mitochondrial [Meriones unguiculatus]	56 kDa	0.032009	0.018255	0.021582	3	0.010414	0.010592	0.0080521	3
XP_021507811.1	XP_021507811.1	ATP synthase subunit beta mitochondrial (Meriones unguiculatus)	met/energy	2e-26	92.4	XP_021507811.1	0	V-type proton ATPase subunit B, brain isoform [Meriones unguiculatus]	59 kDa	0.0031888	0.0018824	0.0029364	3	0.0013602	0.0023945	0.0031552	3
XP_021512463.1	XP_021512463.1	ATP synthase subunit beta mitochondrial (Meriones unguiculatus) - probable fragment	met/energy	1e-25	57.2	XP_021512463.1	0	V-type proton ATPase catalytic subunit A, partial [Meriones unguiculatus]	48 kDa	0.0046829	0.0015797	0.0044354	3	*	*	*	0
XP_021489292.1	XP_021489292.1	beta-actin-like protein 2 isoform X1 (Meriones unguiculatus)	cs	0	100	XP_021489292.1	0	beta-actin-like protein 2 isoform X1 [Meriones unguiculatus]	42 kDa	0.035874	0.029288	0.038798	3	*	*	*	0
XP_021499809.1 (+4)		calmodulin-3 [Meriones unguiculatus]	st					calmodulin-3 [Meriones unguiculatus]	17 kDa	0.040449	0.032974	0.044697	3	0.054225	0.052069	0.048599	3
XP_021487879.1	XP_021487879.1	calreticulin (Meriones unguiculatus)	uc	0	100	XP_021487879.1	0	calreticulin [Meriones unguiculatus]	48 kDa	0.0089685	0.0065162	*	2	*	*	*	0
XP_021488790.1	XP_021488790.1	cancer-associated gene 1 protein (Meriones unguiculatus)	uc	0	100	XP_021488790.1	0	cancer-associated gene 1 protein [Meriones unguiculatus]	98 kDa	*	0.00060007	*	1	0.0017344	0.0020355	0.0015087	3
XP_021519335.1	XP_021519335.1	cathepsin G-like (Meriones unguiculatus)	s/protease	0	100	XP_021519335.1	1e-156	cathepsin G-like [Meriones unguiculatus]	30 kDa	*	*	*	0	0.0081915	0.0080115	0.0079174	3
XP_021489477.1	XP_021489477.1	chitotriosidase-1 (Meriones unguiculatus)	met/carb	0	81.6	XP_021489477.1	0	chitinase-3-like protein 1 isoform X1 [Meriones unguiculatus]	44 kDa	*	*	*	0	*	0.0022047	0.0032682	2
XP_021482311.1	XP_021482311.1	clathrin heavy chain 1 (Meriones unguiculatus)	uc	0	100	XP_021482311.1	0	clathrin heavy chain 1 [Meriones unguiculatus]	192 kDa	0.00051402	0.0012138	0.000568	3	0.00043851	0.0010293	0.0015258	3
XP_021500110.1	XP_021500110.1	COP9 signalosome complex subunit 5 (Meriones unguiculatus)	pe	0	100	XP_021500110.1	0	COP9 signalosome complex subunit 5 [Meriones unguiculatus]	38 kDa	0.0017185	0.0015217	0.001899	3	*	*	*	0
XP_021500729.1	XP_021500729.1	cytoplasmic dynein 1 heavy chain 1 (Meriones unguiculatus)	cs	0	100	XP_021500729.1	0	cytoplasmic dynein 1 heavy chain 1 [Meriones unguiculatus]	532 kDa	0.0004325	0.00040121	0.00040964	3	0.00039532	0.00055675	0.00027511	3
XP_021515480.1	XP_021515480.1	desmoglein-1 (Meriones unguiculatus)	uc	0	100	XP_021515480.1	0	desmoglein-1 [Meriones unguiculatus]	117 kDa	*	*	*	0	*	0.0015788	0.0019503	2
XP_021488775.1	XP_021488775.1	desmoplakin isoform X1 (Meriones unguiculatus)	uc	0	100	XP_021488775.1	0	desmoplakin isoform X1 [Meriones unguiculatus]	333 kDa	*	0.00052779	0.00021955	2	*	*	0.0017693	1
XP_021492754.1	XP_021492754.1	dipeptidyl peptidase 4 (Meriones unguiculatus)	s/protease	0	100	XP_021492754.1	0	dipeptidyl peptidase 4 [Meriones unguiculatus]	88 kDa	*	*	*	0	0.0043094	0.0084293	0.0066642	3
XP_021490877.1	XP_021490877.1	dynein heavy chain 1 axonemal partial (Meriones unguiculatus)	cs	0	100	XP_021490877.1	0	dynein heavy chain 1, axonemal, partial [Meriones unguiculatus]	439 kDa	*	*	*	0	0.00019148	0.00033708	0.00044417	3
XP_021483022.1 (+2)		E3 ubiquitin-protein ligase UBR4 isoform X5 [Meriones unguiculatus]	prot					E3 ubiquitin-protein ligase UBR4 isoform X5 [Meriones unguiculatus]	574 kDa	*	0.00032631	*	1	0.0002122	*	0.00024612	2
XP_021512157.1	XP_021512157.1	elongation factor 1-alpha 1 (Meriones unguiculatus)	ps	0	100	XP_021512157.1	0	elongation factor 1-alpha 1 [Meriones unguiculatus]	47 kDa	0.017273	0.020785	0.021289	3	0.015302	0.013968	0.010846	3
XP_021504581.1	XP_021504581.1	elongation factor 2 (Meriones unguiculatus)	ps	0	100	XP_021504581.1	0	elongation factor 2 [Meriones unguiculatus]	95 kDa	0.0026759	0.0041467	0.0022177	3	0.0012841	*	*	1
XP_021491686.1	XP_021491686.1	envoplakin isoform X2 (Meriones unguiculatus)	uc	0	100	XP_021491686.1	0	envoplakin isoform X2 [Meriones unguiculatus]	231 kDa	0.00028247	0.0003335	*	2	*	0.00042423	*	1
XP_021519633.1	XP_021519633.1	eosinophil peroxidase (Meriones unguiculatus)	detox/ox	0	100	XP_021519633.1	0	eosinophil peroxidase [Meriones unguiculatus]	81 kDa	*	*	*	0	0.0030818	0.0036169	0.0041702	3
XP_021503887.1	XP_021503887.1	eukaryotic initiation factor 4A-I (Meriones unguiculatus)	uc	0	100	XP_021503887.1	0	eukaryotic initiation factor 4A-I [Meriones unguiculatus]	46 kDa	0.0035344	0.0037556	*	2	0.0072365	*	*	1
XP_021509035.1	XP_021509035.1	eukaryotic peptide chain release factor subunit 1 isoform X1 (Meriones unguiculatus)	uc	0	100	XP_021509035.1	0	eukaryotic peptide chain release factor subunit 1 isoform X1 [Meriones unguiculatus]	49 kDa	0.0026269	0.0019384	0.0021771	3	*	*	*	0
XP_021503819.1 (+1)		eukaryotic translation initiation factor 5A-1 [Meriones unguiculatus]	st					eukaryotic translation initiation factor 5A-1 [Meriones unguiculatus]	17 kDa	0.0055908	0.0066008	*	2	*	*	*	0
XP_021508643.1	XP_021508643.1	fascin (Meriones unguiculatus)	uc	0	100	XP_021508643.1	0	fascin [Meriones unguiculatus]	54 kDa	*	0.0092786	0.0025731	2	*	*	*	0
XP_021491664.1	XP_021491664.1	glutamate dehydrogenase 1 mitochondrial (Meriones unguiculatus)	met/energy	0	100	XP_021491664.1	0	glutamate dehydrogenase 1, mitochondrial [Meriones unguiculatus]	61 kDa	0.013372	0.0051616	0.0085251	3	0.0026326	0.0061795	0.0038168	3
XP_021495506.1 (+1)		GTP-binding nuclear protein Ran [Meriones unguiculatus]	nr					GTP-binding nuclear protein Ran [Meriones unguiculatus]	24 kDa	0.018601	0.0070592	0.013214	3	0.015302	0.0079818	0.0078881	3
XP_021513521.1	XP_021513521.1	haptoglobin (Meriones unguiculatus)	uc	0	100	XP_021513521.1	0	haptoglobin [Meriones unguiculatus]	39 kDa	*	*	*	0	0.0063685	0.00872	0.0073865	3
XP_021511562.1 (+1)		heat shock 70 kDa protein 1A isoform X1 [Meriones unguiculatus]	pm					heat shock 70 kDa protein 1A isoform X1 [Meriones unguiculatus]	70 kDa	*	0.0042158	0.0014796	2	0.010281	*	*	1
XP_021498722.1	XP_021498722.1	heat shock cognate 71 kDa protein (Meriones unguiculatus)	pm	0	100	XP_021498722.1	0	heat shock cognate 71 kDa protein [Meriones unguiculatus]	71 kDa	0.045315	0.028849	0.058419	3	0.030699	0.032026	0.032309	3
XP_021516616.1	XP_021516616.1	heat shock cognate 71 kDa protein (Meriones unguiculatus)	pm	0	95.9	XP_021516616.1	0	78 kDa glucose-regulated protein [Meriones unguiculatus]	72 kDa	0.0021941	0.0028496	0.0014547	3	*	*	*	0
XP_021500714.1	XP_021500714.1	heat shock protein HSP 90-alpha (Meriones unguiculatus)	pm	0	100	XP_021500714.1	0	heat shock protein HSP 90-alpha [Meriones unguiculatus]	87 kDa	0.0075824	0.008057	0.0096355	3	0.0038811	0.0062631	0.0061896	3
XP_021504975.1	XP_021504975.1	heat shock protein HSP 90-beta (Meriones unguiculatus)	pm	0	100	XP_021504975.1	0	heat shock protein HSP 90-beta [Meriones unguiculatus]	83 kDa	*	0.0058502	0.0048183	2	0.0030435	0.003572	0.00353	3
XP_021516844.1	XP_021516844.1	heat shock protein HSP 90-beta (Meriones unguiculatus)	pm	0	101.2	XP_021516844.1	0	endoplasmin [Meriones unguiculatus]	93 kDa	0.0010709	0.00084289	0.00078889	3	0.0013703	*	*	1
XP_021500542.1 (+1)		histone H2B type 1 [Meriones unguiculatus]	nr					histone H2B type 1 [Meriones unguiculatus]	14 kDa	0.015944	0.0094122	0.015102	3	0.032062	0.017104	0.023664	3
XP_021486308.1 (+9)		histone H4-like, partial [Meriones unguiculatus]	nr					histone H4-like, partial [Meriones unguiculatus]	11 kDa	0.063776	0.023958	0.060864	3	0.040806	0.052245	0.051631	3
XP_021492674.1	XP_021492674.1	histone-binding protein RBBP4 (Meriones unguiculatus)	nr	0	100	XP_021492674.1	0	histone-binding protein RBBP4 [Meriones unguiculatus]	48 kDa	0.0013506	0.0023918	*	2	*	*	*	0
XP_021486607.1	XP_021486607.1	integrin beta-2 (Meriones unguiculatus)	st	0	100	XP_021486607.1	0	integrin beta-2 [Meriones unguiculatus]	85 kDa	*	*	*	0	0.0023786	0.0044665	0.0060693	3
XP_021501709.1 (+1)		iron-sulfur cluster assembly enzyme ISCU, mitochondrial [Meriones unguiculatus]	uc					iron-sulfur cluster assembly enzyme ISCU, mitochondrial [Meriones unguiculatus]	18 kDa	0.0068741	0.0030435	*	2	*	*	*	0
XP_021509414.1 (+1)		isocitrate dehydrogenase [NADP], mitochondrial [Meriones unguiculatus]	uc					isocitrate dehydrogenase [NADP], mitochondrial [Meriones unguiculatus]	51 kDa	0.0038096	0.0022489	0.0063146	3	0.0024375	*	*	1
XP_021516402.1 (+2)		junction plakoglobin [Meriones unguiculatus]	uc					junction plakoglobin [Meriones unguiculatus]	82 kDa	*	*	*	0	*	0.0034713	0.0040023	2
XP_021484656.1	XP_021484656.1	keratin type I cytoskeletal 10 isoform X2 (Meriones unguiculatus)	uc	0	100	XP_021484656.1	0	keratin, type I cytoskeletal 10 isoform X2 [Meriones unguiculatus]	57 kDa	0.0097722	0.0091086	0.01364	3	0.023036	0.050981	0.063359	3
XP_021484024.1	XP_021484024.1	keratin type I cytoskeletal 14 (Meriones unguiculatus)	uc	0	100	XP_021484024.1	0	keratin, type I cytoskeletal 14 [Meriones unguiculatus]	53 kDa	*	*	*	0	0.0038018	0.0044619	0.011465	3
XP_021516396.1	XP_021516396.1	keratin type I cytoskeletal 16 isoform X2 (Meriones unguiculatus)	uc	0	100	XP_021516396.1	0	keratin, type I cytoskeletal 16 isoform X2 [Meriones unguiculatus]	51 kDa	*	0.0025287	*	1	*	0.002757	0.018164	2
XP_021516394.1	XP_021516394.1	keratin type I cytoskeletal 17 (Meriones unguiculatus)	uc	0	100	XP_021516394.1	0	keratin, type I cytoskeletal 17 [Meriones unguiculatus]	48 kDa	0.0039768	0.004304	0.0051269	3	0.0067853	0.024886	0.05017	3
XP_021481951.1	XP_021481951.1	keratin type I cytoskeletal 19 (Meriones unguiculatus)	cs	0	100	XP_021481951.1	0	keratin, type I cytoskeletal 19 [Meriones unguiculatus]	45 kDa	0.0035519	0.00083872	0.0023549	3	0.0027271	0.0053344	0.011598	3
XP_021516398.1	XP_021516398.1	keratin type I cytoskeletal 42 isoform X2 (Meriones unguiculatus)	uc	0	100	XP_021516398.1	0	keratin, type I cytoskeletal 42 isoform X2 [Meriones unguiculatus]	50 kDa	0.0045044	0.0041785	0.0021332	3	0.0032937	0.0067649	0.013371	3
XP_021520335.1	XP_021520335.1	keratin type II cytoskeletal 1 (Meriones unguiculatus)	uc	0	100	XP_021520335.1	0	keratin, type II cytoskeletal 1 [Meriones unguiculatus]	64 kDa	0.012438	0.010878	0.013744	3	0.019453	0.034592	0.04786	3
XP_021520332.1	XP_021520332.1	keratin type II cytoskeletal 2 epidermal (Meriones unguiculatus)	uc	0	100	XP_021520332.1	0	keratin, type II cytoskeletal 2 epidermal [Meriones unguiculatus]	67 kDa	*	0.0012933	*	1	0.0016821	0.0026322	0.0026013	3
XP_021520329.1	XP_021520329.1	keratin type II cytoskeletal 2 oral isoform X3 (Meriones unguiculatus)	uc	0	100	XP_021520329.1	0	keratin, type II cytoskeletal 2 oral isoform X3 [Meriones unguiculatus]	61 kDa	*	*	*	0	0.0031497	0.0059145	0.0051144	3
XP_021483938.1	XP_021483938.1	keratin type II cytoskeletal 5 (Meriones unguiculatus)	cs	0	100	XP_021483938.1	0	keratin, type II cytoskeletal 5 [Meriones unguiculatus]	62 kDa	0.01072	0.010355	0.012384	3	0.016835	0.033662	0.051346	3
XP_021520333.1	XP_021520333.1	keratin type II cytoskeletal 72 (Meriones unguiculatus)	uc	0	100	XP_021520333.1	0	LOW QUALITY PROTEIN: keratin, type II cytoskeletal 72 [Meriones unguiculatus]	57 kDa	*	*	*	0	*	0.0016578	0.0024574	2
XP_021483475.1	XP_021483475.1	keratin type II cytoskeletal 75 (Meriones unguiculatus)	cs	0	100	XP_021483475.1	0	keratin, type II cytoskeletal 75 [Meriones unguiculatus]	60 kDa	*	*	*	0	*	0.0015645	0.0023192	2
XP_021484098.1	XP_021484098.1	keratin type II cytoskeletal 78-like isoform X1 (Meriones unguiculatus)	uc	0	100	XP_021484098.1	0	keratin, type II cytoskeletal 78-like isoform X1 [Meriones unguiculatus]	94 kDa	*	*	*	0	*	0.00097626	0.00096479	2
XP_021483935.1 (+2)		keratin, type II cytoskeletal 6A isoform X1 [Meriones unguiculatus]	cs					keratin, type II cytoskeletal 6A isoform X1 [Meriones unguiculatus]	35 kDa	0.0017937	0.0015883	*	2	0.0045907	0.012122	0.027953	3
XP_021509711.1	XP_021509711.1	kinesin heavy chain (Meriones unguiculatus)	uc	0	100	XP_021509711.1	0	kinesin heavy chain [Meriones unguiculatus]	109 kDa	0.0024041	0.0012418	0.0016604	3	0.00076912	0.002708	0.0017841	3
XP_021516877.1 (+1)		kinesin-like protein KIF2A isoform X2 [Meriones unguiculatus]	uc					kinesin-like protein KIF2A isoform X2 [Meriones unguiculatus]	82 kDa	0.0007928	0.00070202	*	2	*	*	*	0
XP_021510351.1	XP_021510351.1	lactotransferrin (Meriones unguiculatus)	storage/	0	100	XP_021510351.1	0	lactotransferrin [Meriones unguiculatus]	78 kDa	*	*	*	0	0.0052019	0.01221	0.0090501	3
XP_021514536.1	XP_021514536.1	L-lactate dehydrogenase B chain isoform X1 (Meriones unguiculatus)	uc	0	100	XP_021514536.1	0	L-lactate dehydrogenase B chain isoform X1 [Meriones unguiculatus]	40 kDa	0.0031538	0.0013963	*	2	*	*	*	0
XP_021499308.1	XP_021499308.1	lysozyme C-2 (Meriones unguiculatus)	imm	6e-86	100	XP_021499308.1	6e-86	lysozyme C-2 [Meriones unguiculatus]	17 kDa	*	*	*	0	0.0099258	0.014561	0.01439	3
XP_021514705.1 (+2)		methylmalonyl-CoA mutase, mitochondrial [Meriones unguiculatus]	uc					methylmalonyl-CoA mutase, mitochondrial [Meriones unguiculatus]	83 kDa	0.0042205	0.001812	0.0021199	3	0.0014729	*	*	1
XP_021498027.1	XP_021498027.1	MOB-like protein phocein isoform X2 (Meriones unguiculatus)	uc	0	100	XP_021498027.1	1e-153	MOB-like protein phocein isoform X2 [Meriones unguiculatus]	30 kDa	0.0043984	0.0032456	0.0024301	3	*	*	*	0
XP_021498446.1	XP_021498446.1	multiple epidermal growth factor-like protein 6 isoform X2 (Meriones unguiculatus) - probable fragment	st	5e-17	42.9	XP_021498446.1	0	granulins isoform X2 [Meriones unguiculatus]	66 kDa	*	*	*	0	0.0030004	0.0021128	0.002088	3
XP_021519631.1 (+1)		myeloperoxidase [Meriones unguiculatus]	uc					myeloperoxidase [Meriones unguiculatus]	81 kDa	0.00079942	*	*	1	0.011764	0.011406	0.012458	3
XP_021492393.1	XP_021492393.1	myosin-9 (Meriones unguiculatus)	cs	0	100	XP_021492393.1	0	myosin-9 [Meriones unguiculatus]	202 kDa	0.00065674	0.0041677	0.00072571	3	0.004202	*	*	1
XP_021490275.1	XP_021490275.1	NADH dehydrogenase (ubiquinone) flavoprotein 1 mitochondrial (Meriones unguiculatus)	met/energy	0	100	XP_021490275.1	0	NADH dehydrogenase [ubiquinone] flavoprotein 1, mitochondrial [Meriones unguiculatus]	51 kDa	*	0.0010954	0.0020504	2	*	*	*	0
XP_021490881.1	XP_021490881.1	nucleolar GTP-binding protein 2 (Meriones unguiculatus) - probable fragment	tm	7e-41	57.6	XP_021490881.1	0	guanine nucleotide-binding protein-like 3 [Meriones unguiculatus]	61 kDa	0.0037341	0.0022044	0.0041263	3	0.0027305	0.005608	0.0047504	3
XP_021484831.1	XP_021484831.1	nucleophosmin (Meriones unguiculatus)	uc	0	100	XP_021484831.1	1e-169	nucleophosmin [Meriones unguiculatus]	33 kDa	*	0.0087031	0.0032582	2	*	0.0044283	0.0072938	2
XP_021490719.1 (+2)		peptidyl-prolyl cis-trans isomerase H [Meriones unguiculatus]	met/energy					peptidyl-prolyl cis-trans isomerase H [Meriones unguiculatus]	19 kDa	0.0032429	0.0019144	0.0053751	3	*	*	*	0
XP_021483373.1	XP_021483373.1	phosphoglycerate kinase 1 (Meriones unguiculatus)	uc	0	100	XP_021483373.1	0	phosphoglycerate kinase 1 [Meriones unguiculatus]	41 kDa	0.0066399	0.0030487	0.0057068	3	*	0.003324	*	1
XP_021499969.1	XP_021499969.1	phospholipase B-like 1 (Meriones unguiculatus)	met/lipd	0	100	XP_021499969.1	0	phospholipase B-like 1 [Meriones unguiculatus]	63 kDa	*	*	*	0	*	0.0023726	0.0015631	2
XP_021512064.1 (+2)		plasma membrane calcium-transporting ATPase 3 isoform X1 [Meriones unguiculatus]						plasma membrane calcium-transporting ATPase 3 isoform X1 [Meriones unguiculatus]	138 kDa	*	0.00040693	0.00050782	2	*	0.00069018	*	1
XP_021497311.1	XP_021497311.1	prohibitin (Meriones unguiculatus)	uc	0	100	XP_021497311.1	1e-147	prohibitin [Meriones unguiculatus]	30 kDa	0.0031654	0.0024915	*	2	0.0027004	*	*	1
XP_021492706.1	XP_021492706.1	prohibitin-2 (Meriones unguiculatus)	uc	0	100	XP_021492706.1	1e-163	prohibitin-2 [Meriones unguiculatus]	33 kDa	*	0.0033997	0.0031819	2	0.0036848	*	*	1
XP_021500105.1	XP_021500105.1	propionyl-CoA carboxylase alpha chain mitochondrial isoform X1 (Meriones unguiculatus)	met/energy	0	100	XP_021500105.1		propionyl-CoA carboxylase alpha chain, mitochondrial isoform X1 [Meriones unguiculatus]	79 kDa	0.0011908	0.00093732	*	2	*	*	*	0
XP_021511982.1	XP_021511982.1	prosaposin (Meriones unguiculatus)	met/lipd	0	100	XP_021511982.1	0	prosaposin [Meriones unguiculatus]	60 kDa	*	*	*	0	0.0026856	0.0055158	0.0046723	3
XP_021507423.1	XP_021507243.1	protein PRRC1 (Meriones unguiculatus)	uc	0	100	XP_021507243.1	0	calnexin [Meriones unguiculatus]	68 kDa	0.0019359	0.0019999	*	2	*	*	*	0
XP_021502392.1	XP_021502392.1	protein SET isoform X1 (Meriones unguiculatus)	uc	0	100	XP_021502392.1	1e-169	protein SET isoform X1 [Meriones unguiculatus]	33 kDa	0.0029792	0.0017587	*	2	*	*	*	0
XP_021494475.1 (+1)		pyruvate kinase PKM isoform X1 [Meriones unguiculatus]	uc					pyruvate kinase PKM isoform X1 [Meriones unguiculatus]	58 kDa	0.001081	0.0047859	*	2	0.0027665	*	*	1
XP_021484010.1	XP_021484010.1	radixin isoform X2 (Meriones unguiculatus)	uc	0	91.3	XP_021484010.1	0	moesin, partial [Meriones unguiculatus]	64 kDa	*	0.0024778	0.0011595	2	*	*	*	0
XP_021508389.1	XP_021508389.1	ras-related protein Rab-11A (Meriones unguiculatus)	st	0	100	XP_021508389.1	1e-121	ras-related protein Rab-11A [Meriones unguiculatus]	24 kDa	0.007972	0.0062748	0.010277	3	0.0034005	0.0059864	0.003944	3
XP_021504138.1	XP_021504138.1	ras-related protein Rab-1A (Meriones unguiculatus)	st	0	100	XP_021504138.1	1e-115	ras-related protein Rab-1A [Meriones unguiculatus]	23 kDa	0.014	0.007438	0.0092819	3	0.0089574	0.010513	0.010389	3
XP_021500697.1	XP_021500697.1	ras-related protein Rab-2A (Meriones unguiculatus)	st	0	100	XP_021500697.1	1e-120	ras-related protein Rab-2A [Meriones unguiculatus]	24 kDa	0.01083	0.0071924	0.0089755	3	*	0.0060993	0.0040185	2
XP_021496854.1	XP_021496854.1	ras-related protein Rab-5C (Meriones unguiculatus)	st	0	100	XP_021496854.1	1e-121	ras-related protein Rab-5C [Meriones unguiculatus]	23 kDa	0.003986	0.0023531	0.0029364	3	*	*	*	0
XP_021494490.1	XP_021494490.1	ras-related protein Rab-7a (Meriones unguiculatus)	st	0	100	XP_021494490.1	1e-117	ras-related protein Rab-7a [Meriones unguiculatus]	23 kDa	0.0041593	0.0073661	0.0091923	3	0.0053225	*	0.0041155	2
XP_021494456.1	XP_021494456.1	ras-related protein Rap-1A (Meriones unguiculatus)	st	2e-72	100	XP_021494456.1	2e-72	ras-related protein Rap-1A [Meriones unguiculatus]	15 kDa	*	0.0050954	0.0047689	2	*	*	*	0
XP_021508472.1	XP_021508472.1	rho-related GTP-binding protein RhoB (Meriones unguiculatus)	uc	0	100	XP_021508472.1	1e-112	rho-related GTP-binding protein RhoB [Meriones unguiculatus]	22 kDa	*	0.0034576	*	1	0.0056212	0.0065972	0.0065197	3
XP_021512315.1 (+1)		ruvB-like 2 [Meriones unguiculatus]	uc					ruvB-like 2 [Meriones unguiculatus]	51 kDa	0.0018596	0.0018296	*	2	*	*	*	0
XP_021492177.1	XP_021492177.1	serine/threonine-protein phosphatase 2A catalytic subunit beta isoform (Meriones unguiculatus)	st	0	100	XP_021492177.1	0	serine/threonine-protein phosphatase 2A catalytic subunit beta isoform [Meriones unguiculatus]	36 kDa	0.0065015	0.0060311	0.0082106	3	*	*	*	0
XP_021505157.1	XP_021505157.1	serine/threonine-protein phosphatase 2B catalytic subunit alpha isoform (Meriones unguiculatus)	st	0	100	XP_021505157.1	0	serine/threonine-protein phosphatase 2B catalytic subunit alpha isoform [Meriones unguiculatus]	51 kDa	0.0025454	0.0022539	0.0014064	3	*	*	*	0
XP_021511878.1	XP_021511878.1	serine/threonine-protein phosphatase PP1-alpha catalytic subunit (Meriones unguiculatus)	st	0	100	XP_021511878.1	0	serine/threonine-protein phosphatase PP1-alpha catalytic subunit [Meriones unguiculatus]	37 kDa	0.0078271	0.0077009	0.0076881	3	*	*	*	0
XP_021487368.1	XP_021487368.1	serine--tRNA ligase cytoplasmic isoform X1 (Meriones unguiculatus)	tm	0	100	XP_021487368.1	0	serine--tRNA ligase, cytoplasmic isoform X1 [Meriones unguiculatus]	61 kDa	0.0016063	0.00094825	*	2	*	*	*	0
XP_021518927.1	XP_021518927.1	serotransferrin-like (Meriones unguiculatus)	storage/	0	100	XP_021518927.1	0	serotransferrin-like [Meriones unguiculatus]	111 kDa	*	*	*	0	0.003279	0.0029932	0.002958	3
XP_021497857.1	XP_021497857.1	small nuclear ribonucleoprotein Sm D2 (Meriones unguiculatus)	uc	1e-63	100	XP_021497857.1	1e-63	small nuclear ribonucleoprotein Sm D2 [Meriones unguiculatus]	14 kDa	0.0048643	0.0028715	0.0053751	3	*	*	*	0
XP_021506279.1	XP_021506279.1	sodium/potassium-transporting ATPase subunit alpha-2 (Meriones unguiculatus)	tr	0	100	XP_021506279.1	0	sodium/potassium-transporting ATPase subunit alpha-2 [Meriones unguiculatus]	112 kDa	0.00056273	0.0014949	*	2	0.0032405	0.0050708	0.0037584	3
XP_021501158.1	XP_021501158.1	spectrin alpha chain non-erythrocytic 1 isoform X1 (Meriones unguiculatus)	cs	0	100	XP_021501158.1	0	spectrin alpha chain, non-erythrocytic 1 isoform X1 [Meriones unguiculatus]	285 kDa	0.0017422	0.00095989	0.00077005	3	*	0.00034886	*	1
XP_021491235.1	XP_021491235.1	spectrin beta chain erythrocytic (Meriones unguiculatus)	cs	0	100	XP_021491235.1	0	LOW QUALITY PROTEIN: spectrin beta chain, erythrocytic [Meriones unguiculatus]	268 kDa	0.00061639	0.00021833	0.00081735	3	*	*	*	0
XP_021511552.1	XP_021511552.1	spliceosome RNA helicase DDX39B (Meriones unguiculatus)	tm	0	100	XP_021511552.1	0	spliceosome RNA helicase DDX39B [Meriones unguiculatus]	51 kDa	0.0031817	0.0022539	0.0035159	3	*	*	*	0
XP_021509034.1	XP_021509034.1	stress-70 protein mitochondrial (Meriones unguiculatus)	met/energy	0	100	XP_021509034.1	0	stress-70 protein, mitochondrial [Meriones unguiculatus]	74 kDa	0.01268	0.0074854	0.011676	3	0.0027044	0.0031739	*	2
XP_021487104.1	XP_021487104.1	succinate dehydrogenase (ubiquinone) flavoprotein subunit	met/energy	0	100	XP_021487104.1	0	succinate dehydrogenase [ubiquinone] flavoprotein subunit, mitochondrial [Meriones unguiculatus]	73 kDa	0.0017289	*	0.00095522	2	*	*	*	0
XP_021516570.1	XP_021516570.1	superoxide dismutase (Cu-Zn) (Meriones unguiculatus)	detox/ox	1e-87	100	XP_021516570.1	1e-87	superoxide dismutase [Cu-Zn] [Meriones unguiculatus]	16 kDa	*	*	*	0	0.016693	0.027988	0.022128	3
XP_021491395.1	XP_021491395.1	T-complex protein 1 subunit alpha (Meriones unguiculatus)	uc	0	100	XP_021491395.1	0	T-complex protein 1 subunit alpha [Meriones unguiculatus]	60 kDa	0.0036132	0.0048754	0.0028519	3	0.0033026	0.0031009	0.0030644	3
XP_021482360.1	XP_021482360.1	T-complex protein 1 subunit delta (Meriones unguiculatus)	uc	0	100	XP_021482360.1	0	T-complex protein 1 subunit delta [Meriones unguiculatus]	58 kDa	0.0074544	0.0037719	0.004707	3	0.0020441	0.0015993	0.0031611	3
XP_021507431.1	XP_021507431.1	T-complex protein 1 subunit epsilon (Meriones unguiculatus)	uc	0	100	XP_021507431.1	0	T-complex protein 1 subunit epsilon [Meriones unguiculatus]	60 kDa	0.0047744	0.0053237	0.0064482	3	*	*	*	0
XP_021490195.1	XP_021490195.1	T-complex protein 1 subunit eta (Meriones unguiculatus)	uc	0	100	XP_021490195.1	0	T-complex protein 1 subunit eta [Meriones unguiculatus]	60 kDa	0.013213	0.0065522	0.010513	3	0.0033817	0.0055564	0.0023533	3
XP_021519887.1 (+1)		testis-specific gene 10 protein [Meriones unguiculatus]	uc					testis-specific gene 10 protein [Meriones unguiculatus]	81 kDa	0.0012353	0.00072921	0.001365	3	*	*	*	0
XP_021505160.1	XP_021505160.1	titin partial (Meriones unguiculatus)	uc	0	100	XP_021505160.1	0	titin, partial [Meriones unguiculatus]	3648 kDa	*	1.0295e-05	*	1	2.2317e-05	*	2.5884e-05	2
XP_021518410.1	XP_021518410.1	transforming protein RhoA (Meriones unguiculatus)	uc	0	100	XP_021518410.1	1e-110	transforming protein RhoA [Meriones unguiculatus]	22 kDa	0.016357	0.01229	0.021361	3	*	0.011166	0.011035	2
XP_021506260.1	XP_021506260.1	transgelin-2 (Meriones unguiculatus)	uc	0	100	XP_021506260.1	1e-115	transgelin-2 [Meriones unguiculatus]	22 kDa	*	0.0076622	0.0031873	2	0.011073	0.01083	0.004281	3
XP_021490080.1	XP_021490080.1	transitional endoplasmic reticulum ATPase (Meriones unguiculatus)	pm	0	100	XP_021490080.1	0	transitional endoplasmic reticulum ATPase [Meriones unguiculatus]	89 kDa	0.014955	0.0086182	0.017312	3	0.0031895	0.0042781	0.0036994	3
XP_021492716.1	XP_021492716.1	triosephosphate isomerase (Meriones unguiculatus)	uc	0	100	XP_021492716.1	1e-168	triosephosphate isomerase [Meriones unguiculatus]	31 kDa	0.0030104	0.0023695	*	2	*	*	*	0
XP_021490591.1	XP_021490591.1	tubulin alpha-1B chain (Meriones unguiculatus)	cs	0	100	XP_021490591.1	0	tubulin alpha-1B chain [Meriones unguiculatus]	50 kDa	0.024181	0.015778	0.025314	3	0.027686	0.031538	0.017	3
XP_021492694.1	XP_021492694.1	tubulin alpha-3 chain (Meriones unguiculatus)	cs	0	100	XP_021492694.1	0	tubulin alpha-3 chain [Meriones unguiculatus]	46 kDa	0.0020747	0.0020412	0.0045851	3	0.0035398	0.0072702	0.0041056	3
XP_021506979.1 (+1)		tubulin beta chain isoform X1 [Meriones unguiculatus]	cs					tubulin beta chain isoform X1 [Meriones unguiculatus]	50 kDa	0.0058174	0.0022895	*	2	0.0049629	*	*	1
XP_021506806.1	XP_021506806.1	tubulin beta-4B chain (Meriones unguiculatus)	cs	0	100	XP_021506806.1	0	tubulin beta-4B chain [Meriones unguiculatus]	50 kDa	0.027732	0.019417	0.022092	3	0.04209	0.044555	0.04116	3
XP_021494367.1	XP_021494367.1	tumor necrosis factor alpha-induced protein 8-like protein 3 (Meriones unguiculatus)	imm	0	100	XP_021494367.1	1e-114	tumor necrosis factor alpha-induced protein 8-like protein 3 [Meriones unguiculatus]	23 kDa	0.0028137	*	0.0031091	2	*	*	0.004176	1
XP_021500992.1	XP_021500992.1	tyrosine-protein phosphatase non-receptor type 14 (Meriones unguiculatus)	st	0	100	XP_021500992.1	0	tyrosine-protein phosphatase non-receptor type 14 [Meriones unguiculatus]	134 kDa	*	*	*	0	*	0.0014549	0.0010784	2
XP_021493718.1 (+1)		ubiquitin-60S ribosomal protein L40 [Meriones unguiculatus]	prot					ubiquitin-60S ribosomal protein L40 [Meriones unguiculatus]	15 kDa	0.033632	0.019854	0.042119	3	0.040168	0.070714	0.069883	3
XP_021510188.1	XP_021510188.1	ubiquitin-conjugating enzyme E2 L3 isoform X1 (Meriones unguiculatus)	prot	1e-88	100	XP_021510188.1	1e-88	ubiquitin-conjugating enzyme E2 L3 isoform X1 [Meriones unguiculatus]	18 kDa	*	0.0044005	0.0041186	2	*	*	*	0
XP_021481925.1 (+1)		ubiquitin-like modifier-activating enzyme 1 [Meriones unguiculatus]	prot					ubiquitin-like modifier-activating enzyme 1 [Meriones unguiculatus]	118 kDa	0.001085	0.0004804	0.00089924	3	*	*	*	0
XP_021483297.1	XP_021483297.1	vimentin (Meriones unguiculatus)	uc	0	100	XP_021483297.1	0	vimentin [Meriones unguiculatus]	54 kDa	*	0.0021814	0.0013611	2	0.01655	*	0.0027422	2
XP_021494560.1	XP_021494560.1	voltage-dependent anion-selective channel protein 1 (Meriones unguiculatus)	tr	0	100	XP_021494560.1	1e-163	voltage-dependent anion-selective channel protein 1 [Meriones unguiculatus]	31 kDa	*	0.0011973	*	1	0.0051909	0.0060921	0.0060206	3
