# Supplementary material for: Comparative proteomics of adult Paragonimus kellicotti excretion/secretion products released in vitro or present in the lung cyst nodule
Source: PLoS Negl Trop Dis. 2022 Aug 17;16(8):e0010679. doi: 10.1371/journal.pntd.0010679 (PMC9423667; doi:10.1371/journal.pntd.0010679)
Supplement: S3 Table — The proteins are ordered from the most to the least abundant in the sample. (XLSX) [file pntd.0010679.s003.xlsx]

## Sheet: Sheet1
Identified Proteins	Accession Number
hemoglobin subunit alpha	XP_021486365.1
profilin-1	XP_021507285.1
serum albumin-like	XP_021514805.1
alpha-enolase	XP_021504228.1
protein S100-A9	XP_021520239.1
actin, cytoplasmic 1	XP_021508648.1
pyruvate kinase PKM isoform X1	XP_021494475.1
galectin-3	XP_021496937.1
heat shock cognate 71 kDa protein	XP_021498722.1
protein S100-A11	XP_021516360.1
rho GDP-dissociation inhibitor 1	XP_021493113.1
peroxiredoxin-2	XP_021487947.1
alpha-1-antitrypsin	XP_021484872.1
fructose-bisphosphate aldolase A isoform X1	XP_021491549.1
histone H2B type 1	XP_021500542.1
glyceraldehyde-3-phosphate dehydrogenase	XP_021492609.1
fatty acid-binding protein, heart	XP_021492230.1
glucose-6-phosphate isomerase	XP_021497443.1
elongation factor 1-alpha 1	XP_021512157.1
vimentin	XP_021483297.1
peptidyl-prolyl cis-trans isomerase A	XP_021488416.1
parvalbumin alpha	XP_021492371.1
phosphoglycerate kinase 1	XP_021483373.1
macrophage migration inhibitory factor	XP_021509432.1
adenylyl cyclase-associated protein 1 isoform X1	XP_021495148.1
40S ribosomal protein S12	XP_021508257.1
carbonic anhydrase 2	XP_021519321.1
60S acidic ribosomal protein P2 isoform X1	XP_021501887.1
fibrinogen beta chain	XP_021490288.1
calreticulin	XP_021487879.1
cofilin-1	XP_021494083.1
rab GDP dissociation inhibitor beta	XP_021514935.1
proteasome subunit beta type-1	XP_021513092.1
prothymosin alpha	XP_021516980.1
phosphoglycerate mutase 1, partial	XP_021506191.1
triosephosphate isomerase	XP_021492716.1
endoplasmin	XP_021516844.1
flavin reductase (NADPH)	XP_021506330.1
transgelin-2	XP_021506260.1
purine nucleoside phosphorylase	XP_021494702.1
cathepsin B	XP_021484134.1
histone H4-like, partial	XP_021486308.1
carbonic anhydrase 3	XP_021519322.1
phosphatidylethanolamine-binding protein 1	XP_021498492.1
peroxiredoxin-1	XP_021489097.1
rho GDP-dissociation inhibitor 2	XP_021499971.1
heterogeneous nuclear ribonucleoproteins A2/B1 isoform X1	XP_021488461.1
creatine kinase B-type	XP_021511664.1
galectin-1	XP_021509684.1
78 kDa glucose-regulated protein	XP_021516616.1
nucleoside diphosphate kinase A	XP_021498794.1
peptidyl-prolyl cis-trans isomerase FKBP1A	XP_021517056.1
eukaryotic translation initiation factor 5A-1	XP_021503819.1
peroxiredoxin-6	XP_021512150.1
LOW QUALITY PROTEIN: retinol-binding protein 1	XP_021492281.1
glutathione S-transferase Mu 1	XP_021487344.1
coactosin-like protein	XP_021510143.1
fatty acid-binding protein, adipocyte	XP_021501318.1
plastin-2	XP_021490726.1
60 kDa heat shock protein, mitochondrial	XP_021498024.1
beta-enolase	XP_021507277.1
acyl-CoA-binding protein	XP_021509550.1
heme oxygenase 1	XP_021512416.1
tropomyosin alpha-3 chain isoform X1	XP_021502470.1
corticosteroid-binding globulin-like	XP_021483758.1
elongation factor 2	XP_021504581.1
complement C3	XP_021487496.1
transforming protein RhoA	XP_021518410.1
protein disulfide-isomerase	XP_021493064.1
ADP-ribosylation factor 1	XP_021498927.1
hemopexin	XP_021510763.1
aldose reductase	XP_021490790.1
glutathione S-transferase P	XP_021511907.1
proteasome activator complex subunit 1	XP_021506014.1
F-actin-capping protein subunit alpha-1	XP_021489905.1
fatty acid-binding protein, liver isoform X2	XP_021514644.1
haptoglobin	XP_021513521.1
carbonic anhydrase 1 isoform X1	XP_021515916.1
transaldolase	XP_021501908.1
transthyretin	XP_021484171.1
ferritin light chain	XP_021512301.1
fibrinogen gamma chain isoform X1	XP_021490289.1
selenium-binding protein 1	XP_021503772.1
heat shock protein HSP 90-alpha	XP_021500714.1
fatty acid-binding protein, epidermal isoform X1	XP_021501332.1
adenine phosphoribosyltransferase	XP_021486809.1
malate dehydrogenase, cytoplasmic	XP_021510002.1
dihydropteridine reductase	XP_021520073.1
cystatin-B	XP_021505384.1
histone H2B 1/2	XP_021511766.1
proteasome subunit alpha type-3 isoform X1	XP_021498310.1
astrocytic phosphoprotein PEA-15	XP_021506272.1
delta(3,5)-Delta(2,4)-dienoyl-CoA isomerase, mitochondrial	XP_021499613.1
proteasome subunit beta type-4	XP_021503759.1
troponin I, fast skeletal muscle isoform X1	XP_021490388.1
ATP synthase subunit beta, mitochondrial	XP_021493434.1
F-actin-capping protein subunit alpha-2	XP_021509457.1
transcription factor BTF3 isoform X1	XP_021495267.1
creatine kinase M-type	XP_021497799.1
proteasome subunit beta type-2	XP_021508226.1
synaptic vesicle membrane protein VAT-1 homolog isoform X1	XP_021496824.1
heterogeneous nuclear ribonucleoprotein K isoform X3	XP_021509962.1
ras-related protein Rab-1A	XP_021504138.1
calmodulin-3	XP_021499809.1
myosin light polypeptide 6 isoform X2	XP_021510470.1
high mobility group protein B1	XP_021486078.1
L-lactate dehydrogenase A chain	XP_021510880.1
pregnancy zone protein-like	XP_021516418.1
copper transport protein ATOX1	XP_021490262.1
nucleoside diphosphate kinase B	XP_021498793.1
heterogeneous nuclear ribonucleoprotein A3 isoform X1	XP_021514348.1
14-3-3 protein epsilon	XP_021490788.1
serotransferrin-like	XP_021518927.1
cytochrome c, somatic	XP_021486753.1
catalase	XP_021514441.1
pleckstrin isoform X1	XP_021519414.1
ubiquitin-60S ribosomal protein L40	XP_021493718.1
Ig kappa chain V19-17-like, partial	XP_021485325.1
tropomyosin alpha-4 chain isoform X2	XP_021509512.1
adenosylhomocysteinase	XP_021496193.1
malate dehydrogenase, mitochondrial	XP_021505014.1
proteasome activator complex subunit 2 isoform X2	XP_021506043.1
poly(rC)-binding protein 1	XP_021490234.1
protein S100-A8	XP_021520244.1
hemoglobin subunit epsilon-Y2	XP_021508855.1
alpha-actinin-4 isoform X1	XP_021499598.1
annexin A2	XP_021508328.1
40S ribosomal protein S21	XP_021502031.1
thioredoxin	XP_021483737.1
ribonuclease UK114 isoform X1	XP_021516175.1
ubiquitin-conjugating enzyme E2 L3 isoform X1	XP_021510188.1
moesin, partial	XP_021484010.1
thymosin beta-4	XP_021520079.1
EF-hand domain-containing protein D2	XP_021486611.1
14-3-3 protein zeta/delta	XP_021513204.1
proteasome subunit beta type-3	XP_021502538.1
cathepsin Z	XP_021506444.1
proteasome subunit alpha type-2	XP_021510560.1
thioredoxin domain-containing protein 17	XP_021497344.1
costars family protein ABRACL	XP_021500192.1
ferritin heavy chain	XP_021491746.1
ras-related protein Rab-7a	XP_021494490.1
histone H2B 1/2-like	XP_021500551.1
carboxylesterase 1C-like	XP_021518616.1
proteasome subunit alpha type-1	XP_021505279.1
chitinase-like protein 3, partial	XP_021483109.1
cytochrome b5	XP_021484451.1
troponin T, fast skeletal muscle isoform X1	XP_021489180.1
nuclear transport factor 2	XP_021487851.1
guanine nucleotide-binding protein G(i) subunit alpha-2	XP_021517971.1
SH3 domain-binding glutamic acid-rich-like protein 3	XP_021499951.1
prostaglandin reductase 1	XP_021507467.1
adenosine kinase	XP_021493185.1
phosphatidylinositol transfer protein alpha isoform isoform X1	XP_021489939.1
protein DJ-1 isoform X1	XP_021512011.1
tubulin beta chain isoform X1	XP_021506979.1
cell division control protein 42 homolog isoform X1	XP_021486500.1
elongation factor 1-gamma	XP_021507533.1
histone H3-like	XP_021500559.1
translationally-controlled tumor protein	XP_021490749.1
xanthine dehydrogenase/oxidase isoform X1	XP_021506879.1
superoxide dismutase [Cu-Zn]	XP_021516570.1
protein disulfide-isomerase A4	XP_021518899.1
histone H2A type 3	XP_021498923.1
calpain small subunit 1	XP_021496638.1
myoglobin	XP_021492438.1
high mobility group protein B2	XP_021503751.1
protein S100-A6	XP_021520242.1
apolipoprotein A-I	XP_021495435.1
serpin B10 isoform X1	XP_021494435.1
eosinophil cationic protein-like	XP_021486135.1
biliverdin reductase A isoform X3	XP_021512754.1
proteasome subunit alpha type-5	XP_021487392.1
dipeptidyl peptidase 1 isoform X1	XP_021519635.1
proliferation-associated protein 2G4	XP_021510473.1
inorganic pyrophosphatase	XP_021505082.1
microtubule-associated protein RP/EB family member 1	XP_021495374.1
heat shock factor-binding protein 1	XP_021499256.1
glutathione S-transferase Mu 3	XP_021487405.1
sorting nexin-6	XP_021510907.1
ceruloplasmin	XP_021493531.1
proteasome subunit alpha type-7	XP_021502029.1
protein disulfide-isomerase A3	XP_021505521.1
glucose-6-phosphate 1-dehydrogenase	XP_021514945.1
actin-related protein 2/3 complex subunit 2	XP_021520029.1
peroxiredoxin-5, mitochondrial	XP_021497943.1
glutathione peroxidase 1	XP_021517612.1
destrin	XP_021492499.1
glutaredoxin-3	XP_021490757.1
vitamin D-binding protein	XP_021509542.1
small nuclear ribonucleoprotein Sm D1	XP_021497894.1
actin, alpha skeletal muscle	XP_021505805.1
ras-related protein Rap-1b, partial	XP_021514626.1
transitional endoplasmic reticulum ATPase	XP_021490080.1
protein-glutamine gamma-glutamyltransferase 2	XP_021519595.1
F-actin-capping protein subunit beta	XP_021512125.1
gelsolin isoform X1	XP_021509354.1
ganglioside GM2 activator	XP_021490297.1
gastrotropin	XP_021504347.1
stress-70 protein, mitochondrial	XP_021509034.1
adenosine deaminase	XP_021491986.1
alpha-2-HS-glycoprotein	XP_021491837.1
carbonyl reductase [NADPH] 2	XP_021493150.1
chloride intracellular channel protein 1	XP_021511542.1
macrophage-capping protein	XP_021509737.1
cysteine and glycine-rich protein 1	XP_021492326.1
proteasome subunit beta type-6	XP_021507319.1
adenylate kinase 2, mitochondrial isoform X1	XP_021492860.1
heme-binding protein 1	XP_021489773.1
proliferating cell nuclear antigen	XP_021506820.1
eukaryotic initiation factor 4A-I	XP_021503887.1
annexin A5	XP_021510830.1
arginase-1	XP_021501342.1
Ig kappa chain V19-17-like, partial	XP_021484938.1
dihydropyrimidinase-related protein 2 isoform X1	XP_021510354.1
nuclease-sensitive element-binding protein 1 isoform X1	XP_021490716.1
14-3-3 protein beta/alpha	XP_021491973.1
heterogeneous nuclear ribonucleoprotein F	XP_021503622.1
murinoglobulin-2-like	XP_021488326.1
annexin A3	XP_021505726.1
polypyrimidine tract-binding protein 1 isoform X2	XP_021497591.1
glutaredoxin-1	XP_021501292.1
ras-related protein Rab-2A	XP_021500697.1
40S ribosomal protein S15a	XP_021502640.1
glutathione S-transferase omega-1	XP_021495916.1
proteasome subunit alpha type-6	XP_021514799.1
alcohol dehydrogenase [NADP(+)]	XP_021489076.1
T-complex protein 1 subunit beta	XP_021499319.1
rab GDP dissociation inhibitor alpha	XP_021514966.1
ubiquitin-like modifier-activating enzyme 1	XP_021481925.1
acidic leucine-rich nuclear phosphoprotein 32 family member E isoform X1	XP_021506214.1
ras-related protein Rab-5C	XP_021496854.1
ras-related protein Rab-11B	XP_021508545.1
transketolase	XP_021490883.1
cytosolic non-specific dipeptidase	XP_021504449.1
40S ribosomal protein S7	XP_021509241.1
low molecular weight phosphotyrosine protein phosphatase isoform X2	XP_021519282.1
translin-associated protein X	XP_021504114.1
40S ribosomal protein SA	XP_021512202.1
marginal zone B- and B1-cell-specific protein	XP_021502137.1
growth factor receptor-bound protein 2	XP_021491310.1
allograft inflammatory factor 1 isoform X1	XP_021511569.1
serpin H1	XP_021511969.1
phosphoglucomutase-1 isoform X2	XP_021482843.1
nucleolin	XP_021505408.1
actin-related protein 3-like	XP_021482629.1
Ig kappa chain V19-17-like, partial	XP_021484261.1
protein SET isoform X1	XP_021502392.1
staphylococcal nuclease domain-containing protein 1	XP_021512255.1
eosinophil cationic protein-like	XP_021485936.1
tubulin-specific chaperone A	XP_021516077.1
elongation factor 1-delta isoform X5	XP_021515624.1
NEDD8	XP_021506009.1
spectrin alpha chain, erythrocytic 1-like, partial	XP_021519947.1
bolA-like protein 2	XP_021491477.1
serine protease inhibitor A3N-like	XP_021502692.1
collagen alpha-1(XIV) chain isoform X2	XP_021505736.1
heterogeneous nuclear ribonucleoprotein Q isoform X1	XP_021509524.1
ubiquitin-conjugating enzyme E2 N	XP_021510441.1
aspartate aminotransferase, cytoplasmic	XP_021500321.1
V-type proton ATPase subunit G 1	XP_021505693.1
actin-related protein 2/3 complex subunit 5	XP_021488552.1
60S ribosomal protein L12	XP_021502247.1
myeloid-derived growth factor	XP_021488613.1
arylsulfatase B-like	XP_021486934.1
LSM8 homolog, U6 small nuclear RNA associated	XP_021511379.1
heterogeneous nuclear ribonucleoprotein D0 isoform X3	XP_021501788.1
apoptosis-associated speck-like protein containing a CARD isoform X1	XP_021517700.1
regucalcin	XP_021484370.1
annexin A1	XP_021508209.1
T-complex protein 1 subunit epsilon	XP_021507431.1
prefoldin subunit 4 isoform X1	XP_021486929.1
endoplasmic reticulum resident protein 29	XP_021488844.1
lactoylglutathione lyase	XP_021508070.1
myeloperoxidase	XP_021519631.1
ATP-dependent RNA helicase DDX39A isoform X1	XP_021487927.1
heterogeneous nuclear ribonucleoprotein A1 isoform X1	XP_021507768.1
four and a half LIM domains protein 1 isoform X4	XP_021520497.1
nuclear migration protein nudC	XP_021499398.1
V-type proton ATPase subunit E 1	XP_021488294.1
60S acidic ribosomal protein P1	XP_021495628.1
ras GTPase-activating-like protein IQGAP1 isoform X1	XP_021519523.1
Ig kappa chain V19-17-like, partial	XP_021520068.1
cathepsin S, partial	XP_021485442.1
proteasome subunit alpha type-4	XP_021498671.1
histone H1.5 isoform X1	XP_021511761.1
fumarate hydratase, mitochondrial, partial	XP_021519411.1
complement C4-A	XP_021511544.1
T-complex protein 1 subunit delta	XP_021482360.1
bone marrow proteoglycan	XP_021498601.1
eukaryotic translation initiation factor 2 subunit 1	XP_021506861.1
60S ribosomal protein L9	XP_021496368.1
calumenin isoform X2	XP_021517553.1
uteroglobin	XP_021507499.1
eosinophil peroxidase	XP_021519633.1
neuroblast differentiation-associated protein AHNAK isoform X1	XP_021507504.1
ubiquitin-conjugating enzyme E2 variant 2 isoform X1	XP_021513389.1
GTP-binding nuclear protein Ran	XP_021495506.1
glutathione S-transferase Mu 2	XP_021487387.1
40S ribosomal protein S3	XP_021511971.1
leukotriene A-4 hydrolase	XP_021511142.1
complement factor H-related protein 4-like, partial	XP_021485315.1
T-complex protein 1 subunit zeta	XP_021512892.1
pseudouridine-5'-phosphatase-like, partial	XP_021483881.1
glutamate dehydrogenase 1, mitochondrial	XP_021491664.1
C-reactive protein-like	XP_021483594.1
histidine triad nucleotide-binding protein 1	XP_021490278.1
GTP-binding protein SAR1a	XP_021505080.1
V-type proton ATPase subunit B, brain isoform	XP_021507811.1
fibrinogen alpha chain	XP_021490291.1
N-acetylneuraminate lyase	XP_021488558.1
L-xylulose reductase	XP_021493057.1
ribulose-phosphate 3-epimerase-like	XP_021511364.1
peptidyl-prolyl cis-trans isomerase B	XP_021499908.1
protein NDRG1	XP_021514391.1
tubulin alpha-1B chain	XP_021490591.1
glyoxalase domain-containing protein 4 isoform X2	XP_021492203.1
myotrophin	XP_021509237.1
complement factor B	XP_021511576.1
actin-related protein 2/3 complex subunit 4 isoform X1	XP_021493349.1
5'(3')-deoxyribonucleotidase, cytosolic type isoform X2	XP_021491177.1
ras-related protein Rab-6A isoform X1	XP_021496657.1
enoyl-CoA hydratase, mitochondrial	XP_021493515.1
3-hydroxyacyl-CoA dehydrogenase type-2	XP_021483272.1
fibronectin isoform X4	XP_021507230.1
cytoplasmic aconitate hydratase	XP_021482784.1
T-complex protein 1 subunit theta	XP_021503680.1
cytochrome c oxidase subunit 6B1	XP_021497016.1
ADP-sugar pyrophosphatase isoform X1	XP_021512182.1
cathepsin L2 isoform X1	XP_021504763.1
activated RNA polymerase II transcriptional coactivator p15	XP_021489409.1
desmin	XP_021481905.1
replication protein A 14 kDa subunit	XP_021513146.1
hypoxanthine-guanine phosphoribosyltransferase	XP_021515786.1
protein CREG1-like isoform X1	XP_021514817.1
60S acidic ribosomal protein P0	XP_021487485.1
U6 snRNA-associated Sm-like protein LSm7 isoform X1	XP_021504535.1
xaa-Pro dipeptidase isoform X2	XP_021497564.1
thioredoxin-like protein 1	XP_021513562.1
von Willebrand factor A domain-containing protein 5A isoform X1	XP_021513412.1
electron transfer flavoprotein subunit beta	XP_021501466.1
dipeptidyl peptidase 3	XP_021505945.1
sorbitol dehydrogenase	XP_021500763.1
14-3-3 protein theta	XP_021517246.1
40S ribosomal protein S11	XP_021489630.1
protein dpy-30 homolog	XP_021482644.1
annexin A4	XP_021490248.1
alpha-actinin-1 isoform X1	XP_021489181.1
6-phosphogluconate dehydrogenase, decarboxylating	XP_021488044.1
WD repeat-containing protein 1	XP_021509792.1
clathrin heavy chain 1	XP_021482311.1
twinfilin-1	XP_021516474.1
cytosol aminopeptidase	XP_021512947.1
tropomodulin-3	XP_021487305.1
cofilin-2 isoform X1	XP_021510908.1
tumor protein D54 isoform X8	XP_021502624.1
T-complex protein 1 subunit eta	XP_021490195.1
acidic leucine-rich nuclear phosphoprotein 32 family member A isoform X1	XP_021496151.1
vasodilator-stimulated phosphoprotein isoform X2	XP_021497846.1
40S ribosomal protein S15	XP_021497576.1
ezrin	XP_021491390.1
ERO1-like protein alpha	XP_021499006.1
bifunctional purine biosynthesis protein PURH	XP_021507239.1
peptidyl-prolyl cis-trans isomerase FKBP4	XP_021516420.1
cathepsin D	XP_021489123.1
GTP cyclohydrolase 1 feedback regulatory protein	XP_021496241.1
protein mago nashi homolog 2 isoform X1	XP_021512804.1
heat shock protein HSP 90-beta	XP_021504975.1
proteasome subunit beta type-5	XP_021495326.1
lupus La protein	XP_021491254.1
adenylate kinase isoenzyme 1	XP_021515975.1
polyadenylate-binding protein 1	XP_021513205.1
persulfide dioxygenase ETHE1, mitochondrial isoform X1	XP_021482253.1
tetratricopeptide repeat protein 38	XP_021486568.1
chloride intracellular channel protein 4	XP_021518148.1
fructose-1,6-bisphosphatase 1	XP_021516286.1
vascular non-inflammatory molecule 3	XP_021518774.1
translin isoform X1	XP_021488928.1
coagulation factor XIII A chain	XP_021501114.1
6-phosphogluconolactonase isoform X2	XP_021493794.1
proline synthase co-transcribed bacterial homolog protein	XP_021495592.1
40S ribosomal protein S17	XP_021488718.1
glutamine synthetase	XP_021488531.1
elongation factor 1-beta	XP_021504187.1
eukaryotic translation initiation factor 3 subunit J	XP_021504680.1
prostaglandin E synthase 3	XP_021493441.1
TAR DNA-binding protein 43	XP_021491874.1
ribose-5-phosphate isomerase	XP_021513203.1
major vault protein	XP_021491523.1
glia maturation factor beta isoform X2	XP_021496931.1
alpha-crystallin B chain	XP_021514336.1
talin-1 isoform X2	XP_021514112.1
heat shock 70 kDa protein 4	XP_021493031.1
T-complex protein 1 subunit alpha	XP_021491395.1
nascent polypeptide-associated complex subunit alpha	XP_021493400.1
heterogeneous nuclear ribonucleoproteins C1/C2 isoform X4	XP_021507962.1
retinal dehydrogenase 1	XP_021482200.1
complement component 1 Q subcomponent-binding protein, mitochondrial	XP_021517012.1
poly(U)-binding-splicing factor PUF60 isoform X5	XP_021514208.1
alpha-centractin	XP_021506034.1
twinfilin-2 isoform X2	XP_021495559.1
vacuolar protein sorting-associated protein 29 isoform X1	XP_021487016.1
murinoglobulin-2-like, partial	XP_021485431.1
fumarate hydratase, mitochondrial-like, partial	XP_021514186.1
dihydrofolate reductase	XP_021489765.1
adenylosuccinate synthetase isozyme 2	XP_021499533.1
alpha-1-macroglobulin-like	XP_021518042.1
coronin-1A	XP_021491611.1
sorting nexin-3 isoform X1	XP_021500049.1
40S ribosomal protein S4, X isoform	XP_021484939.1
SUMO-activating enzyme subunit 1	XP_021513357.1
filamin-A isoform X2	XP_021514957.1
thioredoxin-dependent peroxide reductase, mitochondrial	XP_021514767.1
calcyclin-binding protein	XP_021516075.1
prefoldin subunit 6 isoform X2	XP_021485491.1
proteasome subunit beta type-8	XP_021485317.1
THO complex subunit 4	XP_021493090.1
elongin-C	XP_021507797.1
proteasome subunit beta type-9	XP_021485321.1
tryptophan--tRNA ligase, cytoplasmic	XP_021498254.1
vinculin isoform X1	XP_021498648.1
electron transfer flavoprotein subunit alpha, mitochondrial	XP_021511914.1
aldehyde dehydrogenase, mitochondrial	XP_021488840.1
neutrophil cytosol factor 1	XP_021502366.1
creatine kinase S-type, mitochondrial	XP_021482085.1
protein S100-A13	XP_021502396.1
DNA repair protein SWI5 homolog, partial	XP_021519104.1
NSFL1 cofactor p47-like	XP_021485496.1
lysozyme C-2	XP_021499308.1
histidine--tRNA ligase, cytoplasmic	XP_021507384.1
inter-alpha-trypsin inhibitor heavy chain H1 isoform X2	XP_021490888.1
serpin B6-like	XP_021513442.1
obg-like ATPase 1	XP_021510526.1
alpha-synuclein	XP_021515032.1
inositol monophosphatase 1	XP_021501328.1
argininosuccinate lyase	XP_021512801.1
nicotinamide phosphoribosyltransferase isoform X1	XP_021501566.1
ornithine aminotransferase, mitochondrial	XP_021492222.1
40S ribosomal protein S3a	XP_021508628.1
lymphocyte-specific protein 1 isoform X2	XP_021489168.1
sorting nexin-5 isoform X1	XP_021492473.1
omega-amidase NIT2	XP_021518310.1
ras-related protein Rab-14	XP_021509353.1
vigilin	XP_021487718.1
bleomycin hydrolase	XP_021510550.1
mannose-1-phosphate guanyltransferase beta	XP_021518315.1
eukaryotic translation initiation factor 1A, X-chromosomal	XP_021483940.1
putative hydrolase RBBP9	XP_021492490.1
heat shock 70 kDa protein 1A isoform X1	XP_021511562.1
tyrosine--tRNA ligase, cytoplasmic isoform X1	XP_021492715.1
beta-2-microglobulin	XP_021500754.1
actin-related protein 3-like	XP_021518520.1
elongin-B	XP_021488153.1
60S ribosomal protein L22	XP_021499938.1
V-type proton ATPase subunit C 1 isoform X1	XP_021517325.1
aldose 1-epimerase	XP_021490047.1
40S ribosomal protein S8	XP_021489051.1
cAMP-dependent protein kinase type I-alpha regulatory subunit	XP_021511409.1
transgelin	XP_021495421.1
plastin-3	XP_021485423.1
heterogeneous nuclear ribonucleoprotein A/B isoform X2	XP_021494569.1
U6 snRNA-associated Sm-like protein LSm2 isoform X2	XP_021511511.1
chromobox protein homolog 3 isoform X1	XP_021488465.1
glutathione S-transferase Mu 1	XP_021487351.1
macrophage mannose receptor 1, partial	XP_021518413.1
aldehyde dehydrogenase family 1 member A3	XP_021488949.1
beta-glucuronidase isoform X1	XP_021512823.1
transforming growth factor-beta-induced protein ig-h3	XP_021506877.1
actin-related protein 2 isoform X2	XP_021482911.1
N-acylglucosamine 2-epimerase	XP_021484839.1
protein canopy homolog 2 isoform X1	XP_021510490.1
fatty acid-binding protein, brain isoform X1	XP_021518931.1
ubiquitin-conjugating enzyme E2 A, partial	XP_021486009.1
spermidine synthase	XP_021491845.1
alpha-actinin-2	XP_021511317.1
dehydrogenase/reductase SDR family member 11 isoform X1	XP_021504053.1
aminoacylase-1 isoform X1	XP_021495526.1
isocitrate dehydrogenase [NADP] cytoplasmic-like	XP_021486098.1
60S ribosomal protein L13	XP_021486805.1
4-trimethylaminobutyraldehyde dehydrogenase	XP_021498271.1
peptidyl-prolyl cis-trans isomerase FKBP3	XP_021512891.1
RNA-binding protein FUS isoform X1	XP_021517696.1
beta-galactosidase	XP_021491439.1
D-dopachrome decarboxylase	XP_021509431.1
aminopeptidase N	XP_021514606.1
ubiquitin-conjugating enzyme E2 K	XP_021514383.1
AP-1 complex subunit beta-1 isoform X1	XP_021488386.1
superoxide dismutase [Mn], mitochondrial	XP_021491394.1
coiled-coil domain-containing protein 58	XP_021490304.1
zinc-alpha-2-glycoprotein	XP_021517489.1
calpain-2 catalytic subunit	XP_021489306.1
uridine phosphorylase 1	XP_021506699.1
UDP-glucose 6-dehydrogenase	XP_021496355.1
2'-deoxynucleoside 5'-phosphate N-hydrolase 1	XP_021495863.1
prosaposin	XP_021511982.1
myc box-dependent-interacting protein 1 isoform X12	XP_021518434.1
nucleophosmin	XP_021484831.1
porphobilinogen deaminase	XP_021515076.1
cold-inducible RNA-binding protein isoform X1	XP_021497572.1
enolase-phosphatase E1 isoform X1	XP_021501805.1
acylamino-acid-releasing enzyme	XP_021518266.1
inositol monophosphatase 2	XP_021484441.1
small nuclear ribonucleoprotein Sm D3	XP_021509417.1
sialic acid synthase	XP_021497159.1
isocitrate dehydrogenase [NADP] cytoplasmic	XP_021515758.1
prefoldin subunit 2	XP_021502776.1
heterogeneous nuclear ribonucleoprotein L isoform X1	XP_021499648.1
spectrin alpha chain, erythrocytic 1, partial	XP_021484217.1
selenocysteine lyase isoform X2	XP_021502587.1
delta-aminolevulinic acid dehydratase	XP_021504512.1
inhibitor of carbonic anhydrase-like	XP_021485859.1
complement C5-like, partial	XP_021509368.1
serine/threonine-protein phosphatase PP1-gamma catalytic subunit	XP_021487012.1
dnaJ homolog subfamily C member 8	XP_021507087.1
maleylacetoacetate isomerase isoform X1	XP_021508848.1
protein disulfide-isomerase A6	XP_021499118.1
spliceosome RNA helicase DDX39B	XP_021511552.1
dynactin subunit 2 isoform X1	XP_021513490.1
S-methyl-5'-thioadenosine phosphorylase	XP_021502697.1
radixin isoform X2	XP_021496915.1
thy-1 membrane glycoprotein	XP_021492592.1
protein-L-isoaspartate(D-aspartate) O-methyltransferase isoform X1	XP_021519365.1
14-3-3 protein eta	XP_021507503.1
adenylosuccinate lyase isoform X2	XP_021496014.1
eukaryotic translation initiation factor 4H	XP_021502347.1
Na(+)/H(+) exchange regulatory cofactor NHE-RF1	XP_021490901.1
tubulin beta-4B chain	XP_021506806.1
hydroxyacyl-coenzyme A dehydrogenase, mitochondrial	XP_021501042.1
NSFL1 cofactor p47-like, partial	XP_021483038.1
tyrosine-protein phosphatase non-receptor type 6 isoform X2	XP_021492653.1
MOB-like protein phocein isoform X2	XP_021498027.1
serine--tRNA ligase, cytoplasmic isoform X1	XP_021487368.1
tropomyosin beta chain isoform X3	XP_021514137.1
S-formylglutathione hydrolase	XP_021502727.1
serotransferrin	XP_021513066.1
RNA-binding protein 3 isoform X1	XP_021483787.1
prostaglandin reductase 2 isoform X1	XP_021489820.1
thioredoxin reductase 1, cytoplasmic isoform X2	XP_021496611.1
myosin regulatory light chain 12B isoform X1	XP_021482187.1
osteoclast-stimulating factor 1 isoform X1	XP_021508592.1
proteasome subunit beta type-7	XP_021489030.1
hypoxia up-regulated protein 1	XP_021515044.1
CD44 antigen-like, partial	XP_021512167.1
murinoglobulin-1-like	XP_021484886.1
macrophage mannose receptor 1	XP_021513957.1
ankyrin-1	XP_021490497.1
T-complex protein 1 subunit gamma	XP_021493402.1
GTPase IMAP family member 4-like	XP_021517569.1
inter-alpha-trypsin inhibitor heavy chain H3	XP_021490897.1
UBX domain-containing protein 1	XP_021507560.1
beta-hexosaminidase subunit beta	XP_021495254.1
synaptobrevin homolog YKT6	XP_021488413.1
vacuolar protein-sorting-associated protein 25	XP_021496895.1
phosphatidylinositol-binding clathrin assembly protein isoform X2	XP_021499720.1
serine/threonine-protein kinase PAK 2	XP_021500799.1
palmitoyl-protein thioesterase 1	XP_021495154.1
phosphatidylinositol transfer protein beta isoform isoform X2	XP_021505744.1
sorcin isoform X1	XP_021486789.1
aconitate hydratase, mitochondrial	XP_021502204.1
pyruvate kinase PKM isoform X2	XP_021494476.1
protein kinase C and casein kinase substrate in neurons protein 2 isoform X2	XP_021498826.1
apoptosis inhibitor 5 isoform X1	XP_021482977.1
RNA-binding protein 8A isoform X2	XP_021483830.1
60S ribosomal protein L8	XP_021515013.1
lumican	XP_021519150.1
carbonic anhydrase 13 isoform X1	XP_021515912.1
band 3 anion transport protein	XP_021498462.1
crk-like protein	XP_021510201.1
plasminogen isoform X1	XP_021503417.1
ribokinase	XP_021491120.1
60S ribosomal protein L30	XP_021516170.1
glucosamine-6-phosphate isomerase 1 isoform X1	XP_021520126.1
profilin-2 isoform X2	XP_021502389.1
GMP reductase 2	XP_021505997.1
V-type proton ATPase subunit H	XP_021517621.1
40S ribosomal protein S9	XP_021505230.1
endoplasmic reticulum resident protein 44	XP_021509779.1
proteasome assembly chaperone 4 isoform X1	XP_021482765.1
ubiquitin thioesterase OTUB1	XP_021497949.1
multifunctional protein ADE2	XP_021518271.1
UV excision repair protein RAD23 homolog A isoform X2	XP_021487881.1
small ubiquitin-related modifier 1 isoform X2	XP_021510043.1
eukaryotic translation initiation factor 4E	XP_021504521.1
peptidyl-prolyl cis-trans isomerase D	XP_021509282.1
actin-like protein 6A isoform X1	XP_021505603.1
inter-alpha-trypsin inhibitor heavy chain H4 isoform X2	XP_021490886.1
coiled-coil domain-containing protein 25	XP_021510169.1
glutathione synthetase	XP_021496189.1
adapter molecule crk isoform X1	XP_021490588.1
pigment epithelium-derived factor	XP_021497787.1
beta-mannosidase isoform X1	XP_021509299.1
heat shock protein beta-7 isoform X2	XP_021486260.1
phosphoserine aminotransferase	XP_021515327.1
tropomyosin alpha-1 chain isoform X8	XP_021493984.1
glutathione S-transferase theta-2-like	XP_021509444.1
ena/VASP-like protein isoform X4	XP_021498250.1
fucose mutarotase	XP_021493480.1
protein PBDC1	XP_021484452.1
myosin light chain 3	XP_021503620.1
inosine triphosphate pyrophosphatase	XP_021509325.1
alpha-aminoadipic semialdehyde dehydrogenase	XP_021514479.1
endophilin-B1 isoform X3	XP_021513704.1
lambda-crystallin homolog	XP_021494743.1
perilipin-3	XP_021488607.1
nucleosome assembly protein 1-like 4 isoform X1	XP_021489498.1
BAG family molecular chaperone regulator 1 isoform X1	XP_021490158.1
cleavage and polyadenylation specificity factor subunit 5	XP_021513123.1
leukocyte elastase inhibitor	XP_021509336.1
60S ribosomal protein L17	XP_021516803.1
core-binding factor subunit beta isoform X1	XP_021487372.1
ran-specific GTPase-activating protein, partial	XP_021500903.1
tubulin-folding cofactor B	XP_021496651.1
ribose-phosphate pyrophosphokinase 1	XP_021520017.1
spectrin alpha chain, non-erythrocytic 1 isoform X2	XP_021501238.1
calponin-3	XP_021517331.1
beta-arrestin-1 isoform X2	XP_021511976.1
60S ribosomal protein L23a	XP_021486283.1
ribosome-binding protein 1 isoform X1	XP_021492479.1
carbonyl reductase [NADPH] 1	XP_021500504.1
neutrophil cytosol factor 2	XP_021488545.1
alpha-2-macroglobulin receptor-associated protein	XP_021484816.1
heat shock protein beta-1	XP_021505016.1
60S ribosomal protein L35	XP_021489015.1
histamine N-methyltransferase	XP_021516151.1
succinyl-CoA:3-ketoacid coenzyme A transferase 1, mitochondrial-like	XP_021508392.1
LOW QUALITY PROTEIN: spectrin beta chain, erythrocytic	XP_021491235.1
serine-threonine kinase receptor-associated protein	XP_021514222.1
SH3 domain-binding glutamic acid-rich-like protein, partial	XP_021485836.1
protein PRRC1	XP_021507243.1
UV excision repair protein RAD23 homolog B	XP_021511313.1
myosin light chain 1/3, skeletal muscle isoform isoform X2	XP_021511371.1
nudC domain-containing protein 3	XP_021488353.1
ras-related protein Rab-21	XP_021500518.1
glia maturation factor gamma isoform X1	XP_021517913.1
ubiquitin-fold modifier 1	XP_021505034.1
succinyl-CoA:3-ketoacid coenzyme A transferase 1, mitochondrial, partial	XP_021515807.1
histidine-rich glycoprotein	XP_021491838.1
neuroblast differentiation-associated protein AHNAK-like, partial	XP_021486361.1
14-3-3 protein gamma	XP_021505013.1
glycogen phosphorylase, liver form	XP_021509663.1
troponin T, slow skeletal muscle isoform X1	XP_021512985.1
glutathione S-transferase Mu 7	XP_021487345.1
gamma-glutamyl hydrolase	XP_021518632.1
cAMP-dependent protein kinase type II-alpha regulatory subunit	XP_021518819.1
TIP41-like protein	XP_021486712.1
ATP synthase subunit alpha, mitochondrial	XP_021501164.1
long-chain specific acyl-CoA dehydrogenase, mitochondrial	XP_021511366.1
60S ribosomal protein L11	XP_021487195.1
flap endonuclease 1	XP_021491703.1
myosin-9	XP_021492393.1
stress-induced-phosphoprotein 1	XP_021497932.1
vesicle-associated membrane protein-associated protein A isoform X1	XP_021509205.1
eukaryotic translation initiation factor 1	XP_021516401.1
phosphomannomutase 2	XP_021500657.1
ester hydrolase C11orf54 homolog, partial	XP_021486097.1
heterogeneous nuclear ribonucleoprotein U	XP_021499531.1
DNA damage-binding protein 1	XP_021491727.1
UPF0568 protein C14orf166 homolog	XP_021507808.1
epididymis-specific alpha-mannosidase	XP_021486327.1
mesencephalic astrocyte-derived neurotrophic factor	XP_021482705.1
eukaryotic translation initiation factor 3 subunit I	XP_021492526.1
ubiquitin-conjugating enzyme E2 D3	XP_021509284.1
prefoldin subunit 1	XP_021507357.1
UPF0587 protein C1orf123 homolog	XP_021516821.1
coatomer subunit epsilon isoform X1	XP_021493810.1
interleukin enhancer-binding factor 2 isoform X1	XP_021502451.1
programmed cell death 6-interacting protein isoform X1	XP_021491448.1
protein SEC13 homolog	XP_021493308.1
GTP:AMP phosphotransferase AK3, mitochondrial	XP_021489913.1
galectin-9 isoform X1	XP_021495488.1
sulfhydryl oxidase 1 isoform X1	XP_021516185.1
ras-related protein Rab-10	XP_021491101.1
thioredoxin-like protein 4A isoform X1	XP_021495728.1
keratin, type I cytoskeletal 18	XP_021499229.1
ribosyldihydronicotinamide dehydrogenase [quinone] isoform X1	XP_021513439.1
ras suppressor protein 1	XP_021504158.1
LOW QUALITY PROTEIN: 40S ribosomal protein S2-like	XP_021498993.1
troponin C, slow skeletal and cardiac muscles	XP_021490918.1
S-phase kinase-associated protein 1	XP_021494562.1
60S ribosomal protein L3	XP_021508099.1
protein phosphatase 1 regulatory subunit 7	XP_021487722.1
prefoldin subunit 5	XP_021499161.1
NIF3-like protein 1	XP_021510766.1
ribonuclease inhibitor isoform X2	XP_021501890.1
myotilin isoform X1	XP_021515287.1
catechol O-methyltransferase isoform X1	XP_021500894.1
GTP-binding protein SAR1b	XP_021494563.1
bridging integrator 2	XP_021514474.1
pre-rRNA-processing protein TSR2 homolog isoform X1	XP_021519457.1
nicotinate phosphoribosyltransferase	XP_021515708.1
prolyl endopeptidase	XP_021504123.1
heterogeneous nuclear ribonucleoprotein H2	XP_021485177.1
dual specificity mitogen-activated protein kinase kinase 1	XP_021509888.1
carboxylesterase 1D	XP_021515399.1
peptidyl-prolyl cis-trans isomerase FKBP2 isoform X1	XP_021497922.1
glutathione reductase, mitochondrial	XP_021492193.1
AP-2 complex subunit alpha-2 isoform X1	XP_021501905.1
N(G),N(G)-dimethylarginine dimethylaminohydrolase 1 isoform X1	XP_021518662.1
GMP reductase 1	XP_021506135.1
galectin-8 isoform X1	XP_021511050.1
N-acylethanolamine-hydrolyzing acid amidase	XP_021504320.1
glucosamine 6-phosphate N-acetyltransferase	XP_021499002.1
SEC14-like protein 3 isoform X1	XP_021508292.1
enoyl-CoA delta isomerase 1, mitochondrial	XP_021500381.1
septin-2	XP_021487714.1
V-type proton ATPase catalytic subunit A, partial	XP_021512463.1
cytosolic 5'-nucleotidase 3A isoform X2	XP_021513548.1
LOW QUALITY PROTEIN: 40S ribosomal protein S6-like	XP_021519253.1
60S ribosomal protein L18	XP_021496094.1
erythrocyte band 7 integral membrane protein	XP_021509358.1
nucleobindin-1	XP_021483048.1
cytochrome c oxidase subunit 5A, mitochondrial	XP_021509197.1
shootin-1	XP_021499086.1
aldose reductase-related protein 2	XP_021490808.1
endothelial differentiation-related factor 1	XP_021506832.1
motile sperm domain-containing protein 2, partial	XP_021484683.1
trafficking protein particle complex subunit 6B isoform X1	XP_021501444.1
retinoid-inducible serine carboxypeptidase isoform X1	XP_021504476.1
lactotransferrin	XP_021510351.1
SH3 domain-containing kinase-binding protein 1, partial	XP_021484722.1
inorganic pyrophosphatase 2, mitochondrial-like	XP_021509921.1
glycerol-3-phosphate dehydrogenase [NAD(+)], cytoplasmic isoform X2	XP_021490646.1
thioredoxin domain-containing protein 12	XP_021516611.1
tetranectin	XP_021516867.1
serine/threonine-protein phosphatase 2A 55 kDa regulatory subunit B alpha isoform	XP_021510400.1
glycolipid transfer protein	XP_021490437.1
peptidyl-prolyl cis-trans isomerase NIMA-interacting 4	XP_021485126.1
transcriptional activator protein Pur-alpha	XP_021507368.1
malignant T-cell-amplified sequence 1 isoform X1	XP_021484567.1
26S protease regulatory subunit 6A isoform X1	XP_021496554.1
SUMO-activating enzyme subunit 2 isoform X1	XP_021497413.1
fermitin family homolog 3	XP_021497930.1
RNA-binding protein EWS isoform X1	XP_021488373.1
filamin-B isoform X1	XP_021502976.1
tropomyosin alpha-1 chain isoform X20	XP_021493996.1
translocon-associated protein subunit delta isoform X1	XP_021512042.1
methionine aminopeptidase 2 isoform X1	XP_021503506.1
55 kDa erythrocyte membrane protein	XP_021482607.1
hsc70-interacting protein	XP_021495993.1
thimet oligopeptidase	XP_021504578.1
60S ribosomal protein L31	XP_021520089.1
clusterin	XP_021510190.1
dehydrogenase/reductase SDR family member 4	XP_021505986.1
GDP-L-fucose synthase	XP_021515794.1
protein RCC2	XP_021484371.1
isocitrate dehydrogenase [NAD] subunit alpha, mitochondrial	XP_021498801.1
isocitrate dehydrogenase [NADP], mitochondrial	XP_021509414.1
apoptosis regulator BAX isoform X1	XP_021512320.1
LIM domain-binding protein 3 isoform X1	XP_021491659.1
receptor of activated protein C kinase 1	XP_021497035.1
dynactin subunit 3	XP_021490145.1
UDP-N-acetylhexosamine pyrophosphorylase isoform X1	XP_021496287.1
peptidyl-prolyl cis-trans isomerase FKBP5	XP_021485845.1
protein phosphatase 1A	XP_021502925.1
eukaryotic translation initiation factor 4B	XP_021499170.1
eukaryotic peptide chain release factor subunit 1 isoform X1	XP_021509035.1
caspase-6 isoform X1	XP_021500734.1
26S proteasome non-ATPase regulatory subunit 14	XP_021481910.1
tripeptidyl-peptidase 1	XP_021510757.1
adaptin ear-binding coat-associated protein 2	XP_021485307.1
LOW QUALITY PROTEIN: uncharacterized protein LOC110540292	XP_021482770.1
ragulator complex protein LAMTOR3	XP_021514509.1
glycylpeptide N-tetradecanoyltransferase 1	XP_021487596.1
far upstream element-binding protein 2	XP_021488682.1
4-hydroxyphenylpyruvate dioxygenase	XP_021487045.1
ras-related protein Rab-18	XP_021510535.1
angiotensinogen isoform X2	XP_021504303.1
ADP-ribosylation factor-like protein 1	XP_021495754.1
tax1-binding protein 3	XP_021510307.1
ras-related protein Rab-8B	XP_021494015.1
m7GpppX diphosphatase	XP_021504089.1
eukaryotic translation initiation factor 2 subunit 3, Y-linked	XP_021483645.1
sorting nexin-2	XP_021519395.1
eukaryotic initiation factor 4A-II isoform X1	XP_021491817.1
Golgi phosphoprotein 3	XP_021489410.1
COMM domain-containing protein 9	XP_021507586.1
anamorsin	XP_021510646.1
plectin isoform X11	XP_021514329.1
ubiquitin-conjugating enzyme E2 B	XP_021494547.1
alpha-galactosidase A isoform X1	XP_021485178.1
myosin regulatory light chain 2, skeletal muscle isoform	XP_021491617.1
serine/threonine-protein phosphatase 2A 65 kDa regulatory subunit A alpha isoform	XP_021519122.1
ras-related protein Rab-1B	XP_021505935.1
annexin A6 isoform X1	XP_021490259.1
uroporphyrinogen decarboxylase	XP_021489091.1
calcium-binding protein 39	XP_021513871.1
collagen alpha-3(VI) chain isoform X1	XP_021513097.1
PDZ and LIM domain protein 1	XP_021488770.1
myosin-binding protein C, slow-type	XP_021495747.1
deoxyhypusine synthase	XP_021487855.1
thiamine-triphosphatase isoform X2	XP_021520204.1
coagulation factor XIII A chain-like	XP_021519081.1
26S protease regulatory subunit 6B	XP_021515970.1
ribonucleoside-diphosphate reductase large subunit	XP_021483968.1
glycine--tRNA ligase	XP_021503774.1
UMP-CMP kinase	XP_021485086.1
protein disulfide-isomerase A5	XP_021490330.1
isochorismatase domain-containing protein 1	XP_021489798.1
ES1 protein homolog, mitochondrial	XP_021505393.1
cytosolic purine 5'-nucleotidase isoform X1	XP_021506190.1
AP-2 complex subunit beta isoform X1	XP_021504692.1
S-adenosylhomocysteine hydrolase-like protein 1	XP_021487339.1
programmed cell death protein 10	XP_021518280.1
protein LZIC	XP_021491869.1
hsp90 co-chaperone Cdc37	XP_021504887.1
ubiquitin carboxyl-terminal hydrolase isozyme L3 isoform X1	XP_021502663.1
secernin-3	XP_021505636.1
serum paraoxonase/arylesterase 1	XP_021510838.1
COP9 signalosome complex subunit 4 isoform X1	XP_021501795.1
prolyl 4-hydroxylase subunit alpha-1 isoform X1	XP_021519842.1
protein farnesyltransferase/geranylgeranyltransferase type-1 subunit alpha	XP_021519827.1
E3 ubiquitin-protein ligase NEDD4 isoform X1	XP_021493656.1
C-1-tetrahydrofolate synthase, cytoplasmic	XP_021491210.1
3-mercaptopyruvate sulfurtransferase	XP_021492431.1
latexin	XP_021515304.1
plasminogen activator inhibitor 2	XP_021494414.1
complement C5-like, partial	XP_021516633.1
calcineurin subunit B type 1	XP_021509820.1
40S ribosomal protein S19	XP_021519874.1
ADP-ribosylation factor-like protein 8A	XP_021492335.1
inter-alpha-trypsin inhibitor heavy chain H2	XP_021487517.1
sorting nexin-12 isoform X2	XP_021517840.1
dynein light chain Tctex-type 1	XP_021491373.1
eukaryotic translation initiation factor 3 subunit L, partial	XP_021485454.1
very long-chain specific acyl-CoA dehydrogenase, mitochondrial isoform X1	XP_021503790.1
SAM and SH3 domain-containing protein 3	XP_021518569.1
sepiapterin reductase	XP_021490254.1
integrin beta-2	XP_021486607.1
DCC-interacting protein 13-alpha	XP_021519855.1
NADH-cytochrome b5 reductase 3	XP_021498843.1
lysosomal alpha-mannosidase, partial	XP_021487849.1
coronin-1B	XP_021511887.1
ubiquitin carboxyl-terminal hydrolase 14	XP_021517242.1
programmed cell death protein 6 isoform X1	XP_021487100.1
60S ribosomal protein L10a	XP_021485123.1
leukocyte elastase inhibitor A-like	XP_021484299.1
apolipoprotein E	XP_021497873.1
drebrin-like protein isoform X2	XP_021488369.1
vitronectin	XP_021495454.1
proteasome activator complex subunit 3	XP_021496868.1
voltage-dependent anion-selective channel protein 1	XP_021494560.1
ADP-ribosylation factor 4	XP_021511698.1
NAD(P)H dehydrogenase [quinone] 1 isoform X1	XP_021488472.1
calponin-2	XP_021497484.1
SUMO-conjugating enzyme UBC9	XP_021492920.1
prolyl-tRNA synthetase associated domain-containing protein 1	XP_021507347.1
lamin-B1	XP_021515085.1
leucine zipper transcription factor-like protein 1	XP_021502225.1
N-acetylglucosamine-6-sulfatase	XP_021493539.1
F-box only protein 6	XP_021504834.1
epidermal growth factor receptor kinase substrate 8-like	XP_021481868.1
complement factor H-like	XP_021518026.1
oligoribonuclease, mitochondrial	XP_021489009.1
UTP--glucose-1-phosphate uridylyltransferase isoform X1	XP_021510005.1
phospholipase B-like 1	XP_021499969.1
acid sphingomyelinase-like phosphodiesterase 3a isoform X1	XP_021518933.1
septin-9 isoform X2	XP_021496068.1
protein S100-B	XP_021508179.1
ubiquitin carboxyl-terminal hydrolase 5 isoform X1	XP_021492650.1
C-_U-editing enzyme APOBEC-2	XP_021492976.1
glutathione S-transferase A2-like	XP_021512123.1
caprin-1, partial	XP_021513919.1
LOW QUALITY PROTEIN: deoxynucleoside triphosphate triphosphohydrolase SAMHD1	XP_021519801.1
endophilin-A2	XP_021488592.1
phospholysine phosphohistidine inorganic pyrophosphate phosphatase	XP_021492199.1
PDZ and LIM domain protein 5 isoform X1	XP_021515346.1
ATP synthase subunit delta, mitochondrial	XP_021497609.1
eukaryotic translation initiation factor 3 subunit G	XP_021508128.1
4F2 cell-surface antigen heavy chain	XP_021507532.1
guanylate kinase isoform X1	XP_021498968.1
ATP-citrate synthase	XP_021483157.1
fructose-1,6-bisphosphatase isozyme 2	XP_021516284.1
ATP-dependent 6-phosphofructokinase, liver type	XP_021505363.1
heterogeneous nuclear ribonucleoprotein D-like	XP_021501807.1
peptidyl-prolyl cis-trans isomerase-like 1	XP_021489106.1
platelet-activating factor acetylhydrolase IB subunit beta	XP_021495443.1
splicing factor 3A subunit 1	XP_021508037.1
beta-hexosaminidase subunit alpha	XP_021494470.1
trifunctional enzyme subunit alpha, mitochondrial	XP_021491064.1
protein transport protein Sec31A isoform X9	XP_021501769.1
26S protease regulatory subunit 10B	XP_021499009.1
cathelicidin antimicrobial peptide	XP_021517692.1
hematopoietic lineage cell-specific protein isoform X2	XP_021517431.1
interferon-activable protein 205-B-like	XP_021485889.1
guanine nucleotide-binding protein G(s) subunit alpha isoforms short	XP_021506446.1
low affinity immunoglobulin gamma Fc region receptor II-like isoform X1	XP_021502759.1
phospholipase D4 isoform X1	XP_021509825.1
perilipin-2 isoform X1	XP_021505457.1
riboflavin kinase	XP_021508027.1
beta-parvin	XP_021486527.1
alcohol dehydrogenase class-3	XP_021511464.1
thioredoxin domain-containing protein 5	XP_021488773.1
26S proteasome non-ATPase regulatory subunit 3	XP_021509098.1
ATP-dependent RNA helicase DDX3X isoform X2	XP_021483124.1
citrate synthase, mitochondrial	XP_021510471.1
betaine--homocysteine S-methyltransferase 1	XP_021482167.1
60S ribosomal protein L6	XP_021488888.1
hexokinase-1	XP_021516650.1
H-2 class II histocompatibility antigen, E-U alpha chain-like	XP_021485160.1
NHP2-like protein 1	XP_021502191.1
SH3 domain-containing kinase-binding protein 1-like, partial	XP_021519257.1
ras-related protein Rab-4B	XP_021506304.1
3-hydroxyisobutyrate dehydrogenase, mitochondrial	XP_021488478.1
integrin alpha-M	XP_021517702.1
LDLR chaperone MESD	XP_021502938.1
nucleolysin TIAR isoform X2	XP_021513572.1
60S ribosomal protein L5 isoform X1	XP_021482290.1
neutral alpha-glucosidase AB isoform X1	XP_021507500.1
EH domain-containing protein 1	XP_021494089.1
60S ribosomal protein L34	XP_021500845.1
ribosomal protein S6 kinase alpha-3-like, partial	XP_021485664.1
protein MEMO1, partial	XP_021483398.1
gamma-parvin	XP_021486516.1
periostin isoform X1	XP_021503483.1
core histone macro-H2A.1	XP_021506876.1
tubulin--tyrosine ligase-like protein 12	XP_021498842.1
glutamate--cysteine ligase regulatory subunit	XP_021500681.1
protein 4.1 isoform X1	XP_021513965.1
quinone oxidoreductase-like protein 2 isoform X1	XP_021498304.1
inosine-5'-monophosphate dehydrogenase 2	XP_021518703.1
septin-11 isoform X1	XP_021516084.1
xaa-Pro aminopeptidase 1 isoform X2	XP_021508731.1
LOW QUALITY PROTEIN: protein phosphatase 1 regulatory subunit 14B	XP_021497935.1
stathmin	XP_021498973.1
Golgi reassembly-stacking protein 2	XP_021494898.1
60S ribosomal protein L7	XP_021507792.1
grpE protein homolog 1, mitochondrial	XP_021486058.1
clathrin interactor 1 isoform X3	XP_021507099.1
phosphoglycerate mutase 2	XP_021488372.1
protein transport protein Sec23A	XP_021501442.1
acylpyruvase FAHD1, mitochondrial	XP_021492808.1
murinoglobulin-2-like	XP_021485341.1
7-methylguanosine phosphate-specific 5'-nucleotidase isoform X3	XP_021516408.1
coronin-7 isoform X1	XP_021488093.1
coatomer subunit zeta-1	XP_021507771.1
3-ketoacyl-CoA thiolase, mitochondrial	XP_021513608.1
nidogen-1	XP_021516548.1
fructose-bisphosphate aldolase B	XP_021519572.1
cathepsin K	XP_021483468.1
alpha-amylase 1	XP_021519465.1
F-BAR domain only protein 2	XP_021482225.1
acylphosphatase-1 isoform X1	XP_021489805.1
DNA-(apurinic or apyrimidinic site) lyase	XP_021494686.1
UPF0160 protein MYG1, mitochondrial	XP_021499243.1
tumor protein D52	XP_021487990.1
pulmonary surfactant-associated protein B	XP_021509724.1
DNA-directed RNA polymerases I, II, and III subunit RPABC1	XP_021497604.1
40S ribosomal protein S10	XP_021485731.1
glucosidase 2 subunit beta isoform X1	XP_021499485.1
THUMP domain-containing protein 1	XP_021491370.1
reticulocalbin-3	XP_021489488.1
selenide, water dikinase 1	XP_021499276.1
carboxymethylenebutenolidase homolog	XP_021507430.1
gamma-synuclein	XP_021491663.1
COP9 signalosome complex subunit 7a	XP_021492644.1
importin subunit beta-1	XP_021497640.1
DCN1-like protein 1 isoform X1	XP_021488799.1
26S proteasome non-ATPase regulatory subunit 4 isoform X2	XP_021503779.1
actin-related protein 2/3 complex subunit 1B	XP_021515736.1
UDP-glucose:glycoprotein glucosyltransferase 1	XP_021487207.1
G-rich sequence factor 1 isoform X1	XP_021484203.1
protein NipSnap homolog 3B	XP_021519212.1
mitochondrial import inner membrane translocase subunit Tim13	XP_021504575.1
src kinase-associated phosphoprotein 2	XP_021488475.1
mast cell tryptase	XP_021492890.1
GTPase HRas isoform X1	XP_021501924.1
lamin	XP_021493399.1
aspartate aminotransferase, mitochondrial isoform X2	XP_021497225.1
heterogeneous nuclear ribonucleoprotein R isoform X1	XP_021487148.1
pyrethroid hydrolase Ces2e	XP_021482791.1
cytoglobin	XP_021519468.1
3-ketoacyl-CoA thiolase B, peroxisomal-like	XP_021503722.1
voltage-gated potassium channel subunit beta-2 isoform X2	XP_021499917.1
U2 small nuclear ribonucleoprotein A'	XP_021488950.1
AP-1 complex subunit gamma-1	XP_021488239.1
glutathione S-transferase alpha-4	XP_021512120.1
gamma-enolase	XP_021492712.1
copper chaperone for superoxide dismutase	XP_021505959.1
peptidyl-prolyl cis-trans isomerase H	XP_021490719.1
probable ATP-dependent RNA helicase DDX6	XP_021493584.1
serine/threonine-protein kinase 24 isoform X1	XP_021500361.1
heat shock protein beta-6	XP_021496953.1
prothrombin	XP_021495012.1
aspartyl aminopeptidase isoform X1	XP_021481890.1
sorting nexin-1	XP_021499900.1
serine/threonine-protein phosphatase 2A activator isoform X1	XP_021505909.1
thiosulfate sulfurtransferase	XP_021492430.1
fumarylacetoacetase	XP_021516114.1
procollagen-lysine,2-oxoglutarate 5-dioxygenase 2 isoform X2	XP_021498012.1
carboxypeptidase Q	XP_021483390.1
RWD domain-containing protein 1	XP_021518540.1
protein SGT1 homolog isoform X1	XP_021498485.1
enoyl-CoA delta isomerase 2, mitochondrial isoform X2	XP_021507746.1
HCLS1-binding protein 3	XP_021508470.1
ADP-ribose pyrophosphatase, mitochondrial isoform X3	XP_021483835.1
probable aminopeptidase NPEPL1	XP_021500091.1
titin-like	XP_021517708.1
pro-cathepsin H	XP_021494384.1
basement membrane-specific heparan sulfate proteoglycan core protein isoform X1	XP_021486480.1
inositol polyphosphate 1-phosphatase	XP_021504960.1
small nuclear ribonucleoprotein-associated proteins B and B'	XP_021500787.1
cystathionine gamma-lyase-like, partial	XP_021481904.1
2-oxoglutarate dehydrogenase, mitochondrial isoform X2	XP_021488350.1
26S proteasome non-ATPase regulatory subunit 8	XP_021499647.1
mitogen-activated protein kinase 3	XP_021491573.1
60S ribosomal protein L13a	XP_021489694.1
LOW QUALITY PROTEIN: alpha-N-acetylgalactosaminidase	XP_021502173.1
carboxypeptidase N subunit 2	XP_021499559.1
tissue alpha-L-fucosidase	XP_021487161.1
ras GTPase-activating protein-binding protein 1	XP_021490274.1
HD domain-containing protein 2	XP_021513736.1
60S ribosomal protein L15	XP_021498890.1
26S proteasome non-ATPase regulatory subunit 7	XP_021488535.1
nuclear protein localization protein 4 homolog	XP_021493079.1
spectrin beta chain, non-erythrocytic 1 isoform X2	XP_021502594.1
protein phosphatase 1G	XP_021491133.1
glycogen phosphorylase, muscle form	XP_021494185.1
S-adenosylmethionine synthase	XP_021509731.1
niban-like protein 1	XP_021517567.1
target of Myb protein 1 isoform X1	XP_021512408.1
guanine nucleotide-binding protein G(k) subunit alpha	XP_021487355.1
formin-binding protein 1 isoform X1	XP_021507845.1
ribonuclease 4	XP_021494709.1
protein FAM49B isoform X1	XP_021501078.1
phosphoribosylformylglycinamidine synthase	XP_021498178.1
secernin-2	XP_021497659.1
glucosamine-6-phosphate isomerase 2 isoform X1	XP_021482615.1
splicing factor 3B subunit 4	XP_021506230.1
importin subunit alpha-3, partial	XP_021507248.1
phosphotriesterase-related protein isoform X2	XP_021504163.1
methylosome subunit pICln	XP_021490472.1
ran GTPase-activating protein 1	XP_021502206.1
thiopurine S-methyltransferase isoform X1	XP_021494706.1
ATPase ASNA1 isoform X1	XP_021487944.1
V-type proton ATPase catalytic subunit A-like, partial	XP_021486128.1
epidermal growth factor receptor substrate 15-like 1 isoform X1	XP_021509501.1
tubulin polymerization-promoting protein family member 3	XP_021488604.1
microtubule-associated protein 4 isoform X3	XP_021519230.1
complement component C9	XP_021510164.1
tyrosine-protein phosphatase non-receptor type 11 isoform X2	XP_021488850.1
plastin-1	XP_021508759.1
kininogen-1 isoform X1	XP_021491822.1
beta-centractin	XP_021487250.1
general transcription factor IIF subunit 2	XP_021490742.1
peptidyl-prolyl cis-trans isomerase E isoform X2	XP_021495159.1
ubiquitin-like domain-containing CTD phosphatase 1 isoform X2	XP_021492365.1
beta-adrenergic receptor kinase 1	XP_021511885.1
nuclear autoantigenic sperm protein isoform X1	XP_021489077.1
chitinase-3-like protein 1 isoform X1	XP_021489477.1
eukaryotic translation initiation factor 5	XP_021501213.1
elongation factor Ts, mitochondrial	XP_021513239.1
neutrophilic granule protein-like	XP_021503579.1
60S ribosomal protein L26	XP_021495605.1
fascin	XP_021508643.1
uncharacterized protein LOC110565804, partial	XP_021519252.1
26S protease regulatory subunit 8	XP_021489950.1
protein phosphatase 1 regulatory subunit 12A isoform X3	XP_021508663.1
L-lactate dehydrogenase B chain isoform X1	XP_021514536.1
mitochondrial peptide methionine sulfoxide reductase, partial	XP_021501286.1
collagen alpha-1(VI) chain	XP_021488807.1
diphosphoinositol polyphosphate phosphohydrolase 1 isoform X1	XP_021485720.1
coatomer subunit delta	XP_021493615.1
keratin, type I cytoskeletal 19	XP_021481951.1
eukaryotic translation initiation factor 6	XP_021496214.1
vesicle-trafficking protein SEC22b	XP_021488039.1
selenoprotein P isoform X1	XP_021516681.1
ras-related protein Rab-3A	XP_021493706.1
guanine nucleotide-binding protein subunit beta-4	XP_021505590.1
cytoplasmic dynein 1 intermediate chain 2 isoform X3	XP_021494914.1
rho-related GTP-binding protein RhoG	XP_021507679.1
far upstream element-binding protein 1 isoform X2	XP_021505286.1
alpha-parvin	XP_021483501.1
branched-chain-amino-acid aminotransferase, mitochondrial	XP_021496072.1
poly [ADP-ribose] polymerase 1	XP_021510600.1
axin interactor, dorsalization-associated protein	XP_021513496.1
ras-related C3 botulinum toxin substrate 2 isoform X1	XP_021492441.1
DAZ-associated protein 1 isoform X2	XP_021497517.1
3-hydroxyanthranilate 3,4-dioxygenase	XP_021508563.1
protein TFG isoform X1	XP_021489767.1
N-alpha-acetyltransferase 50 isoform X1	XP_021518439.1
paraspeckle component 1 isoform X2	XP_021519500.1
transferrin receptor protein 1	XP_021490991.1
poly [ADP-ribose] polymerase 3-like	XP_021495522.1
60S ribosomal protein L7a	XP_021507612.1
tubulin-specific chaperone C	XP_021495820.1
complement C1q subcomponent subunit A	XP_021487124.1
LOW QUALITY PROTEIN: casein kinase II subunit alpha	XP_021504935.1
fetuin-B	XP_021491803.1
U2 small nuclear ribonucleoprotein B''	XP_021508120.1
ornithine carbamoyltransferase, mitochondrial, partial	XP_021483878.1
rho GTPase-activating protein 1 isoform X1	XP_021494974.1
small nuclear ribonucleoprotein E	XP_021489417.1
asparagine--tRNA ligase, cytoplasmic isoform X2	XP_021497474.1
mannose-6-phosphate isomerase	XP_021509187.1
complement C5-like, partial	XP_021482871.1
complement factor I	XP_021500670.1
40S ribosomal protein S5	XP_021513318.1
calcium/calmodulin-dependent protein kinase type 1	XP_021493299.1
vesicle-associated membrane protein-associated protein B/C	XP_021500086.1
syntenin-1 isoform X1	XP_021519610.1
Rieske domain-containing protein isoform X2	XP_021482811.1
RNA binding motif protein, X-linked-like-1	XP_021500990.1
keratin, type II cytoskeletal 8	XP_021499237.1
lymphocyte cytosolic protein 2 isoform X1	XP_021487095.1
septin-7 isoform X1	XP_021500672.1
U1 small nuclear ribonucleoprotein 70 kDa	XP_021512303.1
mitogen-activated protein kinase 1	XP_021501610.1
dihydrolipoyl dehydrogenase, mitochondrial	XP_021509873.1
26S protease regulatory subunit 4	XP_021512330.1
dipeptidyl peptidase 2 isoform X1	XP_021506825.1
dihydrolipoyllysine-residue succinyltransferase component of 2-oxoglutarate dehydrogenase complex, mitochondrial	XP_021489850.1
beta-2-glycoprotein 1	XP_021504178.1
alanine--tRNA ligase, cytoplasmic	XP_021488199.1
pyridoxine-5'-phosphate oxidase	XP_021497664.1
erythrocyte membrane protein band 4.2	XP_021505539.1
iron-sulfur cluster assembly 2 homolog, mitochondrial	XP_021489830.1
mitogen-activated protein kinase 14 isoform X2	XP_021489111.1
glutathione S-transferase kappa 1 isoform X1	XP_021508326.1
40S ribosomal protein S25	XP_021515064.1
neurolysin, mitochondrial isoform X1	XP_021504958.1
transport and Golgi organization protein 2 homolog isoform X1	XP_021500880.1
heterogeneous nuclear ribonucleoprotein U-like protein 1 isoform X2	XP_021513177.1
acetyl-CoA acetyltransferase, mitochondrial isoform X1	XP_021494369.1
glycerol kinase	XP_021483426.1
trafficking protein particle complex subunit 3	XP_021502313.1
staphylococcal nuclease domain-containing protein 1-like, partial	XP_021483679.1
ras-related protein Rab-35 isoform X1	XP_021487457.1
dynamin-1-like protein isoform X1	XP_021514405.1
ubiquitin-like modifier-activating enzyme ATG7	XP_021509146.1
ubiquitin-like modifier-activating enzyme 5 isoform X1	XP_021503468.1
40S ribosomal protein S18	XP_021485950.1
arginine--tRNA ligase, cytoplasmic	XP_021487171.1
bcl-2-like protein 13	XP_021488286.1
apolipoprotein A-IV	XP_021495437.1
bifunctional glutamate/proline--tRNA ligase	XP_021491460.1
switch-associated protein 70 isoform X1	XP_021491939.1
eukaryotic translation initiation factor 3 subunit C isoform X1	XP_021491545.1
eukaryotic translation initiation factor 3 subunit H	XP_021516956.1
protein FAM50A isoform X1	XP_021514972.1
galectin-3-binding protein	XP_021495636.1
lysosomal Pro-X carboxypeptidase-like	XP_021513740.1
thymidylate kinase	XP_021487750.1
26S proteasome non-ATPase regulatory subunit 2	XP_021494205.1
aspartate--tRNA ligase, cytoplasmic	XP_021504290.1
valine--tRNA ligase	XP_021511536.1
protein arginine N-methyltransferase 1 isoform X3	XP_021489501.1
troponin C, skeletal muscle isoform X1	XP_021494227.1
platelet-activating factor acetylhydrolase IB subunit gamma isoform X1	XP_021516824.1
phosphopantothenate--cysteine ligase isoform X1	XP_021490722.1
mannose-1-phosphate guanyltransferase alpha	XP_021481941.1
eukaryotic translation initiation factor 3 subunit E	XP_021483388.1
eukaryotic peptide chain release factor GTP-binding subunit ERF3A	XP_021509765.1
cystatin-C-like	XP_021512271.1
SH3 domain-containing kinase-binding protein 1	XP_021518842.1
mimecan	XP_021513900.1
epidermal growth factor receptor substrate 15 isoform X2	XP_021516489.1
leucine-rich repeat flightless-interacting protein 1-like isoform X15	XP_021515234.1
oxidoreductase HTATIP2 isoform X1	XP_021497899.1
huntingtin-interacting protein K isoform X1	XP_021505531.1
hippocalcin-like protein 1	XP_021516997.1
regulator of microtubule dynamics protein 3	XP_021496257.1
tubulin beta-6 chain	XP_021482884.1
coronin-1C	XP_021501729.1
general vesicular transport factor p115 isoform X1	XP_021504302.1
alpha-actinin-3	XP_021505943.1
peptidyl-prolyl cis-trans isomerase C isoform X1	XP_021510784.1
glycerol-3-phosphate phosphatase	XP_021500440.1
regulator of chromosome condensation isoform X1	XP_021507080.1
syntaxin-7	XP_021509376.1
activator of 90 kDa heat shock protein ATPase homolog 1	XP_021508917.1
iron-sulfur cluster assembly enzyme ISCU, mitochondrial	XP_021501709.1
clathrin light chain A isoform X3	XP_021501640.1
eukaryotic translation initiation factor 3 subunit B	XP_021503218.1
aflatoxin B1 aldehyde reductase member 2	XP_021512128.1
serine/threonine-protein phosphatase PP1-beta catalytic subunit	XP_021502841.1
ras-related protein Rab-5B	XP_021510464.1
tRNA-splicing ligase RtcB homolog	XP_021518045.1
replication protein A 70 kDa DNA-binding subunit	XP_021497775.1
eukaryotic initiation factor 4A-III	XP_021495415.1
folate receptor beta-like	XP_021486233.1
COP9 signalosome complex subunit 6	XP_021517462.1
afamin-like isoform X2	XP_021516931.1
nardilysin isoform X1	XP_021516511.1
ATP-dependent RNA helicase DDX1	XP_021487294.1
1-phosphatidylinositol 4,5-bisphosphate phosphodiesterase delta-1 isoform X1	XP_021503695.1
3-hydroxyisobutyryl-CoA hydrolase, mitochondrial	XP_021504951.1
26S proteasome non-ATPase regulatory subunit 1	XP_021505405.1
myosin-4	XP_021510517.1
26S proteasome non-ATPase regulatory subunit 11	XP_021486626.1
retinol-binding protein 4	XP_021508779.1
phosphoribosyl pyrophosphate synthase-associated protein 1	XP_021517853.1
acetyl-CoA acetyltransferase, cytosolic	XP_021491401.1
nitrilase homolog 1 isoform X2	XP_021502767.1
putative phospholipase B-like 2	XP_021488857.1
cysteine--tRNA ligase, cytoplasmic isoform X2	XP_021489532.1
serine/threonine-protein phosphatase 2B catalytic subunit alpha isoform	XP_021505157.1
tyrosine-protein kinase SYK isoform X2	XP_021499270.1
chromatin accessibility complex protein 1	XP_021484537.1
ubiquitin-conjugating enzyme E2 H isoform X1	XP_021496965.1
eukaryotic translation initiation factor 3 subunit D	XP_021492436.1
KDEL motif-containing protein 2 isoform X1	XP_021494356.1
ras-related protein Ral-B	XP_021488896.1
ribosome maturation protein SBDS	XP_021512702.1
LOW QUALITY PROTEIN: glutathione S-transferase Mu 2-like	XP_021487348.1
H-2 class II histocompatibility antigen, A-F alpha chain	XP_021485887.1
sulfotransferase 1A1	XP_021491591.1
interferon alpha/beta receptor 2	XP_021484258.1
RNA-binding protein 39 isoform X1	XP_021496161.1
elongation factor 1-alpha 2	XP_021501555.1
actin-related protein 10	XP_021498317.1
transcobalamin-2	XP_021507930.1
medium-chain specific acyl-CoA dehydrogenase, mitochondrial	XP_021500122.1
interleukin enhancer-binding factor 3 isoform X1	XP_021499448.1
leucine-rich repeat-containing protein 20 isoform X2	XP_021505086.1
oxysterol-binding protein-related protein 8	XP_021518030.1
dolichyl-diphosphooligosaccharide--protein glycosyltransferase subunit 1	XP_021494482.1
coatomer subunit gamma-1	XP_021494505.1
vacuolar protein sorting-associated protein 35	XP_021500362.1
heterogeneous nuclear ribonucleoprotein U-like protein 2	XP_021507521.1
protein AMBP	XP_021505701.1
choline/ethanolamine kinase isoform X1	XP_021494625.1
glycogen phosphorylase, brain form	XP_021516380.1
26S proteasome non-ATPase regulatory subunit 13	XP_021501840.1
signal recognition particle 54 kDa protein	XP_021510911.1
microtubule-associated protein RP/EB family member 2	XP_021482434.1
caspase-1-like	XP_021500267.1
CD2-associated protein	XP_021506088.1
WD repeat-containing protein 61 isoform X1	XP_021498724.1
SNARE-associated protein Snapin	XP_021502454.1
EH domain-containing protein 2	XP_021503969.1
basigin isoform X2	XP_021497540.1
disabled homolog 2 isoform X1	XP_021510165.1
60S ribosomal protein L27	XP_021496795.1
60S ribosomal protein L28	XP_021512973.1
antithrombin-III	XP_021512431.1
non-POU domain-containing octamer-binding protein	XP_021482835.1
protein NDRG2 isoform X2	XP_021507972.1
ubiquitin carboxyl-terminal hydrolase 7 isoform X1	XP_021500667.1
dnaJ homolog subfamily B member 1	XP_021487952.1
26S proteasome non-ATPase regulatory subunit 5	XP_021516617.1
receptor-type tyrosine-protein phosphatase C isoform X1	XP_021511601.1
probable D-tyrosyl-tRNA(Tyr) deacylase 2	XP_021514825.1
arylsulfatase B-like	XP_021509581.1
methylmalonate-semialdehyde dehydrogenase [acylating], mitochondrial	XP_021489810.1
proline-serine-threonine phosphatase-interacting protein 2	XP_021501178.1
ATP-dependent 6-phosphofructokinase, muscle type	XP_021511494.1
cleavage and polyadenylation specificity factor subunit 6 isoform X1	XP_021499320.1
GTPase IMAP family member 7-like	XP_021517565.1
signal transducer and activator of transcription 3 isoform X3	XP_021496881.1
CUGBP Elav-like family member 2 isoform X4	XP_021508453.1
nucleosome assembly protein 1-like 1 isoform X1	XP_021511590.1
ATP synthase subunit gamma, mitochondrial isoform X1	XP_021487507.1
pyruvate kinase PKLR isoform X2	XP_021486578.1
fibulin-1 isoform X1	XP_021486547.1
chromobox protein homolog 5 isoform X1	XP_021507772.1
eukaryotic translation initiation factor 3 subunit F	XP_021517633.1
AP-3 complex subunit mu-1	XP_021498650.1
glycogen debranching enzyme	XP_021498376.1
UPF0553 protein C9orf64 homolog isoform X1	XP_021509951.1
tumor necrosis factor alpha-induced protein 8 isoform X3	XP_021509569.1
FAD synthase	XP_021488167.1
alpha-soluble NSF attachment protein isoform X1	XP_021503976.1
UDP-N-acetylhexosamine pyrophosphorylase-like protein 1 isoform X1	XP_021506797.1
glutaminase kidney isoform, mitochondrial isoform X1	XP_021498712.1
ATP synthase subunit O, mitochondrial	XP_021484484.1
myristoylated alanine-rich C-kinase substrate	XP_021495027.1
NADH dehydrogenase [ubiquinone] iron-sulfur protein 4, mitochondrial-like	XP_021518856.1
splicing factor U2AF 65 kDa subunit isoform X1	XP_021519185.1
plasma protease C1 inhibitor	XP_021498574.1
ubiquitin-fold modifier-conjugating enzyme 1	XP_021502817.1
alpha-adducin isoform X1	XP_021499362.1
cytidine monophosphate-N-acetylneuraminic acid hydroxylase	XP_021497079.1
acyl-protein thioesterase 1	XP_021483503.1
sodium/potassium-transporting ATPase subunit alpha-1	XP_021504168.1
beta-actin-like protein 2 isoform X1	XP_021489292.1
importin-5	XP_021500380.1
RNA-binding protein 12 isoform X6	XP_021496207.1
lysine--tRNA ligase isoform X1	XP_021503252.1
succinate dehydrogenase [ubiquinone] iron-sulfur subunit, mitochondrial	XP_021484455.1
far upstream element-binding protein 3 isoform X2	XP_021509345.1
EH domain-containing protein 4	XP_021503276.1
endophilin-B2 isoform X5	XP_021505460.1
vacuolar protein-sorting-associated protein 36	XP_021516766.1
C-type mannose receptor 2 isoform X1	XP_021501254.1
lysosomal protective protein	XP_021494136.1
heterogeneous nuclear ribonucleoprotein H3 isoform X1	XP_021507117.1
hexokinase-3 isoform X1	XP_021494767.1
NHL repeat-containing protein 2	XP_021486669.1
DNA-directed RNA polymerases I, II, and III subunit RPABC3 isoform X1	XP_021494241.1
ribonucleoside-diphosphate reductase subunit M2	XP_021517310.1
serine/threonine-protein phosphatase 5	XP_021499817.1
spermine synthase	XP_021482453.1
SH3 domain-binding protein 1 isoform X6	XP_021509692.1
thymopoietin isoform X1	XP_021482554.1
adiponectin	XP_021491841.1
coatomer subunit beta	XP_021505278.1
poly [ADP-ribose] polymerase 3-like	XP_021512719.1
synaptosomal-associated protein 23 isoform X1	XP_021495041.1
transcription factor BTF3 homolog 4	XP_021516624.1
glycylpeptide N-tetradecanoyltransferase 2 isoform X4	XP_021517376.1
sterile alpha motif domain-containing protein 9-like	XP_021508901.1
phosducin-like protein 3	XP_021491672.1
E3 ubiquitin/ISG15 ligase TRIM25 isoform X1	XP_021504481.1
pancreatic alpha-amylase isoform X1	XP_021484543.1
deoxyuridine 5'-triphosphate nucleotidohydrolase, mitochondrial	XP_021486967.1
rap1 GTPase-GDP dissociation stimulator 1 isoform X1	XP_021513668.1
echinoderm microtubule-associated protein-like 2 isoform X2	XP_021497820.1
coiled-coil domain-containing protein 115	XP_021518610.1
liver carboxylesterase 1-like	XP_021516079.1
lysophosphatidic acid phosphatase type 6	XP_021488041.1
CD109 antigen isoform X2	XP_021512161.1
ras-related protein Rab-32	XP_021482222.1
BTB/POZ domain-containing protein KCTD12	XP_021496900.1
heterogeneous nuclear ribonucleoprotein H isoform X1	XP_021520312.1
pterin-4-alpha-carbinolamine dehydratase	XP_021508493.1
phospholipase D3	XP_021506307.1
LIM and SH3 domain protein 1	XP_021502527.1
vacuolar protein sorting-associated protein 37C	XP_021491798.1
ras-related GTP-binding protein C	XP_021482548.1
docking protein 3	XP_021515358.1
fatty acid synthase	XP_021493105.1
myomesin-2	XP_021489253.1
hemoglobin subunit theta-1	XP_021513286.1
eukaryotic translation initiation factor 5B isoform X1	XP_021491679.1
ketosamine-3-kinase	XP_021493145.1
ribulose-phosphate 3-epimerase	XP_021485854.1
cell division cycle 5-like protein	XP_021504984.1
N-acetyl-D-glucosamine kinase isoform X1	XP_021497348.1
tripeptidyl-peptidase 2	XP_021520473.1
farnesyl pyrophosphate synthase isoform X1	XP_021493460.1
eukaryotic translation initiation factor 4 gamma 1 isoform X1	XP_021494215.1
AP-2 complex subunit sigma isoform X1	XP_021499815.1
lamin-B receptor	XP_021489322.1
nucleobindin-2	XP_021504777.1
neudesin	XP_021506728.1
pre-mRNA-processing factor 19 isoform X2	XP_021491763.1
caspase-8	XP_021507851.1
basic leucine zipper and W2 domain-containing protein 1 isoform X1	XP_021510774.1
poly(rC)-binding protein 2 isoform X1	XP_021499203.1
pyridoxal kinase	XP_021505400.1
acidic leucine-rich nuclear phosphoprotein 32 family member B isoform X1	XP_021497169.1
N(G),N(G)-dimethylarginine dimethylaminohydrolase 2	XP_021511508.1
gamma-soluble NSF attachment protein	XP_021504920.1
cytochrome b-c1 complex subunit 1, mitochondrial	XP_021518940.1
WD repeat domain phosphoinositide-interacting protein 3 isoform X1	XP_021493065.1
peptidyl-prolyl cis-trans isomerase NIMA-interacting 1	XP_021508163.1
KH domain-containing, RNA-binding, signal transduction-associated protein 1	XP_021492435.1
puromycin-sensitive aminopeptidase	XP_021497690.1
mRNA cap guanine-N7 methyltransferase	XP_021514522.1
tether containing UBX domain for GLUT4 isoform X1	XP_021493153.1
ubiquilin-1 isoform X1	XP_021509965.1
phosphatidylinositol 5-phosphate 4-kinase type-2 alpha isoform X1	XP_021507918.1
eukaryotic translation initiation factor 3 subunit M	XP_021502039.1
arf-GAP with Rho-GAP domain, ANK repeat and PH domain-containing protein 1	XP_021496672.1
early endosome antigen 1, partial	XP_021483819.1
ADP-ribosylation factor-binding protein GGA1	XP_021509685.1
keratin, type I cytoskeletal 10 isoform X2	XP_021484656.1
cullin-associated NEDD8-dissociated protein 1	XP_021499303.1
importin subunit alpha-4 isoform X2	XP_021513661.1
peptidylprolyl isomerase domain and WD repeat-containing protein 1 isoform X1	XP_021505036.1
isopentenyl-diphosphate Delta-isomerase 1	XP_021482846.1
ELKS/Rab6-interacting/CAST family member 1-like, partial	XP_021482925.1
CD166 antigen isoform X1	XP_021511736.1
tenascin isoform X1	XP_021516254.1
peptidyl-prolyl cis-trans isomerase FKBP9	XP_021513554.1
platelet endothelial cell adhesion molecule isoform X1	XP_021489963.1
chitinase domain-containing protein 1 isoform X1	XP_021501872.1
swi5-dependent recombination DNA repair protein 1 homolog	XP_021495889.1
NEDD8-conjugating enzyme Ubc12	XP_021515524.1
monoglyceride lipase isoform X4	XP_021502557.1
cold shock domain-containing protein E1 isoform X1	XP_021509022.1
splicing factor 1 isoform X6	XP_021494168.1
decorin	XP_021514527.1
abl interactor 1 isoform X3	XP_021510254.1
glutamine--tRNA ligase	XP_021518623.1
probable tRNA(His) guanylyltransferase isoform X1	XP_021507105.1
BAG family molecular chaperone regulator 5	XP_021511650.1
peptidase inhibitor 16	XP_021489107.1
TBC1 domain family member 13	XP_021503279.1
endoplasmic reticulum aminopeptidase 1 isoform X2	XP_021482142.1
protein canopy homolog 4	XP_021517484.1
guanine nucleotide-binding protein G(I)/G(S)/G(T) subunit beta-2	XP_021506380.1
adenylosuccinate synthetase isozyme 1	XP_021509844.1
dnaJ homolog subfamily B member 4	XP_021505299.1
histone-binding protein RBBP7	XP_021483946.1
protein ERGIC-53	XP_021504391.1
D-3-phosphoglycerate dehydrogenase	XP_021488043.1
prolyl 4-hydroxylase subunit alpha-2 isoform X5	XP_021513917.1
transcription elongation factor SPT5 isoform X1	XP_021517903.1
developmentally-regulated GTP-binding protein 2	XP_021495197.1
translation initiation factor eIF-2B subunit alpha	XP_021499836.1
signal transducing adapter molecule 2	XP_021510442.1
splicing factor, proline- and glutamine-rich isoform X1	XP_021500484.1
1-phosphatidylinositol 4,5-bisphosphate phosphodiesterase gamma-2	XP_021495708.1
basal cell adhesion molecule	XP_021497853.1
alpha-N-acetylglucosaminidase	XP_021496864.1
glyoxylate reductase/hydroxypyruvate reductase isoform X1	XP_021509650.1
hydroxyacylglutathione hydrolase, mitochondrial isoform X1	XP_021492806.1
cdc42-interacting protein 4 isoform X1	XP_021487498.1
succinate dehydrogenase [ubiquinone] flavoprotein subunit, mitochondrial	XP_021487104.1
ruvB-like 2	XP_021512315.1
LOW QUALITY PROTEIN: insulin-like growth factor-binding protein complex acid labile subunit	XP_021492865.1
CCA tRNA nucleotidyltransferase 1, mitochondrial	XP_021505057.1
ATP synthase mitochondrial F1 complex assembly factor 2	XP_021495240.1
U1 small nuclear ribonucleoprotein A	XP_021506317.1
SEC14-like protein 2	XP_021507990.1
NAD-dependent malic enzyme, mitochondrial	XP_021496471.1
EMILIN-1	XP_021491125.1
macrophage scavenger receptor types I and II isoform X1	XP_021502668.1
carbamoyl-phosphate synthase [ammonia], mitochondrial, partial	XP_021482160.1
syntaxin-12	XP_021499669.1
calpastatin, partial	XP_021517933.1
tumor necrosis factor alpha-induced protein 8-like protein 2	XP_021512507.1
transcription elongation regulator 1	XP_021483921.1
cytochrome b-245 heavy chain	XP_021518265.1
protein transport protein Sec24C isoform X1	XP_021498622.1
vacuolar protein sorting-associated protein 26A	XP_021516654.1
signal transducer and activator of transcription 1-alpha/beta isoform X1	XP_021498708.1
fragile X mental retardation syndrome-related protein 1 isoform X1	XP_021506094.1
ubiquitin carboxyl-terminal hydrolase 15	XP_021492181.1
ras-related protein Rab-5A	XP_021519114.1
TBC1 domain family member 22A	XP_021506124.1
serum deprivation-response protein	XP_021498719.1
14 kDa phosphohistidine phosphatase	XP_021506766.1
tRNA (guanine(37)-N1)-methyltransferase isoform X1	XP_021502922.1
neutrophil cytosol factor 4	XP_021492437.1
tyrosine-protein kinase Fgr	XP_021499617.1
lysosomal alpha-glucosidase	XP_021495428.1
polyadenylate-binding protein 4 isoform X1	XP_021495141.1
histone-lysine N-methyltransferase SETD7	XP_021486720.1
nucleolar and coiled-body phosphoprotein 1 isoform X2	XP_021505835.1
ubiquitin-like modifier-activating enzyme 6 isoform X1	XP_021518790.1
COP9 signalosome complex subunit 1 isoform X1	XP_021493134.1
insulin-degrading enzyme isoform X1	XP_021486955.1
vitamin K-dependent protein S	XP_021519351.1
non-specific lipid-transfer protein	XP_021516783.1
methylthioribose-1-phosphate isomerase	XP_021487936.1
exportin-1 isoform X1	XP_021482319.1
guanylate-binding protein 2	XP_021517127.1
toll-interacting protein	XP_021511434.1
N-acetylglucosamine-6-phosphate deacetylase isoform X1	XP_021500458.1
START domain-containing protein 10	XP_021496628.1
serine/threonine-protein phosphatase 4 catalytic subunit isoform X1	XP_021491597.1
adseverin	XP_021520573.1
2,4-dienoyl-CoA reductase, mitochondrial	XP_021486586.1
replication protein A 32 kDa subunit	XP_021499713.1
hydroxymethylglutaryl-CoA lyase, mitochondrial isoform X2	XP_021487156.1
RNA-binding protein Musashi homolog 2 isoform X1	XP_021503562.1
short/branched chain specific acyl-CoA dehydrogenase, mitochondrial-like	XP_021517875.1
ribonucleoprotein PTB-binding 1	XP_021504878.1
kinectin	XP_021506518.1
monocyte differentiation antigen CD14	XP_021507358.1
ectonucleotide pyrophosphatase/phosphodiesterase family member 1, partial	XP_021482364.1
filamin-C	XP_021517555.1
nucleoredoxin isoform X1	XP_021492321.1
GDP-mannose 4,6 dehydratase, partial	XP_021500376.1
LOW QUALITY PROTEIN: scavenger receptor cysteine-rich type 1 protein M130	XP_021492621.1
calumenin isoform X1	XP_021517551.1
high mobility group protein B3 isoform X2	XP_021482971.1
signal transducer and activator of transcription 6 isoform X1	XP_021513730.1
protein diaphanous homolog 1 isoform X1	XP_021506906.1
Parkinson disease 7 domain-containing protein 1 isoform X1	XP_021501812.1
ruvB-like 1	XP_021514883.1
catenin alpha-1	XP_021502150.1
matrin-3 isoform X1	XP_021502140.1
1-phosphatidylinositol 4,5-bisphosphate phosphodiesterase beta-2	XP_021496255.1
alpha-ketoglutarate-dependent dioxygenase FTO	XP_021486796.1
protein transport protein Sec23B isoform X1	XP_021492486.1
rho guanine nucleotide exchange factor 1	XP_021519867.1
hydroxysteroid dehydrogenase-like protein 2	XP_021483355.1
TBC1 domain family member 15 isoform X2	XP_021500512.1
nucleoside diphosphate kinase 3	XP_021492852.1
ragulator complex protein LAMTOR5	XP_021487320.1
collagen alpha-2(VI) chain	XP_021488798.1
mortality factor 4-like protein 1 isoform X2	XP_021494383.1
plexin domain-containing protein 2, partial	XP_021517614.1
extended synaptotagmin-1	XP_021510454.1
poly(ADP-ribose) glycohydrolase ARH3 isoform X1	XP_021502317.1
C-Jun-amino-terminal kinase-interacting protein 4 isoform X1	XP_021498776.1
threonine--tRNA ligase, cytoplasmic	XP_021505046.1
ubiquitin carboxyl-terminal hydrolase isozyme L5 isoform X2	XP_021503149.1
actin-related protein 2/3 complex subunit 3	XP_021487061.1
protein ABHD4	XP_021495319.1
di-N-acetylchitobiase	XP_021508828.1
neuropilin-2 isoform X1	XP_021511798.1
cytoplasmic protein NCK1 isoform X1	XP_021503669.1
glutamate--cysteine ligase catalytic subunit	XP_021499120.1
26S proteasome non-ATPase regulatory subunit 12	XP_021496354.1
coatomer subunit beta'	XP_021492253.1
protein FAM107B isoform X1	XP_021503169.1
N-acetylgalactosamine-6-sulfatase isoform X2	XP_021486860.1
exportin-2	XP_021493582.1
trifunctional purine biosynthetic protein adenosine-3	XP_021484297.1
protein Hook homolog 3-like, partial	XP_021485100.1
ADP-ribosylation factor 5	XP_021493269.1
methylmalonyl-CoA mutase, mitochondrial	XP_021514705.1
inositol-3-phosphate synthase 1	XP_021493721.1
phosphoglucomutase-2 isoform X1	XP_021503383.1
ataxin-2-like protein isoform X4	XP_021491516.1
interferon regulatory factor 4 isoform X1	XP_021508610.1
1-phosphatidylinositol 4,5-bisphosphate phosphodiesterase beta-3	XP_021497951.1
raftlin isoform X1	XP_021491921.1
eukaryotic translation initiation factor 3 subunit A	XP_021520439.1
transmembrane emp24 domain-containing protein 10	XP_021489818.1
stromal cell-derived factor 2-like protein 1	XP_021501623.1
FYN-binding protein isoform X1	XP_021516460.1
pyruvate dehydrogenase E1 component subunit alpha, somatic form, mitochondrial	XP_021482728.1
plexin-B2 isoform X1	XP_021494600.1
isocitrate dehydrogenase [NAD] subunit beta, mitochondrial isoform X1	XP_021500777.1
proteasome activator complex subunit 4-like, partial	XP_021483006.1
lysosome-associated membrane glycoprotein 2, partial	XP_021484041.1
ketohexokinase isoform X1	XP_021491104.1
cullin-5	XP_021494341.1
chromobox protein homolog 1	XP_021497688.1
F-BAR domain only protein 2-like	XP_021503204.1
heterogeneous nuclear ribonucleoprotein L-like	XP_021490044.1
dihydropyrimidinase-related protein 3-like	XP_021481952.1
26S protease regulatory subunit 7	XP_021503326.1
phenylalanine--tRNA ligase alpha subunit	XP_021487942.1
isoleucine--tRNA ligase, cytoplasmic	XP_021483081.1
protein XRP2	XP_021484942.1
elongator complex protein 3	XP_021510145.1
V-type proton ATPase subunit d 1 isoform X1	XP_021487695.1
adipocyte enhancer-binding protein 1 isoform X2	XP_021488363.1
receptor-interacting serine/threonine-protein kinase 1	XP_021513438.1
coatomer subunit alpha isoform X1	XP_021506263.1
platelet-activating factor acetylhydrolase IB subunit alpha	XP_021497779.1
N-alpha-acetyltransferase 10, partial	XP_021512082.1
pre-mRNA-splicing factor ATP-dependent RNA helicase DHX15	XP_021493362.1
C-terminal-binding protein 1 isoform X2	XP_021507454.1
alanine aminotransferase 1	XP_021514867.1
ras-related protein Rab-44 isoform X5	XP_021489167.1
acid ceramidase	XP_021509558.1
AP-2 complex subunit mu	XP_021494212.1
splicing factor 3B subunit 3	XP_021488213.1
formin-binding protein 1-like isoform X1	XP_021500676.1
ras GTPase-activating protein-binding protein 2 isoform X1	XP_021504313.1
ATP-dependent Clp protease proteolytic subunit, mitochondrial	XP_021488702.1
regulator of G-protein signaling 18	XP_021504147.1
heterogeneous nuclear ribonucleoprotein M isoform X2	XP_021508552.1
histone-arginine methyltransferase CARM1 isoform X1	XP_021499423.1
pseudouridylate synthase 7 homolog	XP_021517118.1
protein Z-dependent protease inhibitor isoform X1	XP_021505105.1
guanidinoacetate N-methyltransferase	XP_021497488.1
protein FAM114A2 isoform X1	XP_021498205.1
tripeptidyl-peptidase 2-like, partial	XP_021501636.1
cytoplasmic dynein 1 heavy chain 1	XP_021500729.1
hsp70-binding protein 1	XP_021512997.1
ethanolamine kinase 1	XP_021510053.1
myoferlin, partial	XP_021508775.1
splicing factor 3B subunit 2	XP_021494058.1
probable ATP-dependent RNA helicase DDX5	XP_021489953.1
tropomodulin-1 isoform X4	XP_021503647.1
mannosyl-oligosaccharide 1,2-alpha-mannosidase IA, partial	XP_021516873.1
serine hydroxymethyltransferase, mitochondrial isoform X1	XP_021513686.1
ankyrin repeat domain-containing protein 13A	XP_021490404.1
cGMP-dependent 3',5'-cyclic phosphodiesterase isoform X4	XP_021496655.1
cell surface glycoprotein MUC18 isoform X2	XP_021515066.1
neuropilin-1 isoform X1	XP_021503395.1
multiple coagulation factor deficiency protein 2	XP_021514068.1
lysosome-associated membrane glycoprotein 1 isoform X1	XP_021510991.1
cilia- and flagella-associated protein 36	XP_021515156.1
peptidyl-prolyl cis-trans isomerase F, mitochondrial	XP_021518853.1
regulation of nuclear pre-mRNA domain-containing protein 1B	XP_021519605.1
polymerase I and transcript release factor	XP_021496875.1
bifunctional polynucleotide phosphatase/kinase isoform X1	XP_021489533.1
myomesin-1, partial	XP_021509471.1
death-associated protein kinase 2 isoform X2	XP_021499904.1
N-acylneuraminate cytidylyltransferase	XP_021512176.1
SPRY domain-containing protein 4	XP_021493391.1
probable ATP-dependent RNA helicase DDX46	XP_021515372.1
phosphatidylcholine-sterol acyltransferase	XP_021487941.1
DCC-interacting protein 13-beta isoform X1	XP_021496602.1
FGFR1 oncogene partner	XP_021508669.1
dnaJ homolog subfamily A member 2	XP_021500366.1
ribosome-recycling factor, mitochondrial	XP_021512443.1
ATP-dependent RNA helicase DDX19A isoform X1	XP_021488203.1
gephyrin-like, partial	XP_021519804.1
SH3 and PX domain-containing protein 2B	XP_021491293.1
cytoskeleton-associated protein 4	XP_021516196.1
alpha-L-iduronidase isoform X1	XP_021507486.1
ubiquitin-conjugating enzyme E2 Z	XP_021501011.1
integrin-linked kinase-associated serine/threonine phosphatase 2C isoform X2	XP_021502568.1
manganese-dependent ADP-ribose/CDP-alcohol diphosphatase isoform X1	XP_021499995.1
transcription intermediary factor 1-beta	XP_021515515.1
C4b-binding protein alpha chain isoform X2	XP_021495802.1
glycogenin-1 isoform X1	XP_021515633.1
rho GTPase-activating protein 25 isoform X1	XP_021503430.1
ARF GTPase-activating protein GIT2 isoform X1	XP_021490383.1
importin subunit alpha-7 isoform X1	XP_021492471.1
carbamoyl-phosphate synthase [ammonia], mitochondrial-like	XP_021482569.1
ATP synthase F(0) complex subunit B1, mitochondrial	XP_021514453.1
gephyrin	XP_021506853.1
tyrosine-protein phosphatase non-receptor type 12 isoform X1	XP_021506166.1
staphylococcal nuclease domain-containing protein 1	XP_021493273.1
zyxin isoform X1	XP_021508970.1
peptidyl-prolyl cis-trans isomerase FKBP7 isoform X1	XP_021505161.1
high affinity immunoglobulin gamma Fc receptor I-like, partial	XP_021485545.1
serine/arginine-rich splicing factor 10 isoform X1	XP_021487164.1
ATP-dependent 6-phosphofructokinase, platelet type isoform X2	XP_021512749.1
proteasome subunit beta type-10	XP_021488643.1
interleukin-1 receptor antagonist protein isoform X2	XP_021518691.1
putative hydroxypyruvate isomerase	XP_021500217.1
ubiquitin carboxyl-terminal hydrolase 15-like isoform X1	XP_021498533.1
ribosomal RNA small subunit methyltransferase NEP1 isoform X2	XP_021492708.1
testin	XP_021499771.1
phosphoribosyl pyrophosphate synthase-associated protein 2	XP_021494853.1
branched-chain-amino-acid aminotransferase, cytosolic isoform X4	XP_021509893.1
serine/threonine-protein phosphatase CPPED1 isoform X1	XP_021514496.1
vesicle-fusing ATPase	XP_021487568.1
ras association domain-containing protein 2	XP_021506765.1
la-related protein 1 isoform X1	XP_021516099.1
probable ATP-dependent RNA helicase DDX17 isoform X1	XP_021517279.1
methyltransferase-like 26	XP_021492886.1
ubiquitin-associated protein 2-like isoform X22	XP_021502446.1
annexin A11	XP_021518852.1
UPF0600 protein C5orf51 homolog	XP_021515805.1
paralemmin-1 isoform X1	XP_021497544.1
aspartyl/asparaginyl beta-hydroxylase isoform X1	XP_021515490.1
sarcoplasmic/endoplasmic reticulum calcium ATPase 1 isoform X1	XP_021491504.1
myelin expression factor 2 isoform X2	XP_021486975.1
calpain-1 catalytic subunit	XP_021494131.1
putative tRNA pseudouridine synthase Pus10	XP_021482269.1
oxysterol-binding protein 1	XP_021518797.1
protein NipSnap homolog 2 isoform X2	XP_021512915.1
RAC-beta serine/threonine-protein kinase	XP_021506284.1
cysteine-rich with EGF-like domain protein 2	XP_021494670.1
short-chain specific acyl-CoA dehydrogenase, mitochondrial	XP_021487490.1
acetyl-coenzyme A synthetase 2-like, mitochondrial	XP_021519107.1
carboxypeptidase B2	XP_021490724.1
cullin-1	XP_021490765.1
probable E3 ubiquitin-protein ligase HERC4 isoform X1	XP_021503422.1
FAS-associated factor 2 isoform X1	XP_021502105.1
leucine-rich repeat transmembrane protein FLRT2	XP_021517392.1
ubiquitin thioesterase OTU1	XP_021495787.1
NADH dehydrogenase [ubiquinone] 1 alpha subcomplex subunit 10, mitochondrial	XP_021487752.1
serine/threonine-protein phosphatase 6 regulatory subunit 3 isoform X9	XP_021489986.1
tyrosine-protein phosphatase non-receptor type substrate 1 isoform X2	XP_021484620.1
cAMP-dependent protein kinase catalytic subunit alpha isoform X2	XP_021487917.1
ribonucleoside-diphosphate reductase subunit M2 B	XP_021506636.1
protein-arginine deiminase type-2	XP_021486801.1
regulator of G-protein signaling 14	XP_021494792.1
DNA replication licensing factor MCM2	XP_021502559.1
platelet glycoprotein 4	XP_021517586.1
syntaxin-binding protein 3	XP_021487382.1
protein arginine N-methyltransferase 5	XP_021495307.1
collagen alpha-1(V) chain isoform X1	XP_021494005.1
interferon-induced 35 kDa protein	XP_021496826.1
Gmps gene product, partial	XP_021520038.1
tyrosine-protein phosphatase non-receptor type 7	XP_021492328.1
ubiquitin-associated domain-containing protein 1	XP_021496761.1
disks large homolog 1 isoform X3	XP_021500808.1
DNA topoisomerase 1	XP_021500024.1
phytanoyl-CoA dioxygenase domain-containing protein 1 isoform X1	XP_021504556.1
ras-related protein Rab-22A	XP_021500089.1
dematin isoform X1	XP_021498054.1
cleavage and polyadenylation specificity factor subunit 7 isoform X1	XP_021491780.1
5'-3' exoribonuclease 2	XP_021501968.1
protein LSM12 homolog	XP_021498402.1
NAD kinase isoform X1	XP_021511282.1
dynactin subunit 1-like isoform X2	XP_021510389.1
ras-related GTP-binding protein A	XP_021505440.1
3'(2'),5'-bisphosphate nucleotidase 1 isoform X2	XP_021491474.1
gamma-adducin isoform X1	XP_021507864.1
BH3-interacting domain death agonist	XP_021488318.1
sec1 family domain-containing protein 1	XP_021509850.1
endothelial cell-selective adhesion molecule	XP_021494309.1
complement component C6	XP_021508011.1
MAP kinase-activated protein kinase 3	XP_021517712.1
phosphatidylinositol 5-phosphate 4-kinase type-2 beta	XP_021502523.1
myosin light chain kinase, smooth muscle isoform X1	XP_021490305.1
myosin-7	XP_021520198.1
DNA replication licensing factor MCM7 isoform X1	XP_021517467.1
epidermal growth factor receptor kinase substrate 8, partial	XP_021519189.1
macrophage colony-stimulating factor 1 receptor	XP_021489355.1
bifunctional methylenetetrahydrofolate dehydrogenase/cyclohydrolase, mitochondrial	XP_021510357.1
hexokinase-2 isoform X1	XP_021513776.1
gasdermin-D-like	XP_021515723.1
phenylalanine--tRNA ligase beta subunit	XP_021494277.1
leucine-rich repeat-containing protein 59	XP_021497303.1
LOW QUALITY PROTEIN: 5'-nucleotidase domain-containing protein 1	XP_021514601.1
paxillin isoform X1	XP_021487462.1
protein DEK	XP_021494704.1
long-chain-fatty-acid--CoA ligase 1 isoform X1	XP_021506438.1
phosphatidylinositol 3-kinase catalytic subunit type 3	XP_021489788.1
serine/threonine-protein kinase 38	XP_021489114.1
kinesin-1 heavy chain-like	XP_021484313.1
src substrate cortactin isoform X1	XP_021489678.1
phospholipase A-2-activating protein	XP_021513505.1
collagen alpha-2(I) chain	XP_021506511.1
band 4.1-like protein 2 isoform X4	XP_021501351.1
ribosomal protein S6 kinase alpha-1 isoform X3	XP_021499265.1
aldehyde oxidase	XP_021510777.1
COP9 signalosome complex subunit 3	XP_021495204.1
presequence protease, mitochondrial isoform X1	XP_021512744.1
DNA replication licensing factor MCM6	XP_021504300.1
spastin isoform X1	XP_021518372.1
isovaleryl-CoA dehydrogenase, mitochondrial	XP_021496278.1
prolow-density lipoprotein receptor-related protein 1	XP_021513718.1
F-actin-methionine sulfoxide oxidase MICAL1 isoform X1	XP_021504336.1
uridine 5'-monophosphate synthase	XP_021495968.1
DNA replication licensing factor MCM3	XP_021492117.1
putative deoxyribonuclease TATDN1	XP_021499399.1
peroxisomal multifunctional enzyme type 2, partial	XP_021482335.1
STE20-like serine/threonine-protein kinase isoform X2	XP_021495915.1
protein THEMIS2	XP_021499700.1
spondin-1	XP_021505277.1
dnaJ homolog subfamily C member 3	XP_021492762.1
WD repeat-containing protein 91 isoform X1	XP_021504437.1
delta-1-pyrroline-5-carboxylate dehydrogenase, mitochondrial	XP_021483598.1
intersectin-2-like	XP_021519678.1
matrix metalloproteinase-9	XP_021494040.1
tartrate-resistant acid phosphatase type 5	XP_021499432.1
aldehyde dehydrogenase family 16 member A1	XP_021489609.1
FACT complex subunit SPT16	XP_021507979.1
O-acetyl-ADP-ribose deacetylase MACROD1 isoform X1	XP_021497946.1
transforming growth factor beta-1	XP_021513182.1
splicing factor 3A subunit 2	XP_021504598.1
oxysterol-binding protein-related protein 2	XP_021502022.1
dolichyl-diphosphooligosaccharide--protein glycosyltransferase subunit 2 isoform X1	XP_021519770.1
vesicular integral-membrane protein VIP36	XP_021494793.1
aldehyde dehydrogenase, cytosolic 1	XP_021482201.1
protein transport protein Sec24D	XP_021514224.1
deoxyribonuclease-2-alpha isoform X2	XP_021487873.1
receptor-type tyrosine-protein phosphatase O	XP_021481866.1
unconventional myosin-If isoform X1	XP_021508546.1
tubulin-specific chaperone cofactor E-like protein	XP_021511121.1
annexin A7 isoform X1	XP_021498626.1
peroxisomal acyl-coenzyme A oxidase 1 isoform X2	XP_021491656.1
dynamin-2 isoform X2	XP_021499460.1
protein kinase C and casein kinase substrate in neurons protein 1	XP_021485738.1
72 kDa type IV collagenase	XP_021486797.1
serine/threonine-protein kinase OSR1	XP_021503704.1
Bardet-Biedl syndrome 5 protein isoform X1	XP_021491266.1
UPF0696 protein C11orf68 homolog isoform X1	XP_021494021.1
U4/U6 small nuclear ribonucleoprotein Prp31	XP_021505196.1
dnaJ homolog subfamily B member 11	XP_021491829.1
histone acetyltransferase type B catalytic subunit	XP_021514674.1
tetratricopeptide repeat protein 5	XP_021494714.1
aminopeptidase B	XP_021492327.1
DNA replication licensing factor MCM4	XP_021513392.1
homer protein homolog 3	XP_021493741.1
hepatocyte growth factor-regulated tyrosine kinase substrate isoform X1	XP_021493082.1
LOW QUALITY PROTEIN: chromosome-associated kinesin KIF4-like, partial	XP_021517319.1
protein-tyrosine kinase 2-beta isoform X3	XP_021510281.1
tyrosine-protein phosphatase non-receptor type 1	XP_021493306.1
serine/threonine-protein phosphatase 2A catalytic subunit beta isoform	XP_021492177.1
ATP-binding cassette sub-family F member 1	XP_021507024.1
angio-associated migratory cell protein isoform X1	XP_021520045.1
lactoperoxidase isoform X1	XP_021519624.1
WASH complex subunit 2 isoform X4	XP_021512730.1
engulfment and cell motility protein 1-like, partial	XP_021516007.1
procollagen C-endopeptidase enhancer 1	XP_021506337.1
U4/U6.U5 tri-snRNP-associated protein 1 isoform X1	XP_021494124.1
SAM domain-containing protein SAMSN-1-like	XP_021483035.1
DIS3-like exonuclease 2	XP_021513638.1
UDP-glucose:glycoprotein glucosyltransferase 1-like, partial	XP_021516501.1
atlastin-3	XP_021497925.1
receptor-type tyrosine-protein phosphatase epsilon isoform X2	XP_021492462.1
laminin subunit beta-1 isoform X1	XP_021509871.1
caldesmon isoform X1	XP_021513841.1
vacuolar protein sorting-associated protein 37B	XP_021508448.1
peroxisomal carnitine O-octanoyltransferase	XP_021504020.1
complement C5-like isoform X2	XP_021509360.1
lysosomal acid lipase/cholesteryl ester hydrolase	XP_021518366.1
rho-associated protein kinase 1 isoform X1	XP_021517240.1
glycerol kinase 2	XP_021517512.1
AP-1 complex subunit gamma-1 isoform X1	XP_021519079.1
heat shock 70 kDa protein 13	XP_021482797.1
titin, partial	XP_021505160.1
dual specificity mitogen-activated protein kinase kinase 4 isoform X1	XP_021499025.1
metallo-beta-lactamase domain-containing protein 1	XP_021517482.1
heat shock-related 70 kDa protein 2	XP_021491245.1
sorting nexin-4	XP_021507214.1
sulfite oxidase, mitochondrial	XP_021510498.1
myb-binding protein 1A	XP_021513038.1
glutaminyl-peptide cyclotransferase	XP_021490036.1
E2 ubiquitin-conjugating enzyme, partial	XP_021517851.1
signal transducer and activator of transcription 5A	XP_021496799.1
argininosuccinate synthase	XP_021509151.1
cholinesterase	XP_021484913.1
alcohol dehydrogenase 1	XP_021511469.1
eukaryotic translation initiation factor 2A	XP_021503302.1
enoyl-[acyl-carrier-protein] reductase, mitochondrial isoform X1	XP_021513977.1
general transcription factor II-I isoform X1	XP_021502337.1
2',3'-cyclic-nucleotide 3'-phosphodiesterase isoform X1	XP_021483159.1
keratin, type II cytoskeletal 4	XP_021484101.1
protein IWS1 homolog isoform X1	XP_021501040.1
phosphoglucomutase-like protein 5	XP_021483119.1
kinesin light chain 1 isoform X5	XP_021511636.1
serine protease inhibitor A3N-like	XP_021482485.1
tyrosine-protein phosphatase non-receptor type 23	XP_021503584.1
intersectin-1 isoform X1	XP_021484396.1
plakophilin-3 isoform X1	XP_021501852.1
Golgi-associated PDZ and coiled-coil motif-containing protein, partial	XP_021508739.1
keratin, type II cytoskeletal 1	XP_021520335.1
heat shock 70 kDa protein 4L	XP_021508616.1
UBX domain-containing protein 4 isoform X1	XP_021504291.1
fermitin family homolog 2 isoform X2	XP_021499011.1
structural maintenance of chromosomes flexible hinge domain-containing protein 1	XP_021509469.1
developmentally-regulated GTP-binding protein 1	XP_021507749.1
golgin subfamily B member 1 isoform X1	XP_021517424.1
26S proteasome non-ATPase regulatory subunit 6	XP_021507913.1
disheveled-associated activator of morphogenesis 1 isoform X1	XP_021501179.1
WD repeat-containing protein 73	XP_021518901.1
ran-binding protein 3 isoform X1	XP_021488645.1
cytochrome b5 reductase 4	XP_021495335.1
ubiquitin-like protein 7	XP_021509200.1
nucleoporin Nup43	XP_021519364.1
scaffold attachment factor B1 isoform X1	XP_021488631.1
BAG family molecular chaperone regulator 3 isoform X1	XP_021513581.1
ATP-binding cassette sub-family E member 1	XP_021491312.1
elongation factor G, mitochondrial isoform X1	XP_021515302.1
AT-rich interactive domain-containing protein 3A	XP_021497582.1
transmembrane glycoprotein NMB	XP_021497430.1
echinoderm microtubule-associated protein-like 4 isoform X1	XP_021504379.1
peptidyl-prolyl cis-trans isomerase FKBP10	XP_021516392.1
laminin subunit alpha-4	XP_021518187.1
splicing regulatory glutamine/lysine-rich protein 1 isoform X2	XP_021504885.1
solute carrier family 2, facilitated glucose transporter member 1 isoform X1	XP_021490696.1
collagen alpha-1(I) chain	XP_021497300.1
rab11 family-interacting protein 5 isoform X1	XP_021490198.1
rho guanine nucleotide exchange factor 7 isoform X1	XP_021493200.1
hyaluronidase-1 isoform X1	XP_021517433.1
maternal embryonic leucine zipper kinase isoform X2	XP_021501655.1
ankyrin repeat and SAM domain-containing protein 1A isoform X1	XP_021485771.1
G protein-coupled receptor kinase 6 isoform X1	XP_021494800.1
band 4.1-like protein 1 isoform X4	XP_021506650.1
neural Wiskott-Aldrich syndrome protein	XP_021494445.1
filamin-A-interacting protein 1	XP_021515212.1
interferon regulatory factor 2-binding protein-like	XP_021508761.1
fibulin-2 isoform X1	XP_021494964.1
ubiquitin carboxyl-terminal hydrolase 10 isoform X1	XP_021510141.1
protein VAC14 homolog	XP_021488228.1
catenin delta-1 isoform X8	XP_021498584.1
kynureninase isoform X1	XP_021511805.1
nucleoprotein TPR	XP_021515145.1
CAP-Gly domain-containing linker protein 2 isoform X2	XP_021502349.1
NAD kinase 2, mitochondrial	XP_021484449.1
60S ribosomal protein L4	XP_021509895.1
semaphorin-4A isoform X1	XP_021493427.1
acyl-CoA dehydrogenase family member 10	XP_021488839.1
sorting nexin-16 isoform X1	XP_021501323.1
U5 small nuclear ribonucleoprotein 200 kDa helicase	XP_021512762.1
succinate--CoA ligase [ADP/GDP-forming] subunit alpha, mitochondrial	XP_021508123.1
protein AHNAK2 isoform X1	XP_021509838.1
procollagen-lysine,2-oxoglutarate 5-dioxygenase 1	XP_021504831.1
ATP-dependent RNA helicase DDX42	XP_021489974.1
apolipoprotein B receptor	XP_021491485.1
snurportin-1	XP_021489244.1
immunoglobulin-binding protein 1	XP_021517318.1
rho GTPase-activating protein 4 isoform X1	XP_021512083.1
intraflagellar transport protein 81 homolog	XP_021487067.1
chromodomain-helicase-DNA-binding protein 4 isoform X1	XP_021492686.1
sialate O-acetylesterase	XP_021494308.1
HIV Tat-specific factor 1	XP_021513989.1
dystroglycan	XP_021518319.1
membrane primary amine oxidase	XP_021496865.1
neuroplastin isoform X3	XP_021505420.1
phosphatidylinositol-glycan-specific phospholipase D	XP_021497069.1
LOW QUALITY PROTEIN: angiotensin-converting enzyme-like	XP_021489995.1
laminin subunit gamma-1	XP_021488536.1
phospholipid transfer protein	XP_021494114.1
NEDD8-activating enzyme E1 catalytic subunit isoform X1	XP_021498038.1
cell division cycle and apoptosis regulator protein 1	XP_021507112.1
LOW QUALITY PROTEIN: leucine-rich repeat-containing protein 74A	XP_021509127.1
collagen alpha-1(III) chain	XP_021503689.1
tripartite motif-containing protein 72 isoform X1	XP_021517683.1
platelet glycoprotein V	XP_021499562.1
cytoskeleton-associated protein 5	XP_021496499.1
oxysterol-binding protein-related protein 11 isoform X2	XP_021507216.1
L-amino-acid oxidase-like	XP_021490713.1
AP-3 complex subunit delta-1	XP_021504538.1
nuclear mitotic apparatus protein 1	XP_021507709.1
reticulon-4-interacting protein 1, mitochondrial isoform X1	XP_021492098.1
transportin-1 isoform X2	XP_021508805.1
signal-induced proliferation-associated protein 1	XP_021494100.1
golgin subfamily A member 3 isoform X1	XP_021500580.1
stabilin-1 isoform X1	XP_021490892.1
serine/threonine-protein phosphatase 2A 56 kDa regulatory subunit alpha isoform	XP_021506712.1
importin-7	XP_021491932.1
AP-3 complex subunit beta-1 isoform X1	XP_021509922.1
semaphorin-7A	XP_021509171.1
leucine--tRNA ligase, cytoplasmic isoform X1	XP_021506408.1
myoferlin-like, partial	XP_021508652.1
serine/threonine-protein kinase 10	XP_021491299.1
succinate--CoA ligase [GDP-forming] subunit beta, mitochondrial-like	XP_021493274.1
vacuolar protein sorting-associated protein 13C, partial	XP_021494539.1
carboxypeptidase N catalytic chain	XP_021500331.1
conserved oligomeric Golgi complex subunit 7	XP_021496315.1
signal recognition particle receptor subunit alpha	XP_021504090.1
alpha-mannosidase 2C1 isoform X2	XP_021489226.1
CAP-Gly domain-containing linker protein 1 isoform X6	XP_021487055.1
cytosolic 10-formyltetrahydrofolate dehydrogenase	XP_021494961.1
zinc finger CCCH domain-containing protein 15	XP_021510128.1
SWI/SNF-related matrix-associated actin-dependent regulator of chromatin subfamily D member 2	XP_021489949.1
chondroitin sulfate proteoglycan 4	XP_021489229.1
TBC1 domain family member 23 isoform X1	XP_021518302.1
nuclear factor 1 C-type isoform X2	XP_021492504.1
leucine-rich repeat-containing protein 47	XP_021510879.1
rho GTPase-activating protein 17 isoform X4	XP_021510622.1
AMP deaminase 2 isoform X1	XP_021487352.1
band 4.1-like protein 3 isoform X1	XP_021493938.1
tRNA (cytosine(34)-C(5))-methyltransferase	XP_021495919.1
vacuolar protein sorting-associated protein 4B	XP_021508078.1
plasma membrane calcium-transporting ATPase 4 isoform X2	XP_021489444.1
von Willebrand factor	XP_021492635.1
eukaryotic translation initiation factor 4 gamma 2	XP_021483449.1
nidogen-2	XP_021507809.1
wee1-like protein kinase 2	XP_021517033.1
CD97 antigen isoform X1	XP_021487924.1
shugoshin 2	XP_021510776.1
oxysterol-binding protein-related protein 9 isoform X5	XP_021516557.1
CTP synthase 1	XP_021495157.1
RNA-binding protein 25 isoform X1	XP_021509333.1
rab GTPase-binding effector protein 1 isoform X1	XP_021517003.1
heterochromatin protein 1-binding protein 3 isoform X1	XP_021486449.1
phosphatidylinositol 3-kinase regulatory subunit alpha isoform X1	XP_021501418.1
pre-mRNA-processing-splicing factor 8	XP_021489281.1
ras GTPase-activating-like protein IQGAP2	XP_021497108.1
AMP deaminase 3 isoform X1	XP_021483608.1
cytoplasmic dynein 1 light intermediate chain 2	XP_021511017.1
WD repeat-containing protein 48	XP_021512199.1
collagen alpha-1(XVIII) chain isoform X1	XP_021486618.1
versican core protein isoform X1	XP_021515650.1
vascular cell adhesion protein 1 isoform X1	XP_021498386.1
pyruvate dehydrogenase protein X component, mitochondrial	XP_021512168.1
carnitine O-acetyltransferase	XP_021505803.1
proteasome activator complex subunit 4	XP_021484890.1
apolipoprotein B-100	XP_021509979.1
prolyl endopeptidase FAP	XP_021492760.1
erbin isoform X1	XP_021504901.1
TOM1-like protein 2 isoform X2	XP_021495219.1
arf-GAP with coiled-coil, ANK repeat and PH domain-containing protein 2 isoform X6	XP_021506903.1
phosphoinositide 3-kinase adapter protein 1 isoform X1	XP_021506187.1
FACT complex subunit SSRP1	XP_021498540.1
integrin alpha-4	XP_021498990.1
agrin isoform X6	XP_021511884.1
elongator complex protein 2 isoform X1	XP_021504899.1
carnitine O-palmitoyltransferase 2, mitochondrial	XP_021516808.1
synaptojanin-1 isoform X4	XP_021484183.1
LOW QUALITY PROTEIN: SCY1-like protein 2	XP_021501380.1
insulin-like growth factor 2 mRNA-binding protein 1 isoform X1	XP_021501022.1
signal recognition particle subunit SRP72	XP_021518273.1
cytoplasmic FMR1-interacting protein 1 isoform X1	XP_021508306.1
5'-nucleotidase	XP_021509531.1
proteasome-associated protein ECM29 homolog isoform X2	XP_021507476.1
large proline-rich protein BAG6 isoform X5	XP_021511529.1
E3 ubiquitin-protein ligase RNF123	XP_021518228.1
nicastrin	XP_021506266.1
beta-adducin	XP_021490193.1
DENN domain-containing protein 4C isoform X2	XP_021505443.1
pro-interleukin-16	XP_021510428.1
ubiquilin-4 isoform X1	XP_021493435.1
EH domain-binding protein 1-like protein 1 isoform X1	XP_021494060.1
formin-like protein 1 isoform X1	XP_021487586.1
maestro heat-like repeat-containing protein family member 7 isoform X1	XP_021490953.1
monofunctional C1-tetrahydrofolate synthase, mitochondrial	XP_021500148.1
helicase SKI2W	XP_021511553.1
cullin-3 isoform X1	XP_021500163.1
lysine-specific histone demethylase 1A isoform X1	XP_021487141.1
kinesin-like protein KIF13B	XP_021509964.1
ubiquitin carboxyl-terminal hydrolase 4 isoform X1	XP_021518449.1
116 kDa U5 small nuclear ribonucleoprotein component	XP_021487597.1
F-BAR and double SH3 domains protein 1 isoform X1	XP_021506913.1
GRB10-interacting GYF protein 2 isoform X1	XP_021500297.1
superkiller viralicidic activity 2-like 2	XP_021509533.1
splicing factor 3B subunit 1 isoform X1	XP_021498014.1
tyrosine-protein kinase Fes/Fps	XP_021500961.1
CD177 antigen-like	XP_021482397.1
structural maintenance of chromosomes protein 4	XP_021507250.1
sterile alpha motif domain-containing protein 9	XP_021508904.1
glutamine--fructose-6-phosphate aminotransferase [isomerizing] 1 isoform X1	XP_021516523.1
UPF0668 protein C10orf76 homolog isoform X1	XP_021505695.1
myosin-binding protein C, fast-type	XP_021489497.1
bromodomain-containing protein 4 isoform X3	XP_021493247.1
collagen alpha-6(VI) chain	XP_021495557.1
squamous cell carcinoma antigen recognized by T-cells 3	XP_021501726.1
sperm-associated antigen 5 isoform X1	XP_021495468.1
nesprin-3 isoform X1	XP_021502686.1
nuclear pore complex protein Nup214 isoform X1	XP_021510604.1
cleavage stimulation factor subunit 3	XP_021502043.1
cadherin-5	XP_021492108.1
serine/threonine-protein phosphatase 6 regulatory ankyrin repeat subunit B isoform X1	XP_021511175.1
NADH-ubiquinone oxidoreductase 75 kDa subunit, mitochondrial	XP_021504186.1
signal transducer and activator of transcription 2 isoform X1	XP_021510465.1
CLIP-associating protein 1 isoform X2	XP_021488899.1
protein CASP isoform X3	XP_021507162.1
multimerin-2	XP_021491670.1
serine/threonine-protein kinase WNK1 isoform X3	XP_021488266.1
poly [ADP-ribose] polymerase 14	XP_021490328.1
laminin subunit beta-2	XP_021518529.1
collagen alpha-1(XII) chain, partial	XP_021482429.1
DNA topoisomerase 2-beta isoform X1	XP_021503739.1
centrosomal protein of 128 kDa, partial	XP_021511735.1
pre-rRNA-processing protein TSR1 homolog	XP_021497755.1
interferon-induced helicase C domain-containing protein 1	XP_021492759.1
unconventional myosin-Ic isoform X3	XP_021490308.1
alpha-mannosidase 2 isoform X1	XP_021499305.1
[truncated: 54 more rows]
